# Supplementary material for: Crystal structure of 2-(4-chloro­phen­yl)-2-oxoethyl 3-bromo­benzoate
Source: Acta Crystallogr Sect E Struct Rep Online. 2014 Oct 8;70(Pt 11):301–4. doi: 10.1107/S1600536814021643 (PMC4257351; doi:10.1107/S1600536814021643)
Supplement: Supplementary file 1 [file e-70-00301-sup1.cif]

##############################################################################
#                                                                            #
# This CIF contains the data in a paper accepted for publication in          #
# Acta Crystallographica Section E. It conforms to the requirements of       #
# Notes for Authors for Acta Crystallographica Section E, and has been       #
# peer reviewed under the auspices of the IUCr Commission on Journals.       #
#                                                                            #
# Full details of the Crystallographic Information File format               #
# are given in the paper "The Crystallographic Information File (CIF):       #
# a New Standard Archive File for Crystallography" by S. R. Hall, F. H.      #
# Allen and I. D. Brown [Acta Cryst. (1991), A47, 655-685].                  #
#                                                                            #
# The current version of the core CIF dictionary is obtainable from          #
# ftp://ftp.iucr.org/pub/cif_core.dic.                                       #
#                                                                            #
# Software is freely available for graphical display of the structure(s)     #
# in this CIF. For information consult the CIF software page                 #
# http://www.iucr.org/resources/cif/software.                                #
#                                                                            #
# This file may be used for bona fide research purposes within the           #
# scientific community so long as proper attribution is given to the journal # 
# article from which it was obtained.                                        #
#                                                                            #
##############################################################################
data_global
_audit_creation_method     SHELXL-2014
_journal_date_recd_electronic     2014-09-27
_journal_date_accepted     2014-10-01
_journal_name_full     'Acta Crystallographica, Section E'
_journal_year     2014
_journal_volume     70
_journal_issue     11
_journal_page_first     301
_journal_page_last     304
_journal_paper_category     GO
_journal_paper_doi     10.1107/S1600536814021643
_journal_coeditor_code     HG5410
_publ_contact_author_name     'Professor Jim Simpson'
_publ_contact_author_address
;
Department of Chemistry
  University of Otago
  PO Box 56
  Dunedin
  New Zealand
;
_publ_contact_author_email     jsimpson@alkali.otago.ac.nz
_publ_contact_author_fax     '+64-3-04797906'
_publ_contact_author_phone     '+64-3-4797914 '
_publ_section_title
;
Crystal structure of 2-(4-chlorophenyl)-2-oxoethyl 3-bromobenzoate
;
loop_
    _publ_author_name
    _publ_author_address
    'Imtiaz Khan'
;       Department of Chemistry,
        Quaid-i-Azam University,
        Islamabad 45320,
        Pakistan
	
        School of Chemistry,
        University of Nottingham,
        University Park,
        Nottingham NG7 2RD
        England
;
    'Aliya Ibrar'
;       Department of Chemistry,
        Quaid-i-Azam University,
        Islamabad 45320,
        Pakistan
;
    'Shahid Hameed'
;       Department of Chemistry,
        Quaid-i-Azam University,
        Islamabad 45320,
        Pakistan
;
    'Jonathan M. White'
;       School of Chemistry and Bio-21 Institute,
        University of Melbourne,
        Parkville,
        Victoria 3052,
        Australia
;
    'Simpson, Jim'
;       Department of Chemistry
        University of Otago
        PO Box 56
        Dunedin
        New Zealand
;
_publ_section_synopsis
;
Packing in the title keto ester compound is dominated by the formation of
inversion dimers by both non-classical hydrogen bonds and offset \p--\p
stacking interactions.
;
data_1
_database_code_depnum_ccdc_archive 'CCDC 864789'
_audit_creation_method     SHELXL-2014
_chemical_name_systematic
;
2-(4-Chlorophenyl)-2-oxoethyl 3-bromobenzoate
;
_chemical_name_common     ?
_chemical_formula_moiety     'C15 H10 Br Cl O3'
_chemical_formula_sum     'C15 H10 Br Cl O3'
_chemical_formula_iupac     'C15 H10 Br Cl O3'
_chemical_formula_weight     353.59
_chemical_melting_point     ?
_shelx_space_group_comment
;
The symmetry employed for this shelxl refinement is uniquely defined
by the following loop, which should always be used as a source of
symmetry information in preference to the above space-group names.
They are only intended as comments.
;
_space_group_crystal_system     triclinic
_space_group_name_H-M_alt     'P -1'
_space_group_name_Hall     '-P 1'
loop_
    _space_group_symop_operation_xyz
    'x, y, z'
    '-x, -y, -z'
_cell_length_a     6.6797(3)
_cell_length_b     10.0238(4)
_cell_length_c     10.7851(5)
_cell_angle_alpha     90.980(4)
_cell_angle_beta     107.573(4)
_cell_angle_gamma     92.138(3)
_cell_volume     687.64(5)
_cell_formula_units_Z     2
_cell_measurement_reflns_used     6648
_cell_measurement_theta_min     3.1958
_cell_measurement_theta_max     29.1771
_cell_measurement_temperature     130(2)
_exptl_crystal_description     block
_exptl_crystal_colour     colourless
_exptl_crystal_size_max     0.500
_exptl_crystal_size_mid     0.400
_exptl_crystal_size_min     0.200
_exptl_crystal_density_diffrn     1.708
_exptl_crystal_density_meas     ?
_exptl_crystal_density_method     'not measured'
_exptl_crystal_F_000     352
_exptl_absorpt_coefficient_mu     3.186
_exptl_absorpt_correction_type     multi-scan
_exptl_absorpt_process_details
;
(CrysAlis PRO; Agilent, 2011)
;
_shelx_estimated_absorpt_T_min     0.299
_shelx_estimated_absorpt_T_max     0.568
_exptl_absorpt_correction_T_min     0.50453
_exptl_absorpt_correction_T_max     1.00000
_exptl_special_details
;
Absorption correction: CrysAlisPro, Agilent (2011),
Empirical absorption correction using spherical harmonics,
implemented in SCALE3 ABSPACK scaling algorithm.
;
_diffrn_ambient_temperature     130(2)
_diffrn_radiation_type     MoK\a
_diffrn_radiation_wavelength     0.71073
_diffrn_radiation_source     'SuperNova (Mo) X-ray Source'
_diffrn_radiation_monochromator     'mirror'
_diffrn_measurement_device_type
                               'Agilent SuperNova (Dual, Cu at zero, Atlas CCD)'
_diffrn_measurement_method     '\w scans'
_diffrn_reflns_number     10822
_diffrn_reflns_av_R_equivalents     0.0333
_diffrn_reflns_theta_min     3.202
_diffrn_reflns_theta_max     29.242
_diffrn_reflns_theta_full     25.242
_diffrn_measured_fraction_theta_max     0.889
_diffrn_measured_fraction_theta_full     0.998
_diffrn_reflns_limit_h_min     -8
_diffrn_reflns_limit_h_max     8
_diffrn_reflns_limit_k_min     -13
_diffrn_reflns_limit_k_max     13
_diffrn_reflns_limit_l_min     -14
_diffrn_reflns_limit_l_max     14
_refine_special_details
;
;
_reflns_number_total     3327
_reflns_number_gt     3062
_reflns_threshold_expression     I>2\s(I)
_refine_ls_structure_factor_coef     Fsqd
_refine_ls_matrix_type     full
_refine_ls_R_factor_all     0.0303
_refine_ls_R_factor_gt     0.0266
_refine_ls_wR_factor_gt     0.0616
_refine_ls_wR_factor_ref     0.0638
_refine_ls_goodness_of_fit_ref     1.051
_refine_ls_restrained_S_all     1.051
_refine_ls_number_reflns     3327
_refine_ls_number_parameters     181
_refine_ls_number_restraints     0
_refine_ls_hydrogen_treatment     constr
_refine_ls_weighting_scheme     calc
_refine_ls_weighting_details
              'w=1/[\s^2^(Fo^2^)+(0.0307P)^2^+0.1071P] where P=(Fo^2^+2Fc^2^)/3'
_atom_sites_solution_hydrogens     geom
_atom_sites_solution_primary     ?
_atom_sites_solution_secondary     ?
_refine_ls_shift/su_max     0.001
_refine_ls_shift/su_mean     0.000
_refine_diff_density_max     0.351
_refine_diff_density_min     -0.600
_refine_ls_extinction_method     none
_refine_ls_extinction_coef     .
loop_
    _atom_type_symbol
    _atom_type_description
    _atom_type_scat_dispersion_real
    _atom_type_scat_dispersion_imag
    _atom_type_scat_source
    'C' 'C' 0.0033 0.0016
                         'International Tables Vol C Tables 4.2.6.8 and 6.1.1.4'
    'H' 'H' 0.0000 0.0000
                         'International Tables Vol C Tables 4.2.6.8 and 6.1.1.4'
    'O' 'O' 0.0106 0.0060
                         'International Tables Vol C Tables 4.2.6.8 and 6.1.1.4'
    'Cl' 'Cl' 0.1484 0.1585
                         'International Tables Vol C Tables 4.2.6.8 and 6.1.1.4'
    'Br' 'Br' -0.2901 2.4595
                         'International Tables Vol C Tables 4.2.6.8 and 6.1.1.4'
_computing_data_collection
;
CrysAlisPro, (Agilent, 2011)
;
_computing_cell_refinement
;
CrysAlisPro, (Agilent, 2011)
;
_computing_data_reduction
;
CrysAlisPro, (Agilent, 2011)
;
_computing_structure_solution
;
SHELXS97 (Sheldrick, 2008)
;
_computing_structure_refinement
;
SHELXL2014 (Sheldrick, 2008)
;
_computing_molecular_graphics
;
Mercury (Macrae <i>et al.</i>,  2008)
;
_computing_publication_material
;
SHELXL2014 (Sheldrick, 2008), enCIFer (Allen <i>et al.</i>,
2004),
PLATON (Spek, 2009) and publCIF (Westrip, 2010)
;
loop_
    _atom_site_type_symbol
    _atom_site_label
    _atom_site_fract_x
    _atom_site_fract_y
    _atom_site_fract_z
    _atom_site_U_iso_or_equiv
    _atom_site_adp_type
    _atom_site_calc_flag
    _atom_site_occupancy
    _atom_site_disorder_assembly
    _atom_site_disorder_group
    C C1 0.1452(3) 0.76183(16) 0.09834(16) 0.0153(3) Uani d 1 . .
    C C2 -0.0463(3) 0.73719(17) 0.00240(16) 0.0165(3) Uani d 1 . .
    H H2 -0.0671 0.6625 -0.0562 0.020 Uiso calc 1 . .
    C C3 -0.2052(3) 0.82374(17) -0.00564(16) 0.0164(3) Uani d 1 . .
    C C4 -0.1816(3) 0.93075(18) 0.08011(17) 0.0200(4) Uani d 1 . .
    H H4 -0.2944 0.9879 0.0739 0.024 Uiso calc 1 . .
    C C5 0.0097(3) 0.95371(18) 0.17577(17) 0.0213(4) Uani d 1 . .
    H H5 0.0280 1.0271 0.2356 0.026 Uiso calc 1 . .
    C C6 0.1742(3) 0.87044(17) 0.18485(17) 0.0189(3) Uani d 1 . .
    H H6 0.3057 0.8874 0.2496 0.023 Uiso calc 1 . .
    C C7 0.3120(3) 0.66531(17) 0.10555(16) 0.0169(3) Uani d 1 . .
    C C8 0.6639(3) 0.62000(17) 0.20718(17) 0.0182(3) Uani d 1 . .
    H H8A 0.8031 0.6678 0.2388 0.022 Uiso calc 1 . .
    H H8B 0.6573 0.5687 0.1266 0.022 Uiso calc 1 . .
    C C9 0.6368(3) 0.52539(17) 0.30950(16) 0.0176(3) Uani d 1 . .
    C C10 0.8001(3) 0.42573(17) 0.35889(16) 0.0166(3) Uani d 1 . .
    C C11 0.9739(3) 0.41710(18) 0.31370(17) 0.0201(4) Uani d 1 . .
    H H11 0.9919 0.4770 0.2502 0.024 Uiso calc 1 . .
    C C12 1.1213(3) 0.32135(19) 0.36109(18) 0.0231(4) Uani d 1 . .
    H H12 1.2400 0.3152 0.3305 0.028 Uiso calc 1 . .
    C C13 1.0919(3) 0.23586(18) 0.45295(18) 0.0229(4) Uani d 1 . .
    C C14 0.9204(3) 0.24247(19) 0.49972(18) 0.0242(4) Uani d 1 . .
    H H14 0.9029 0.1821 0.5630 0.029 Uiso calc 1 . .
    C C15 0.7757(3) 0.33824(19) 0.45280(17) 0.0215(4) Uani d 1 . .
    H H15 0.6584 0.3446 0.4848 0.026 Uiso calc 1 . .
    O O1 0.28187(18) 0.55756(12) 0.05094(12) 0.0222(3) Uani d 1 . .
    O O2 0.50195(18) 0.71409(12) 0.17991(12) 0.0186(3) Uani d 1 . .
    O O3 0.48450(19) 0.53074(14) 0.34811(13) 0.0257(3) Uani d 1 . .
    Cl Cl1 1.27582(8) 0.11559(5) 0.51284(5) 0.03372(13) Uani d 1 . .
    Br Br1 -0.46435(2) 0.79269(2) -0.13927(2) 0.02456(7) Uani d 1 . .
loop_
    _atom_site_aniso_label
    _atom_site_aniso_U_11
    _atom_site_aniso_U_22
    _atom_site_aniso_U_33
    _atom_site_aniso_U_12
    _atom_site_aniso_U_13
    _atom_site_aniso_U_23
    C1 0.0181(8) 0.0132(8) 0.0156(8) 0.0008(6) 0.0067(7) 0.0013(6)
    C2 0.0189(8) 0.0136(8) 0.0178(8) -0.0008(6) 0.0069(7) -0.0010(6)
    C3 0.0165(8) 0.0160(9) 0.0160(8) -0.0002(6) 0.0039(7) 0.0007(6)
    C4 0.0244(9) 0.0160(9) 0.0213(9) 0.0033(7) 0.0091(7) -0.0003(7)
    C5 0.0288(9) 0.0157(9) 0.0196(9) 0.0016(7) 0.0078(8) -0.0043(7)
    C6 0.0219(8) 0.0167(9) 0.0164(8) -0.0014(7) 0.0035(7) -0.0012(6)
    C7 0.0166(8) 0.0178(9) 0.0159(8) -0.0010(6) 0.0043(7) 0.0009(6)
    C8 0.0159(8) 0.0179(9) 0.0206(9) 0.0023(6) 0.0049(7) -0.0008(7)
    C9 0.0181(8) 0.0192(9) 0.0142(8) -0.0007(6) 0.0035(7) -0.0043(6)
    C10 0.0179(8) 0.0154(9) 0.0144(8) -0.0023(6) 0.0021(7) -0.0035(6)
    C11 0.0217(8) 0.0187(9) 0.0204(9) 0.0004(7) 0.0071(7) -0.0001(7)
    C12 0.0187(8) 0.0241(10) 0.0256(10) 0.0009(7) 0.0055(8) -0.0029(7)
    C13 0.0258(9) 0.0169(9) 0.0188(9) 0.0036(7) -0.0041(7) -0.0050(7)
    C14 0.0314(10) 0.0206(10) 0.0181(9) -0.0022(7) 0.0037(8) 0.0015(7)
    C15 0.0227(9) 0.0238(10) 0.0174(9) -0.0021(7) 0.0058(7) -0.0024(7)
    O1 0.0204(6) 0.0167(7) 0.0272(7) 0.0018(5) 0.0043(5) -0.0065(5)
    O2 0.0154(6) 0.0162(6) 0.0218(6) 0.0014(5) 0.0019(5) -0.0017(5)
    O3 0.0224(6) 0.0325(8) 0.0262(7) 0.0046(5) 0.0127(6) 0.0037(6)
    Cl1 0.0352(3) 0.0251(3) 0.0316(3) 0.0110(2) -0.0049(2) -0.0012(2)
    Br1 0.01750(10) 0.02591(12) 0.02626(12) 0.00457(7) 0.00057(8) -0.00652(8)
_geom_special_details
;
All e.s.d.'s (except the e.s.d. in the dihedral angle between two l.s. planes)
are estimated using the full covariance matrix. The cell e.s.d.'s are taken
into account individually in the estimation of e.s.d.'s in distances, angles
and torsion angles; correlations between e.s.d.'s in cell parameters are only
used when they are defined by crystal symmetry. An approximate (isotropic)
treatment of cell e.s.d.'s is used for estimating e.s.d.'s involving l.s.
planes.
;
loop_
    _geom_bond_atom_site_label_1
    _geom_bond_atom_site_label_2
    _geom_bond_site_symmetry_2
    _geom_bond_distance
    _geom_bond_publ_flag
    C1 C6 . 1.391(2) ?
    C1 C2 . 1.391(2) ?
    C1 C7 . 1.488(2) ?
    C2 C3 . 1.380(2) ?
    C2 H2 . 0.9500 ?
    C3 C4 . 1.377(2) ?
    C3 Br1 . 1.8995(16) ?
    C4 C5 . 1.387(3) ?
    C4 H4 . 0.9500 ?
    C5 C6 . 1.386(2) ?
    C5 H5 . 0.9500 ?
    C6 H6 . 0.9500 ?
    C7 O1 . 1.202(2) ?
    C7 O2 . 1.348(2) ?
    C8 O2 . 1.4283(19) ?
    C8 C9 . 1.515(2) ?
    C8 H8A . 0.9900 ?
    C8 H8B . 0.9900 ?
    C9 O3 . 1.212(2) ?
    C9 C10 . 1.490(2) ?
    C10 C11 . 1.393(2) ?
    C10 C15 . 1.393(2) ?
    C11 C12 . 1.391(2) ?
    C11 H11 . 0.9500 ?
    C12 C13 . 1.374(3) ?
    C12 H12 . 0.9500 ?
    C13 C14 . 1.387(3) ?
    C13 Cl1 . 1.7429(18) ?
    C14 C15 . 1.379(3) ?
    C14 H14 . 0.9500 ?
    C15 H15 . 0.9500 ?
loop_
    _geom_angle_atom_site_label_1
    _geom_angle_atom_site_label_2
    _geom_angle_atom_site_label_3
    _geom_angle_site_symmetry_1
    _geom_angle_site_symmetry_3
    _geom_angle
    _geom_angle_publ_flag
    C6 C1 C2 . . 120.59(15) ?
    C6 C1 C7 . . 122.35(15) ?
    C2 C1 C7 . . 117.04(15) ?
    C3 C2 C1 . . 118.46(16) ?
    C3 C2 H2 . . 120.8 ?
    C1 C2 H2 . . 120.8 ?
    C4 C3 C2 . . 122.08(16) ?
    C4 C3 Br1 . . 119.44(13) ?
    C2 C3 Br1 . . 118.49(13) ?
    C3 C4 C5 . . 118.85(16) ?
    C3 C4 H4 . . 120.6 ?
    C5 C4 H4 . . 120.6 ?
    C6 C5 C4 . . 120.58(17) ?
    C6 C5 H5 . . 119.7 ?
    C4 C5 H5 . . 119.7 ?
    C5 C6 C1 . . 119.41(16) ?
    C5 C6 H6 . . 120.3 ?
    C1 C6 H6 . . 120.3 ?
    O1 C7 O2 . . 124.03(15) ?
    O1 C7 C1 . . 124.27(15) ?
    O2 C7 C1 . . 111.69(15) ?
    O2 C8 C9 . . 109.80(13) ?
    O2 C8 H8A . . 109.7 ?
    C9 C8 H8A . . 109.7 ?
    O2 C8 H8B . . 109.7 ?
    C9 C8 H8B . . 109.7 ?
    H8A C8 H8B . . 108.2 ?
    O3 C9 C10 . . 121.67(15) ?
    O3 C9 C8 . . 120.25(15) ?
    C10 C9 C8 . . 118.08(14) ?
    C11 C10 C15 . . 119.46(16) ?
    C11 C10 C9 . . 122.21(15) ?
    C15 C10 C9 . . 118.33(15) ?
    C12 C11 C10 . . 120.38(16) ?
    C12 C11 H11 . . 119.8 ?
    C10 C11 H11 . . 119.8 ?
    C13 C12 C11 . . 118.76(17) ?
    C13 C12 H12 . . 120.6 ?
    C11 C12 H12 . . 120.6 ?
    C12 C13 C14 . . 122.01(17) ?
    C12 C13 Cl1 . . 119.05(15) ?
    C14 C13 Cl1 . . 118.94(14) ?
    C15 C14 C13 . . 118.85(17) ?
    C15 C14 H14 . . 120.6 ?
    C13 C14 H14 . . 120.6 ?
    C14 C15 C10 . . 120.54(17) ?
    C14 C15 H15 . . 119.7 ?
    C10 C15 H15 . . 119.7 ?
    C7 O2 C8 . . 114.81(13) ?
loop_
    _geom_torsion_atom_site_label_1
    _geom_torsion_atom_site_label_2
    _geom_torsion_atom_site_label_3
    _geom_torsion_atom_site_label_4
    _geom_torsion_site_symmetry_1
    _geom_torsion_site_symmetry_2
    _geom_torsion_site_symmetry_3
    _geom_torsion_site_symmetry_4
    _geom_torsion
    _geom_torsion_publ_flag
    C6 C1 C2 C3 . . . . 0.7(2) ?
    C7 C1 C2 C3 . . . . 179.07(14) ?
    C1 C2 C3 C4 . . . . -1.8(2) ?
    C1 C2 C3 Br1 . . . . 178.47(11) ?
    C2 C3 C4 C5 . . . . 1.4(3) ?
    Br1 C3 C4 C5 . . . . -178.85(12) ?
    C3 C4 C5 C6 . . . . 0.1(3) ?
    C4 C5 C6 C1 . . . . -1.1(3) ?
    C2 C1 C6 C5 . . . . 0.7(2) ?
    C7 C1 C6 C5 . . . . -177.59(15) ?
    C6 C1 C7 O1 . . . . 164.73(17) ?
    C2 C1 C7 O1 . . . . -13.6(2) ?
    C6 C1 C7 O2 . . . . -15.9(2) ?
    C2 C1 C7 O2 . . . . 165.76(13) ?
    O2 C8 C9 O3 . . . . 5.4(2) ?
    O2 C8 C9 C10 . . . . -175.45(14) ?
    O3 C9 C10 C11 . . . . 178.89(17) ?
    C8 C9 C10 C11 . . . . -0.3(2) ?
    O3 C9 C10 C15 . . . . -0.7(3) ?
    C8 C9 C10 C15 . . . . -179.85(16) ?
    C15 C10 C11 C12 . . . . 0.5(3) ?
    C9 C10 C11 C12 . . . . -179.10(16) ?
    C10 C11 C12 C13 . . . . 0.0(3) ?
    C11 C12 C13 C14 . . . . -0.1(3) ?
    C11 C12 C13 Cl1 . . . . 180.00(14) ?
    C12 C13 C14 C15 . . . . -0.3(3) ?
    Cl1 C13 C14 C15 . . . . 179.61(14) ?
    C13 C14 C15 C10 . . . . 0.8(3) ?
    C11 C10 C15 C14 . . . . -0.9(3) ?
    C9 C10 C15 C14 . . . . 178.71(16) ?
    O1 C7 O2 C8 . . . . -9.5(2) ?
    C1 C7 O2 C8 . . . . 171.15(13) ?
    C9 C8 O2 C7 . . . . -75.86(17) ?
loop_
    _geom_hbond_atom_site_label_D
    _geom_hbond_atom_site_label_H
    _geom_hbond_atom_site_label_A
    _geom_hbond_site_symmetry_A
    _geom_hbond_distance_DH
    _geom_hbond_distance_HA
    _geom_hbond_distance_DA
    _geom_hbond_angle_DHA
    C4 H4 Br1 2_475 0.95 2.97 3.8762(18) 159.5
    C8 H8B O1 2_665 0.99 2.42 3.396(2) 168.3
    C15 H15 O3 2_666 0.95 2.60 3.418(2) 144.2
_shelx_hkl_file
;
   0   0   2 54833.8 1547.62   5
   0   0   2 56739.0 1639.45   3
   0   0  -2 57119.5 1552.63   6
   0   0   2 59404.5 1369.30   1
   0   0   2 57206.5 1351.25   2
   0   0  -3 238871. 5301.60   1
   0   0   3 240008. 5276.19   2
   0   0   3 241195. 5652.18   5
   0   0  -3 247462. 5627.70   6
   0   0   3 255781. 5303.94   1
   0   0  -4 50429.6 1709.99   6
   0   0  -4 53649.9 1412.01   1
   0   0   4 50481.1 1791.60   5
   0   0   4 51871.4 1402.00   1
   0   0   4 49248.7 1374.87   2
   0   0   5 50423.2 1965.51   5
   0   0   5 53230.9 1504.67   1
   0   0  -5 52777.1 1512.84   1
   0   0  -5 52060.5 1886.57   6
   0   0   5 51409.5 1914.19   6
   0   0   5 53659.8 1482.04   2
   0   0  -6 206977. 5590.65   3
   0   0   6 208278. 4732.05   2
   0   0   6 191601. 5521.50   5
   0   0   6 204694. 4756.50   1
   0   0  -6 208671. 4778.78   1
   0   0  -6 206135. 5401.83   6
   0   0  -7 3070.66 474.835   6
   0   0   7 3111.33 495.705   5
   0   0   7 2954.86 286.932   2
   0   0  -7 2692.08 481.088   3
   0   0   7 2997.60 489.877   6
   0   0  -7 3582.68 335.308   1
   0   0   8 22341.7 1530.38   5
   0   0   8 24554.0 1534.42   6
   0   0   8 23769.1 958.628   2
   0   0  -8 26878.1 1632.74   3
   0   0  -8 23946.9 1437.12   6
   0   0   9 245.281 109.708   2
   0   0   9 164.678 162.848   5
   0   0   9 76.2395 139.578   6
   0   0  -9 414.574 238.811   3
   0   0  10 1873.91 430.360   6
   0   0 -10 1310.09 421.401   3
   0   0  11 2852.74 632.973   6
   0   0 -11 2714.11 632.817   3
   0   0  12-316.576 333.936   6
   0   0 -12 519.446 502.762   3
   0   0  13-89.6183 308.606   6
   0   0 -13 324.607 387.675   3
   0   0  14 7963.94 1216.27   6
   0  -1  13 20684.7 1885.77   6
   0   1 -13 21473.8 1922.01   3
   0  -1  12 1862.11 520.390   6
   0   1 -12 1476.50 500.410   3
   0  -1  11 9790.26 1126.55   6
   0   1 -11 9211.12 1112.03   3
   0   1 -10 38275.8 2195.63   3
   0  -1  10 32726.9 2011.31   5
   0  -1  10 36289.8 2139.86   6
   0  -1   9 28056.9 1747.22   6
   0  -1   9 24494.3 1631.87   5
   0  -1   9 26325.0 1164.72   1
   0   1  -9 29156.9 1790.09   3
   0  -1   8 69428.2 2173.78   1
   0   1  -8 77702.3 2949.95   3
   0   1  -8 74877.1 2851.48   6
   0  -1   8 69095.8 2809.91   5
   0  -1   8 72528.3 2871.03   6
   0   1  -7 956.633 256.388   6
   0  -1   7 1482.20 352.794   6
   0   1  -7 1358.56 349.348   3
   0  -1   7 1030.50 272.733   5
   0  -1   7 1339.91 226.064   1
   0  -1   6 48676.8 1948.79   5
   0   1  -6 51055.4 2023.45   6
   0  -1   6 49730.4 1629.22   1
   0   1  -6 55857.3 2114.87   3
   0  -1   5 96937.7 2560.84   1
   0  -1   5 98171.9 2957.44   6
   0  -1   5 93786.0 2801.93   5
   0   1  -5 97848.8 2960.22   6
   0   1  -5 100919. 2999.67   3
   0   1  -4 2299.38 305.838   6
   0   1  -4 2307.39 312.072   3
   0  -1   4 2065.37 228.624   1
   0  -1   4 1979.27 249.446   5
   0  -1   4 1822.15 294.644   3
   0   1  -4 2367.72 175.477   2
   0  -1   3 107133. 2858.90   3
   0   1  -3 105680. 2409.81   2
   0  -1   3 108098. 2620.13   1
   0   1  -3 104987. 2787.40   3
   0   1  -3 110042. 2856.05   6
   0  -1   2 31424.4 951.293   1
   0   1  -2 30069.4 1023.84   6
   0  -1   2 28844.5 983.447   3
   0   1   2 77359.0 2200.10   5
   0  -1  -2 73635.4 1983.96   4
   0  -1  -3 536210. 11361.1   6
   0  -1  -3 525289. 11411.4   4
   0   1   3 496384. 11660.0   5
   0  -1  -4 30220.1 1194.08   6
   0   1   4 29643.7 1399.71   5
   0  -1  -4 29608.5 1275.24   5
   0  -1  -4 29015.5 907.754   1
   0   1   5 60491.9 2342.07   5
   0  -1  -5 62356.0 1656.24   1
   0  -1  -5 59931.1 2053.51   6
   0   1   5 64032.7 2244.35   6
   0   1   5 61468.2 1872.68   2
   0   1   6 107754. 2846.70   2
   0  -1  -6 102199. 2563.55   1
   0  -1  -6 98485.2 3082.41   6
   0   1   6 96161.6 3435.45   5
   0   1   7 14140.9 1084.14   6
   0  -1  -7 13969.7 981.685   6
   0  -1  -7 14943.3 671.200   1
   0   1   7 12241.6 1094.39   5
   0  -1  -7 14836.1 1149.28   3
   0   1   7 15038.5 802.290   2
   0  -1  -8 2950.56 559.153   3
   0  -1  -8 3125.72 491.020   6
   0   1   8 3135.57 362.153   2
   0  -1  -8 3329.93 304.920   1
   0   1   8 2959.53 517.777   6
   0   1   8 2407.06 533.093   5
   0  -1  -9 131846. 4581.79   3
   0   1   9 129622. 4471.86   6
   0   1   9 131463. 3495.18   2
   0   1  10 13859.3 810.245   2
   0  -1 -10 13320.4 1298.38   3
   0   1  10 11789.4 1224.74   6
   0   1  11 4267.99 758.306   6
   0  -1 -11 2672.29 570.256   3
   0  -1 -12 28529.8 2157.76   3
   0   1  12 25252.9 2042.41   6
   0   1  13 29346.4 2301.89   6
   0   1  14 853.095 485.376   6
   0   2 -13 11250.5 1349.78   3
   0  -2  13 10478.0 1298.16   6
   0  -2  12 265.220 277.810   6
   0   2 -12 399.858 257.480   3
   0  -2  11 276.514 225.611   6
   0   2 -11 1081.01 374.457   3
   0  -2  10 35388.8 2094.04   6
   0  -2  10 32369.1 1895.70   5
   0   2 -10 35301.6 2058.82   3
   0  -2  10 32998.4 1478.39   1
   0  -2   9 137.596 155.618   5
   0   2  -9 318.422 247.858   3
   0  -2   9 256.790 158.435   6
   0  -2   9 195.932 58.7921   7
   0  -2   9 501.420 181.838   1
   0   2  -8 5991.63 709.197   3
   0   2  -8 6796.13 772.213   6
   0  -2   8 5343.06 301.368   7
   0  -2   8 5112.36 512.522   1
   0  -2   8 6154.44 740.231   6
   0  -2   8 5528.34 642.239   5
   0  -2   7 138999. 3195.10   7
   0   2  -7 149778. 4297.47   3
   0   2  -7 145115. 4386.65   6
   0  -2   7 137326. 4065.89   5
   0  -2   7 147793. 4358.53   6
   0  -2   7 144400. 3827.69   1
   0  -2   6 30338.5 1256.57   1
   0   2  -6 30536.1 1425.67   3
   0   2  -6 29203.1 1488.25   6
   0  -2   6 26514.3 1229.54   5
   0  -2   6 27842.6 803.089   7
   0   2  -6 28413.1 889.354   2
   0   2  -5 17069.9 633.019   2
   0  -2   5 17704.9 879.103   1
   0  -2   5 16766.4 1034.42   3
   0   2  -5 15996.4 994.675   6
   0   2  -5 17340.1 947.879   3
   0   2  -4 28479.9 1153.37   3
   0   2  -4 29201.5 927.147   2
   0  -2   4 26958.4 1223.40   3
   0   2  -4 29872.4 1305.46   6
   0  -2   4 29474.7 1168.48   1
   0  -2   3 263472. 6120.07   1
   0  -2   3 268747. 6096.66   3
   0   2  -3 262322. 5993.08   3
   0   2  -3 264228. 6238.90   6
   0   2  -2 48558.1 1331.68   3
   0  -2   2 49287.4 1213.10   5
   0  -2   2 46671.0 1365.31   3
   0   2  -2 47601.9 1528.57   6
   0  -2   1 37154.1 1169.28   4
   0   2  -1 37650.0 958.564   3
   0  -2   1 37583.9 972.133   3
   0   2  -1 35537.8 998.015   5
   0   2   0 212963. 4781.96   5
   0  -2   0 208708. 4799.98   4
   0   2   1 116824. 3060.96   5
   0  -2  -1 116191. 2870.44   4
   0  -2  -2 359554. 8013.10   4
   0   2   2 369282. 8411.24   5
   0   2   3 253158. 6284.70   5
   0  -2  -3 246815. 5828.18   4
   0   2   4 26322.2 1429.68   5
   0  -2  -4 29610.2 1244.06   4
   0   2   4 29170.4 1318.59   6
   0  -2  -5 25509.3 1254.56   4
   0   2   5 24666.3 1477.88   5
   0   2   5 28130.1 1398.21   6
   0  -2  -5 28268.2 1414.39   5
   0  -2  -5 26498.6 964.176   1
   0  -2  -6 7777.19 467.690   1
   0  -2  -6 7461.04 674.425   4
   0   2   6 8108.69 861.251   5
   0  -2  -7 38076.4 1783.19   4
   0   2   7 39587.1 1969.13   6
   0  -2  -7 39062.7 2002.43   3
   0   2   7 34332.5 2011.89   5
   0  -2  -7 37849.0 1253.96   1
   0   2   7 42098.8 1680.27   2
   0   2   8 144317. 3953.15   2
   0   2   8 138772. 4560.96   6
   0  -2  -8 143891. 4645.22   3
   0  -2  -8 132169. 3313.30   1
   0  -2  -9 10732.4 559.066   1
   0   2   9 11442.5 1133.85   6
   0  -2  -9 11438.5 1161.00   3
   0   2   9 12311.9 870.685   2
   0   2  10 9183.92 1082.78   6
   0   2  10 9656.86 780.183   2
   0  -2 -10 10191.8 1147.31   3
   0   2  11 4211.39 779.319   6
   0  -2 -11 5432.21 945.271   3
   0   2  12 4298.40 863.591   6
   0  -2 -12 4496.71 891.623   3
   0   2  13 2188.07 683.314   6
   0  -3  13 522.374 292.042   6
   0   3 -13 1118.06 454.409   3
   0   3 -12 9205.28 1113.39   3
   0  -3  12 10128.8 1233.81   6
   0  -3  11 19683.0 1617.12   6
   0   3 -11 19100.1 1537.20   3
   0  -3  11 19124.0 1172.54   1
   0  -3  10 1680.26 341.692   1
   0   3 -10 1661.16 453.664   3
   0  -3  10 1322.78 382.224   6
   0  -3  10 2130.55 406.240   5
   0  -3   9 13759.1 967.501   1
   0  -3   9 13998.8 1051.72   5
   0  -3   9 13417.5 1184.44   6
   0   3  -9 15518.6 1200.42   3
   0   3  -8 40952.6 1918.03   3
   0  -3   8 37572.9 1948.60   6
   0  -3   8 36017.0 1642.74   1
   0  -3   8 33947.5 1639.23   5
   0   3  -7 42269.0 1287.60   2
   0  -3   7 46442.2 1864.64   1
   0   3  -7 46705.5 2137.59   6
   0  -3   7 46324.8 2063.98   6
   0   3  -7 47200.7 1955.60   3
   0  -3   7 44612.1 1725.45   5
   0   3  -6 4148.73 322.425   2
   0  -3   6 3885.73 468.397   1
   0  -3   6 4795.68 577.456   6
   0  -3   6 4477.88 546.267   3
   0   3  -6 5112.11 607.911   6
   0   3  -6 4048.46 474.717   3
   0  -3   5 40604.4 1693.62   3
   0   3  -5 41276.4 1558.47   3
   0  -3   5 40369.0 1653.42   1
   0   3  -5 38922.1 1750.81   6
   0  -3   4 47167.4 1676.45   3
   0  -3   4 47296.1 1762.16   1
   0   3  -4 45641.4 1808.94   6
   0   3  -4 45875.6 1555.58   3
   0  -3   3 15364.9 561.733   5
   0   3  -3 15216.8 677.091   3
   0   3  -3 15333.5 885.807   6
   0  -3   3 14554.6 720.747   3
   0   3  -2 152722. 3431.80   5
   0   3  -2 154393. 3929.92   6
   0  -3   2 151505. 3402.14   5
   0   3  -2 144904. 3419.86   3
   0  -3   2 144287. 3483.96   3
   0  -3   1 142205. 3584.55   4
   0  -3   1 145201. 3379.51   5
   0  -3   1 141891. 3195.98   3
   0   3  -1 143221. 3179.41   3
   0   3  -1 139522. 3374.72   5
   0   3   0 134639. 3442.41   5
   0  -3   0 138955. 3492.96   4
   0  -3  -1 49048.7 1585.55   4
   0   3   1 46118.5 1719.96   5
   0   3   2 53937.8 2040.44   5
   0  -3  -2 56231.5 1770.66   4
   0   3   3 103552. 3342.72   5
   0  -3  -3 104657. 2910.85   4
   0   3   4 1466.71 308.518   6
   0  -3  -4 1420.35 257.327   4
   0   3   4 1603.96 364.594   5
   0  -3  -5 9728.95 734.933   4
   0   3   5 8090.20 869.205   5
   0  -3  -5 9878.49 870.651   5
   0  -3  -6 127271. 3396.47   4
   0  -3  -6 121732. 2823.35   1
   0   3   6 120819. 3985.57   5
   0  -3  -6 131840. 3812.71   5
   0   3   7 6887.73 801.834   6
   0   3   7 5952.87 813.503   5
   0  -3  -7 7348.83 824.061   3
   0  -3  -7 6184.10 464.556   1
   0  -3  -8 10287.7 1057.68   3
   0   3   8 10744.2 927.310   2
   0   3   8 10120.1 1048.87   6
   0  -3  -8 9137.61 562.655   1
   0   3   9 40126.5 1923.15   2
   0  -3  -9 41553.7 2292.64   3
   0  -3  -9 36912.9 1277.49   1
   0   3   9 37131.6 2246.28   6
   0   3  10 7919.95 1046.20   6
   0  -3 -10 7334.67 993.315   3
   0   3  10 8306.89 825.392   2
   0   3  11 21478.8 1845.51   6
   0  -3 -11 25087.2 1933.55   3
   0   3  11 22471.6 1414.88   2
   0  -3 -12 10471.9 1292.84   3
   0   3  12 8412.95 1188.89   6
   0   3  13 8731.99 1310.25   6
   0   4 -13 2663.31 640.019   3
   0  -4  13 2821.11 746.052   6
   0  -4  12 2920.67 683.182   6
   0   4 -12 3158.81 647.459   3
   0  -4  11 328.924 197.133   1
   0   4 -11 80.4282 211.941   3
   0  -4  10 12815.8 1251.52   6
   0  -4  10 12590.5 1024.01   1
   0   4 -10 12369.2 1110.51   3
   0  -4   9 4057.55 559.447   1
   0  -4   9 3290.58 469.852   5
   0   4  -9 3524.42 557.055   3
   0  -4   9 3704.26 623.170   6
   0  -4   8 4406.65 640.744   6
   0  -4   8 4424.74 489.495   5
   0   4  -8 4176.53 550.687   3
   0   4  -8 3630.14 302.251   2
   0  -4   8 3889.23 544.488   1
   0   4  -7 42299.2 1412.18   2
   0  -4   7 42780.5 1935.54   1
   0   4  -7 43504.6 1820.53   3
   0  -4   7 38803.3 1498.83   5
   0  -4   7 43784.5 2065.51   6
   0   4  -7 41802.3 2099.41   6
   0  -4   6 60400.6 2421.64   6
   0  -4   6 62316.4 1748.47   5
   0   4  -6 61218.2 2133.04   3
   0  -4   6 56839.3 2280.95   3
   0   4  -6 55176.9 2416.44   6
   0  -4   6 59096.5 2349.22   1
   0   4  -5 65383.4 2096.87   3
   0  -4   5 64922.2 2438.14   1
   0  -4   5 69620.4 1797.49   5
   0   4  -5 60812.3 2461.90   6
   0  -4   5 64740.0 2269.63   3
   0  -4   5 60369.1 2380.04   6
   0   4  -4 3048.73 315.368   3
   0  -4   4 3731.17 486.707   1
   0  -4   4 3136.40 366.226   3
   0  -4   4 3321.17 258.002   5
   0   4  -4 3377.55 470.777   6
   0  -4   3 5101.39 396.523   3
   0  -4   3 5682.27 346.132   5
   0   4  -3 5597.88 376.652   3
   0   4  -3 4655.21 536.639   6
   0  -4   2 248937. 5574.91   3
   0   4  -2 253801. 6317.28   6
   0  -4   2 233235. 6032.77   4
   0   4  -2 243615. 5513.14   3
   0   4  -2 244738. 5674.24   5
   0  -4   1 4012.38 268.206   3
   0  -4   1 4355.39 439.643   4
   0   4  -1 3930.20 370.603   5
   0  -4   1 4185.63 367.529   5
   0  -4   0 24546.8 852.999   3
   0  -4   0 23402.3 1098.76   4
   0  -4   0 24619.6 1098.60   5
   0   4   0 22404.9 1072.27   5
   0  -4  -1 293609. 6836.25   4
   0   4   1 278152. 6982.22   5
   0   4   2 130567. 4012.68   5
   0  -4  -2 137041. 3645.92   4
   0   4   3 16232.3 1165.17   5
   0  -4  -3 16227.5 918.213   4
   0  -4  -4 164776. 4411.76   4
   0   4   4 163459. 5047.39   5
   0   4   5 83969.2 3231.68   5
   0  -4  -5 82733.9 2626.01   4
   0  -4  -6 33195.8 1626.60   4
   0  -4  -6 38148.7 1981.82   5
   0   4   6 38504.8 2016.47   6
   0   4   6 33696.7 2051.21   5
   0  -4  -6 40680.8 1972.10   3
   0  -4  -7 30891.6 1795.68   3
   0   4   7 28552.8 1831.66   6
   0  -4  -8 21927.0 1057.36   1
   0  -4  -8 25066.3 1685.00   3
   0   4   8 25202.8 1770.28   6
   0   4   9 24828.3 1649.81   2
   0   4   9 26206.8 1924.22   6
   0  -4  -9 23869.5 1047.41   1
   0  -4  -9 25815.0 1818.70   3
   0   4  10 1721.63 496.631   6
   0  -4 -10 1976.40 537.955   3
   0   4  10 1828.22 443.121   2
   0  -4 -11 1609.70 524.287   3
   0   4  11 1319.52 410.728   6
   0   4  11 1351.76 414.910   2
   0   4  12 5406.99 955.108   6
   0  -4 -12 6362.99 1062.51   3
   0   4  13 376.882 298.962   6
   0   5 -13 539.920 362.264   3
   0   5 -12 11463.5 1198.04   3
   0  -5  12 12913.9 1414.39   6
   0  -5  11 3633.41 603.772   1
   0  -5  11 4264.47 784.197   6
   0   5 -11 4184.12 653.155   3
   0  -5  10 8704.06 1042.34   6
   0  -5  10 7506.33 860.946   1
   0   5 -10 6760.20 799.492   3
   0  -5   9 11419.5 1063.76   1
   0   5  -9 10923.7 959.394   3
   0  -5   9 12134.6 668.492   5
   0  -5   9 11874.4 1175.28   6
   0  -5   8 8482.45 948.132   6
   0  -5   8 8049.00 873.111   1
   0  -5   8 8926.42 642.242   5
   0  -5   8 8419.19 523.299   5
   0   5  -8 8964.19 591.007   2
   0   5  -8 8883.72 797.744   3
   0   5  -7 42350.2 1652.34   2
   0  -5   7 47795.8 1425.31   5
   0  -5   7 42548.1 2117.21   1
   0   5  -7 44584.9 1839.87   3
   0   5  -6 6820.76 737.143   4
   0   5  -6 8110.99 639.924   3
   0   5  -6 8260.98 876.480   6
   0  -5   6 7655.81 443.113   5
   0  -5   6 6507.90 768.443   1
   0  -5   6 7023.83 680.394   3
   0   5  -5 1772.94 341.113   4
   0   5  -5 1914.73 226.651   7
   0  -5   5 1304.45 333.681   1
   0  -5   5 1963.20 331.111   3
   0   5  -5 1315.28 352.087   6
   0   5  -5 1960.54 290.052   3
   0  -5   5 2338.95 232.591   5
   0  -5   4 163675. 4172.85   3
   0  -5   4 161653. 4796.40   1
   0   5  -4 157473. 4795.87   6
   0   5  -4 164688. 4021.92   3
   0   5  -3 32916.2 1657.06   6
   0   5  -3 31413.0 1087.51   3
   0   5  -3 30313.1 1139.32   5
   0  -5   3 32878.9 1135.41   5
   0  -5   3 32606.7 1170.28   3
   0  -5   2 7034.48 647.130   4
   0   5  -2 8717.65 433.718   3
   0  -5   2 8854.25 568.340   5
   0  -5   2 7353.14 432.025   3
   0   5  -2 6900.98 515.444   5
   0  -5   1 80918.4 2710.48   4
   0   5  -1 84745.9 2576.60   5
   0  -5   1 83050.9 2166.19   3
   0  -5   1 88088.5 2534.52   5
   0   5   0 15772.3 977.551   5
   0  -5   0 17868.2 754.444   3
   0  -5   0 17683.4 1019.01   4
   0  -5   0 18826.6 1018.96   5
   0  -5  -1 110191. 3345.11   4
   0   5   1 105610. 3462.24   5
   0  -5  -2 10363.0 774.059   4
   0   5   2 11706.2 966.457   5
   0   5   3 4335.92 631.083   5
   0  -5  -3 3830.34 472.387   4
   0  -5  -4 19561.1 1123.32   4
   0   5   4 18944.5 1424.01   5
   0  -5  -5 1443.90 301.338   4
   0   5   5 1256.48 370.332   4
   0  -5  -5 1728.64 458.237   5
   0  -5  -5 1154.00 305.256   3
   0   5   5 1268.41 353.414   5
   0  -5  -6 17257.5 1351.91   5
   0  -5  -6 17988.2 1291.24   3
   0   5   6 17894.8 1409.84   6
   0   5   7 105977. 4147.47   6
   0  -5  -7 102075. 3974.21   5
   0  -5  -7 114635. 3974.42   3
   0  -5  -8 13953.1 886.682   1
   0   5   8 17208.6 1532.30   6
   0  -5  -8 16312.2 1356.16   3
   0   5   9 293.296 202.586   2
   0   5   9 84.0576 221.134   6
   0  -5  -9-3.13363 235.142   3
   0   5  10 33179.5 2125.20   2
   0  -5 -10 31381.5 2139.93   3
   0   5  10 29818.2 2285.77   6
   0   5  11 32569.5 2469.63   6
   0  -5 -11 30499.8 2228.85   3
   0   5  11 29293.6 2023.97   2
   0   5  12 2971.28 817.847   6
   0   6 -12 14785.8 1332.17   3
   0   6 -11 607.911 335.036   3
   0  -6  11 511.011 280.519   1
   0  -6  10-48.6803 167.330   1
   0   6 -10 188.760 231.538   3
   0   6  -9 44396.9 2381.84   4
   0  -6   9 46385.8 2424.66   1
   0   6  -9 43393.2 2025.27   3
   0  -6   8 7372.09 893.458   1
   0   6  -8 7583.00 663.153   2
   0   6  -8 7803.00 744.951   3
   0   6  -8 8556.13 924.389   4
   0  -6   8 7692.14 526.449   5
   0  -6   8 9250.80 481.928   5
   0   6  -7 27574.9 1664.49   4
   0  -6   7 24114.9 1669.82   1
   0  -6   7 26604.9 936.537   5
   0   6  -7 26086.2 1311.70   3
   0   6  -6 48475.6 1783.32   3
   0   6  -6 46438.5 2173.18   4
   0  -6   6 49251.7 1990.15   3
   0  -6   6 50782.6 1467.29   5
   0  -6   6 43720.5 2288.19   1
   0   6  -6 46469.9 1477.95   7
   0   6  -5 11552.4 943.594   4
   0  -6   5 11384.2 788.599   3
   0   6  -5 11483.7 694.837   3
   0  -6   5 10580.3 1025.42   1
   0  -6   5 11896.1 606.287   5
   0   6  -4 26562.9 1420.89   4
   0  -6   4 29292.5 1085.17   5
   0  -6   4 26816.2 1154.57   3
   0   6  -4 25365.4 1033.76   3
   0   6  -4 25395.3 1618.48   6
   0  -6   4 27027.7 1648.40   1
   0   6  -3 40934.9 1318.92   3
   0   6  -3 40329.5 1511.78   5
   0  -6   3 43712.0 1531.78   5
   0  -6   3 43424.1 1422.82   3
   0   6  -3 44921.5 1868.97   4
   0   6  -3 42054.4 2087.50   6
   0   6  -2 16941.6 1067.78   4
   0   6  -2 19234.0 1009.99   5
   0  -6   2 18960.1 1196.76   4
   0  -6   2 18920.9 969.923   5
   0  -6   2 19684.3 790.012   3
   0  -6   1 90507.4 3112.70   4
   0  -6   1 97733.5 2885.01   5
   0  -6   1 92052.9 2426.26   3
   0   6  -1 88741.4 2903.53   5
   0   6   0 10878.7 862.799   5
   0  -6   0 12698.6 657.524   3
   0  -6   0 12367.4 938.137   4
   0  -6  -1 80964.8 2744.44   4
   0   6   1 75945.6 2839.82   5
   0  -6  -2 115595. 3280.90   4
   0   6   2 102154. 3514.84   5
   0   6   3 13750.4 1208.92   5
   0  -6  -3 16105.6 1044.79   4
   0   6   4 1699.49 433.161   4
   0  -6  -4 1452.07 324.741   4
   0  -6  -4 2197.88 487.633   5
   0   6   4 2027.35 494.933   5
   0  -6  -5 64389.9 2872.41   5
   0   6   5 63620.4 2954.18   4
   0  -6  -5 62321.5 2500.53   3
   0  -6  -6 40395.6 2030.14   3
   0   6   6 40632.5 2387.56   4
   0  -6  -6 40632.8 2272.06   5
   0   6   6 40190.5 2347.34   6
   0  -6  -7 856.057 353.225   5
   0   6   7 924.078 381.479   6
   0  -6  -7 1246.37 381.895   3
   0  -6  -8 11721.9 1157.30   3
   0   6   8 12047.0 1372.29   6
   0  -6  -9 25850.7 1841.89   3
   0   6   9 24717.3 2114.65   6
   0  -6 -10 8527.70 1097.13   3
   0   6  10 6788.87 1126.99   6
   0   6  10 6386.39 1044.58   2
   0   6  11-73.2553 379.342   6
   0  -6 -11 586.657 364.310   3
   0   6  11-172.947 318.578   2
   0   6  12 8749.65 1393.23   6
   0  -7  11 11760.0 1277.48   1
   0   7 -11 13184.7 1388.15   4
   0   7 -11 11265.1 1068.34   3
   0  -7  10 2561.79 624.381   1
   0   7 -10 2895.85 509.742   3
   0   7 -10 2273.95 571.060   4
   0  -7   9 566.205 308.614   1
   0   7  -9 282.010 282.912   4
   0   7  -9 415.389 210.168   3
   0   7  -8 10719.3 850.541   3
   0  -7   8 9147.72 1080.26   1
   0   7  -8 10656.4 1089.90   4
   0  -7   7 25970.6 931.748   5
   0  -7   7 23172.0 1729.49   1
   0   7  -7 24602.5 1264.12   3
   0   7  -7 28389.9 1744.23   4
   0  -7   6 709.766 155.104   5
   0  -7   6 546.483 171.690   3
   0   7  -6 597.954 148.200   7
   0  -7   6 383.054 225.891   1
   0   7  -6 487.562 266.536   4
   0   7  -6 852.832 214.282   3
   0  -7   5 12406.0 1195.92   1
   0   7  -5 14063.1 1086.75   4
   0   7  -5 12693.7 730.328   3
   0  -7   5 13978.7 844.813   3
   0  -7   5 15595.8 774.077   5
   0  -7   4 11720.3 1148.07   1
   0  -7   4 14155.3 786.998   5
   0   7  -4 12361.9 657.461   3
   0   7  -4 13485.3 1028.34   4
   0  -7   4 13370.7 751.426   3
   0  -7   3 60753.8 2029.68   5
   0   7  -3 59782.4 2371.68   4
   0   7  -3 54186.8 2011.06   5
   0  -7   3 59922.1 1801.96   3
   0   7  -2 13630.1 1012.29   4
   0  -7   2 13606.7 873.266   5
   0   7  -2 12081.2 877.796   5
   0  -7   2 12504.6 639.139   3
   0  -7   2 11864.6 1026.62   4
   0   7  -1 11278.8 900.631   5
   0  -7   1 11426.1 1009.04   4
   0   7  -1 13635.8 1031.32   4
   0  -7   1 12259.6 635.568   3
   0   7   0 33558.8 1713.13   4
   0  -7   0 31995.1 1694.44   4
   0   7   0 30441.1 1641.54   5
   0  -7   0 32150.5 1209.79   3
   0  -7  -1 31490.1 1665.64   5
   0  -7  -1 28485.9 1584.02   4
   0   7   1 32388.3 1716.71   4
   0  -7  -1 30998.2 1261.38   3
   0  -7  -2 3023.99 461.718   4
   0  -7  -2 3135.76 536.945   5
   0   7   2 3407.20 571.859   5
   0   7   2 3680.64 571.308   4
   0   7   3 37355.8 2058.38   4
   0  -7  -3 38385.8 2038.62   5
   0   7   3 32759.6 2001.79   5
   0  -7  -4 122177. 3788.14   3
   0   7   4 127154. 4525.43   4
   0  -7  -4 129296. 4422.68   5
   0  -7  -5 17123.6 1197.61   3
   0  -7  -5 19233.9 1507.46   5
   0   7   5 21145.9 1679.67   4
   0  -7  -6 2967.70 535.630   3
   0   7   6 2795.14 621.284   4
   0  -7  -6 2482.40 563.813   5
   0   7   7 33477.1 2336.79   6
   0  -7  -7 31731.5 1872.38   3
   0  -7  -7 31041.6 2074.41   5
   0  -7  -8 10198.0 1074.21   3
   0   7   8 9979.84 1321.71   6
   0  -7  -9 19477.1 1574.62   3
   0   7   9 22250.3 2080.89   6
   0   7  10 11142.7 1526.96   6
   0  -7 -10 11025.4 1226.89   3
   0   7  10 9258.05 1357.38   2
   0   7  11 2206.08 693.734   6
   0   7  11 3000.74 808.800   2
   0  -8  11 1009.88 414.498   1
   0   8 -10 9036.40 1118.36   4
   0  -8  10 9900.67 1245.39   1
   0  -8   9 7028.43 1014.39   1
   0   8  -9 8908.10 1034.74   4
   0   8  -8 12362.7 894.009   3
   0  -8   8 10791.8 1254.28   1
   0   8  -8 13406.7 1255.13   4
   0  -8   7 11446.2 1266.02   1
   0   8  -7 12116.2 823.419   3
   0   8  -7 14354.3 1250.08   4
   0   8  -6 10453.1 1010.94   4
   0   8  -6 8919.57 642.096   3
   0   8  -6 8926.64 705.811   7
   0  -8   6 8874.62 691.439   3
   0  -8   6 8932.38 1089.29   1
   0  -8   6 8933.18 570.826   5
   0  -8   5 7615.13 998.969   1
   0  -8   5 6536.07 537.071   5
   0  -8   5 7083.06 552.196   3
   0   8  -5 7658.78 844.158   4
   0   8  -5 7271.04 517.248   3
   0  -8   4 171162. 5718.98   1
   0  -8   4 181269. 4639.25   5
   0  -8   4 174922. 4332.58   3
   0   8  -4 178284. 5280.33   4
   0   8  -3 14196.1 976.392   5
   0  -8   3 15269.2 728.849   3
   0   8  -3 14404.7 1130.27   4
   0  -8   2 18659.5 816.922   3
   0   8  -2 17387.2 1180.17   5
   0  -8   1 91731.6 2409.00   3
   0   8  -1 88515.0 3169.92   5
   0   8   0 6937.61 809.757   4
   0   8   0 5610.53 717.067   5
   0  -8   0 7261.47 533.486   3
   0  -8   0 7239.30 764.740   5
   0   8   1 8218.99 882.483   4
   0   8   1 8464.19 937.081   5
   0  -8  -1 7440.77 811.070   5
   0  -8  -1 7694.36 597.450   3
   0   8   2 105331. 3817.06   4
   0  -8  -2 102503. 3756.91   5
   0   8   3 1099.05 337.586   4
   0  -8  -3 315.575 231.662   5
   0  -8  -4 1088.02 369.809   5
   0  -8  -4 677.141 232.882   3
   0   8   4 785.955 374.711   4
   0  -8  -5 21348.8 1350.14   3
   0   8   5 25160.2 1948.78   4
   0  -8  -5 24086.2 1707.89   5
   0   8   6 11441.1 1372.11   4
   0  -8  -6 9709.67 1100.28   5
   0  -8  -6 9069.41 910.701   3
   0   8   7 10454.9 1354.76   6
   0  -8  -7 9978.93 1165.50   5
   0  -8  -7 9925.75 1016.88   3
   0   8   7 9393.12 1339.33   4
   0   8   8 13336.3 1588.63   6
   0  -8  -8 10994.6 1110.25   3
   0   8   9 11496.9 1569.73   6
   0  -8  -9 12299.8 1234.66   3
   0  -8 -10 21181.1 1729.07   3
   0   8  10 23722.1 2370.40   6
   0   8  11-462.626 595.938   6
   0  -9  10 9480.78 1303.25   1
   0   9  -9 5720.33 876.369   4
   0  -9   9 3499.63 754.988   1
   0  -9   8 6593.13 1056.46   1
   0   9  -8 5580.37 831.129   4
   0   9  -7 1279.27 452.255   4
   0  -9   7 694.384 361.505   1
   0  -9   6 8734.69 1144.67   1
   0  -9   6 10607.6 666.908   5
   0   9  -6 10121.1 656.589   3
   0   9  -6 11081.8 1097.38   4
   0  -9   5-33.5760 130.612   5
   0   9  -5-253.598 259.644   4
   0   9  -4 7204.08 839.355   4
   0  -9   4 6884.42 458.712   3
   0  -9   4 8216.52 1052.38   1
   0   9  -3 37653.5 1863.05   5
   0  -9   3 43174.7 1340.97   3
   0   9  -3 43199.6 2176.46   4
   0   9  -2 808.200 311.360   4
   0  -9   2 1237.09 341.326   5
   0   9  -2 1379.96 332.663   5
   0  -9   2 1299.54 188.054   3
   0   9  -1 75018.3 3014.99   4
   0  -9   1 68720.0 2704.59   5
   0  -9   1 67666.5 1993.30   3
   0   9  -1 65077.3 2808.05   5
   0  -9   0 60247.3 2588.96   5
   0   9   0 53933.3 2629.05   5
   0  -9   0 59069.9 1904.26   3
   0  -9  -1 20908.4 1080.69   3
   0  -9  -1 23532.2 1554.63   5
   0   9   2 40426.2 2251.04   4
   0  -9  -2 37233.9 1594.56   3
   0  -9  -2 38603.1 2132.23   5
   0   9   3 12311.8 1262.63   4
   0  -9  -3 12078.1 1164.73   5
   0  -9  -3 9937.19 795.398   3
   0   9   4 8977.24 1138.45   4
   0  -9  -4 7144.39 721.213   3
   0  -9  -4 8841.23 1037.09   5
   0  -9  -5 123787. 4061.97   3
   0  -9  -5 131933. 4773.45   5
   0  -9  -6 785.929 257.172   3
   0  -9  -6 1136.41 460.177   5
   0   9   6 1503.85 602.915   4
   0  -9  -7 1058.06 392.229   5
   0   9   7 457.204 314.357   4
   0   9   7 1567.20 615.034   6
   0  -9  -7 867.290 346.793   3
   0   9   8 22322.4 2165.38   6
   0  -9  -8 19896.1 1517.31   3
   0   9   9 5487.37 1089.85   6
   0  -9  -9 2974.26 629.068   3
   0   9  10 2061.63 764.057   6
   0 -10   9 210.202 343.613   1
   0 -10   8 4234.80 906.949   1
   0  10  -8 4816.85 792.269   4
   0  10  -7 11071.9 1172.09   4
   0 -10   7 9666.98 1306.74   1
   0 -10   6 4257.74 862.276   1
   0  10  -6 3239.58 624.223   4
   0 -10   5 17541.3 1652.25   1
   0  10  -5 16589.4 1393.43   4
   0  10  -4 7861.06 928.037   4
   0 -10   4 7815.78 1042.28   1
   0 -10   3 10823.2 923.273   5
   0  10  -3 12534.2 1197.06   4
   0 -10   2 8025.79 825.318   5
   0  10  -2 7609.69 931.343   4
   0  10  -1 27265.4 1816.93   4
   0 -10   1 22756.2 1492.55   5
   0  10   0 8804.28 1031.80   4
   0 -10   0 8525.29 925.058   5
   0 -10  -1 9012.94 975.556   5
   0  10   1 9194.81 1067.21   4
   0 -10  -2 2499.41 548.231   5
   0  10   2 2137.55 536.661   4
   0  10   3 29472.9 2041.64   4
   0 -10  -3 26350.9 1821.02   5
   0 -10  -3 25006.9 1330.73   3
   0 -10  -4 10935.8 1165.64   5
   0 -10  -4 11567.8 930.811   3
   0  10   4 13616.7 1473.21   4
   0  10   5 3668.70 852.429   4
   0 -10  -5 3416.49 668.229   5
   0 -10  -5 2789.88 483.602   3
   0 -10  -6 13870.7 1141.29   3
   0  10   6 15669.6 1807.44   4
   0 -10  -6 13512.5 1384.44   5
   0 -10  -7 6607.86 1004.56   5
   0 -10  -7 6341.15 792.875   3
   0 -10  -8 5941.20 824.709   3
   0  10   8 7509.02 1329.91   6
   0 -10  -9 2661.56 599.037   3
   0  11  -7 9486.72 1130.89   4
   0 -11   7 7301.76 1225.42   1
   0  11  -6 4825.76 791.269   4
   0 -11   6 5884.54 1039.80   1
   0 -11   5 604.567 466.062   1
   0  11  -5 539.752 377.804   4
   0  11  -4 9614.23 1093.53   4
   0 -11   4 9250.68 1210.64   1
   0 -11   3 27623.8 1573.78   5
   0  11  -3 28298.3 1939.02   4
   0 -11   3 27108.2 2015.33   1
   0  11  -2 61621.2 2964.54   4
   0 -11   2 51431.1 2400.25   5
   0 -11   1 6626.46 807.660   5
   0  11  -1 8036.29 1036.22   4
   0  11   0 4358.83 777.412   4
   0 -11   0 4542.73 719.977   5
   0  11   1 332.448 266.135   4
   0 -11  -1 814.257 341.629   5
   0 -11  -2 33476.1 1472.97   3
   0 -11  -2 34320.4 2118.64   5
   0 -11  -3 544.816 188.694   5
   0 -11  -3 351.165 152.096   3
   0  11   4 1789.82 644.399   4
   0 -11  -4 1532.28 461.557   5
   0 -11  -4 2038.34 387.216   3
   0 -11  -5 19871.8 1325.12   3
   0 -11  -5 21693.3 1740.70   5
   0  11   6 5630.21 1099.41   4
   0 -11  -6 5178.45 888.900   5
   0 -11  -6 5204.02 694.084   3
   0 -11  -7 10694.1 1039.86   3
   0  12  -5 1787.88 521.719   4
   0 -12   4 6976.39 1083.93   1
   0  12  -4 8377.19 1106.10   4
   0 -12   3 25487.9 2037.23   1
   0  12  -3 28255.2 2039.49   4
   0  12  -2 6361.42 943.794   4
   0 -12   2 7629.07 1063.49   1
   0 -12   2 5855.30 739.255   5
   0  12  -1 544.651 354.759   4
   0 -12   1 870.921 334.633   5
   0  12   0 16394.1 1553.35   4
   0 -12   0 12146.2 1178.68   5
   0 -12  -1 7313.73 946.617   5
   0  12   1 9745.81 1240.27   4
   0 -12  -2 2210.26 533.637   5
   0  12   2 2757.68 701.294   4
   0 -12  -3 31456.3 2125.75   5
   0  12   3 42903.9 2789.64   4
   0 -12  -4 2785.63 638.906   5
   0 -13   0 5215.35 779.504   5
   0 -13  -1 1211.57 371.538   5
   0 -13  -2 1238.21 423.377   5
   0 -13  -3 5581.85 860.282   5
   1 -13  -3 945.236 445.273   5
   1 -13  -2 6178.65 961.438   5
   1 -13  -1 6505.57 941.830   5
  -1  13   1 10056.3 1297.49   4
  -1  13   0-153.539 306.798   4
   1 -13   0 279.157 224.689   5
   1 -13   1 7073.25 950.343   5
  -1  13  -1 7350.70 1059.13   4
  -1  13  -2 19435.2 1746.66   4
   1 -12  -5 1703.83 539.038   5
  -1  12   4 2999.35 787.785   4
   1 -12  -4 1592.86 544.792   5
  -1  12   3 23811.0 2010.07   4
   1 -12  -3 17193.3 1617.91   5
  -1  12   2 599.680 311.010   4
   1 -12  -2 473.969 326.352   5
  -1  12   1 1085.20 425.360   4
   1 -12  -1 1140.48 404.458   5
   1 -12   0 32589.5 2085.66   5
  -1  12   0 39686.4 2431.59   4
   1 -12   1 1648.45 458.314   5
  -1  12  -1 2375.39 628.770   4
  -1  12  -2 7609.53 1053.14   4
   1 -12   2 6149.07 829.464   5
  -1  12  -3 12276.9 1312.80   4
  -1  12  -4 1170.47 404.935   4
  -1  12  -5 6300.77 963.250   4
  -1  11   8 37052.2 2902.17   6
   1 -11  -8 34197.7 2073.93   3
   1 -11  -7-123.680 220.367   3
   1 -11  -6 4372.41 852.870   5
   1 -11  -6 3434.69 602.382   3
  -1  11   6 2912.59 805.549   4
   1 -11  -5 24431.1 1963.43   5
  -1  11   5 27553.7 2282.92   4
   1 -11  -4-396.841 306.586   5
  -1  11   4 816.279 491.520   4
   1 -11  -3 298.202 290.081   5
  -1  11   3 164.878 261.129   4
  -1  11   2 34456.7 2251.00   4
   1 -11  -2 31316.1 2086.07   5
   1 -11  -1 1247.55 432.599   5
  -1  11   1 1355.10 451.008   4
  -1  11   0 9571.14 1123.24   4
   1 -11   0 7454.53 931.205   5
   1 -11   1 2219.46 479.658   5
  -1  11  -1 3693.66 695.505   4
  -1  11  -2 715.532 259.600   4
   1 -11   2 156.401 176.845   5
   1 -11   3 16754.4 1256.08   5
  -1  11  -3 18112.1 1500.48   4
   1 -11   4 1257.47 338.701   5
  -1  11  -4 1278.47 420.224   4
  -1  11  -5 255.251 246.838   4
   1 -11   5 1689.64 638.334   1
  -1  11  -6 12971.8 1285.33   4
   1 -11   6 13032.4 1487.06   1
   1 -11   7 929.325 555.558   1
  -1  11  -7 692.797 388.831   4
   1 -10  -9 603.313 314.214   3
  -1  10   9 117.469 279.576   6
   1 -10  -8 2147.74 565.444   3
  -1  10   8 2867.72 765.797   6
   1 -10  -7 17082.0 1619.17   5
   1 -10  -7 15118.2 1287.31   3
  -1  10   7 17342.2 1963.45   4
   1 -10  -6 14697.5 1469.05   5
   1 -10  -6 11984.5 1103.84   3
  -1  10   6 15851.1 1752.51   4
  -1  10   5 26337.4 2162.06   4
   1 -10  -5 27176.4 2009.87   5
   1 -10  -4 4481.00 812.482   5
  -1  10   4 5379.74 914.265   4
  -1  10   3 13977.8 1383.44   4
   1 -10  -3 11975.8 1222.25   5
   1 -10  -2 21652.8 1279.58   3
  -1  10   2 22593.0 1698.09   4
   1 -10  -2 19155.9 1531.99   5
   1 -10  -1 15412.1 1024.97   3
  -1  10   1 18840.1 1476.72   4
   1 -10  -1 16842.3 1359.06   5
  -1  10   0 73174.4 3159.86   4
   1 -10   0 66827.4 2383.62   3
   1 -10   0 68103.7 2914.18   5
  -1  10  -1 94235.3 3579.76   4
   1 -10   1 77427.7 3132.72   5
  -1  10  -2 4256.58 700.080   4
   1 -10   2 3969.02 601.531   5
   1 -10   3 13075.0 1046.93   5
  -1  10  -3 14485.5 1277.20   4
  -1  10  -4 31713.2 1908.82   4
   1 -10   4 29914.3 1579.00   5
   1 -10   5 8551.64 765.625   5
  -1  10  -5 9723.67 1046.63   4
   1 -10   5 8423.00 1136.09   1
  -1  10  -6 43.6290 198.091   4
   1 -10   6 863.252 445.898   1
  -1  10  -7 6075.56 856.517   4
   1 -10   7 5952.92 1039.24   1
   1 -10   8 3958.51 877.561   1
  -1  10  -8 4491.82 781.770   4
   1 -10   9 2180.06 686.753   1
  -1   9  10 876.488 712.099   2
   1  -9 -10 538.149 348.315   3
  -1   9  10 1053.37 598.639   6
  -1   9   9 19774.7 2000.07   6
   1  -9  -9 17530.8 1656.60   5
   1  -9  -9 18225.6 1532.28   3
   1  -9  -8 16227.7 1583.84   5
  -1   9   8 17807.3 1817.20   6
   1  -9  -8 17890.4 1447.30   3
   1  -9  -7 25050.8 1922.52   5
  -1   9   7 22888.2 2131.52   4
   1  -9  -7 21986.9 1557.86   3
  -1   9   6 11918.1 1449.92   4
   1  -9  -6 10075.8 1189.27   5
   1  -9  -5 11221.6 1225.55   5
  -1   9   5 13608.6 1466.30   4
   1  -9  -4 52865.2 2748.84   5
  -1   9   4 55630.3 2922.49   4
  -1   9   3 6148.03 828.860   4
   1  -9  -3 5905.08 644.060   3
   1  -9  -3 6781.90 890.028   5
  -1   9   2-111.256 264.589   4
   1  -9  -2 56.0124 119.972   3
   1  -9  -2 366.706 195.229   5
   1  -9  -1 43621.3 1843.70   3
   1  -9  -1 42575.8 2181.03   5
   1  -9   0 20672.1 1395.36   5
  -1   9   0 23699.0 1557.83   4
   1  -9   0 19447.2 1104.87   3
   1  -9   1 27420.5 1577.52   5
  -1   9  -1 26795.9 1747.45   5
  -1   9  -1 31857.5 1799.40   4
   1  -9   1 27757.9 1315.47   3
   1  -9   2 1697.83 311.927   3
  -1   9  -2 1725.28 432.649   4
  -1   9  -2 1476.30 376.144   5
   1  -9   2 1369.79 321.459   5
   1  -9   3 20067.6 1110.04   3
  -1   9  -3 22837.1 1489.11   4
   1  -9   3 19395.1 1224.96   5
  -1   9  -4 1406.20 399.836   4
  -1   9  -4 1986.07 325.231   3
   1  -9   4 1644.58 316.654   3
   1  -9   4 2230.04 395.807   5
  -1   9  -5 119.547 113.595   3
   1  -9   5 284.280 183.026   5
  -1   9  -5-68.0052 221.128   4
  -1   9  -6 21336.3 1209.98   3
  -1   9  -6 24062.2 1610.93   4
   1  -9   6 21451.8 1802.30   1
  -1   9  -7 6998.15 878.831   4
  -1   9  -7 6590.10 678.252   3
   1  -9   7 5896.40 949.299   1
  -1   9  -8 4735.21 775.522   4
   1  -9   8 5063.13 922.466   1
   1  -9   9 10682.2 1344.49   1
  -1   9  -9 12726.8 1298.31   4
   1  -9  10 2129.34 631.566   1
  -1   8  11 604.542 461.523   2
  -1   8  11 1271.41 602.884   6
   1  -8 -10 8693.72 1100.31   3
   1  -8 -10 11830.1 1370.43   5
  -1   8  10 8636.68 1385.44   2
  -1   8  10 10230.2 1457.54   6
  -1   8   9 9273.71 1440.43   2
   1  -8  -9 9519.76 1092.39   3
  -1   8   9 9398.08 1322.41   6
   1  -8  -9 7845.24 1094.05   5
   1  -8  -8 3219.66 613.377   3
  -1   8   8 2894.85 680.296   6
   1  -8  -8 3233.88 716.105   5
   1  -8  -7 12182.5 1308.67   5
   1  -8  -7 11315.9 1087.17   3
   1  -8  -6 12556.2 1295.84   5
  -1   8   6 11479.5 1368.50   4
  -1   8   5 22968.5 1791.44   4
   1  -8  -5 18880.3 1557.97   5
   1  -8  -4 619.701 328.019   5
  -1   8   4 686.886 340.068   4
   1  -8  -3 30612.1 1835.71   5
  -1   8   3 30189.2 1868.17   4
   1  -8  -2 35014.9 1915.46   5
  -1   8   2 38759.4 2027.27   4
   1  -8  -2 34371.4 1616.91   3
   1  -8  -1 290.923 160.048   3
  -1   8   1 235.139 170.064   5
  -1   8   1 235.652 218.542   4
   1  -8  -1 196.986 147.050   5
  -1   8   0 4590.51 633.497   4
   1  -8   0 3662.04 439.010   3
   1  -8   0 3503.53 567.718   4
   1  -8   0 4147.68 570.273   5
  -1   8   0 3471.64 578.608   5
   1  -8   1 84074.6 3306.48   4
   1  -8   1 89854.0 3074.30   5
   1  -8   1 86623.7 2729.46   3
  -1   8  -1 83020.6 3225.41   5
   1  -8   2 79949.0 2750.80   5
   1  -8   2 77888.1 2532.21   3
  -1   8  -2 85167.6 3033.05   4
  -1   8  -2 73861.3 2899.36   5
  -1   8  -3 250.457 190.954   4
   1  -8   3 129.651 91.8669   3
  -1   8  -3 41.1551 84.6016   3
  -1   8  -4 13115.7 1068.14   4
   1  -8   4 14374.8 971.330   3
  -1   8  -4 12776.0 829.030   3
  -1   8  -5 9829.13 930.336   4
   1  -8   5 8624.65 789.529   3
  -1   8  -5 7647.81 664.877   3
   1  -8   6 18936.2 1619.79   1
   1  -8   6 18701.9 1243.29   3
  -1   8  -6 15426.0 1022.10   3
  -1   8  -6 17494.8 1317.37   4
  -1   8  -7 11863.1 927.593   3
  -1   8  -7 10633.1 1060.15   4
   1  -8   7 9368.05 1132.88   1
  -1   8  -8 17348.7 1205.40   3
   1  -8   8 15076.0 1441.94   1
  -1   8  -8 15855.1 1376.39   4
  -1   8  -9 21198.1 1416.81   3
   1  -8   9 18812.4 1650.96   1
  -1   8  -9 22254.2 1716.83   4
   1  -8  10 2215.94 573.049   1
  -1   8 -10 2431.53 627.878   4
  -1   7  12 5454.04 1048.66   6
  -1   7  11 16763.9 1817.09   6
  -1   7  11 14854.0 1717.89   2
   1  -7 -11 14869.1 1528.71   3
   1  -7 -10 7342.46 1081.37   5
  -1   7  10 6671.96 1151.41   2
  -1   7  10 7171.58 1127.88   6
   1  -7 -10 8925.67 1114.59   3
  -1   7   9 169.431 289.786   6
   1  -7  -9 73.2747 261.771   5
   1  -7  -9 593.854 353.774   3
  -1   7   9 141.964 405.902   2
  -1   7   8 38163.3 2464.04   6
   1  -7  -8 37845.2 2386.64   5
   1  -7  -8 36100.0 2112.07   3
  -1   7   7 108757. 4347.75   6
   1  -7  -7 107922. 4322.64   5
  -1   7   6 11354.6 1262.48   4
   1  -7  -6 12886.4 1254.31   5
  -1   7   5 2506.16 533.119   4
   1  -7  -5 3553.74 656.400   5
   1  -7  -4 159206. 5146.81   5
  -1   7   4 161525. 5224.78   4
  -1   7   3 678.655 276.418   5
   1  -7  -3 430.356 185.943   4
  -1   7   3 835.075 334.101   4
   1  -7  -3 413.832 188.652   5
  -1   7   2 6285.00 776.925   5
  -1   7   2 8339.62 835.149   4
   1  -7  -2 6610.19 694.046   4
   1  -7  -2 6809.47 752.989   5
   1  -7  -2 7772.94 675.487   3
  -1   7   1 59800.4 2413.58   4
   1  -7  -1 57038.4 2311.42   4
   1  -7  -1 60233.7 2388.45   5
  -1   7   1 56789.8 2506.70   5
   1  -7  -1 57315.9 2076.11   3
  -1   7   0 22174.8 1316.88   4
   1  -7   0 17915.4 996.959   3
   1  -7   0 17136.8 1131.28   5
   1  -7   0 18497.4 1228.64   4
  -1   7   0 19624.8 1323.02   5
   1  -7   1 53547.9 1898.13   3
   1  -7   1 48913.1 2208.32   4
  -1   7  -1 47941.2 2132.83   5
  -1   7  -1 54395.6 2593.18   6
  -1   7  -1 58898.8 2258.56   4
  -1   7  -2 86011.2 2872.16   4
   1  -7   2 73968.6 2825.74   4
  -1   7  -2 74413.4 2728.86   5
  -1   7  -2 76211.0 3205.12   6
   1  -7   2 79101.7 2503.62   3
  -1   7  -2 78900.6 2369.79   3
  -1   7  -3 6333.40 682.346   4
   1  -7   3 5472.59 548.684   3
  -1   7  -3 5929.60 520.678   3
   1  -7   4 35717.5 1614.82   3
  -1   7  -4 32763.0 1431.97   3
  -1   7  -4 34298.7 1702.08   4
  -1   7  -5 5296.61 540.181   3
   1  -7   5 5451.57 507.390   5
  -1   7  -5 5420.85 639.745   4
   1  -7   5 4788.68 593.664   3
  -1   7  -6 5839.65 719.924   4
   1  -7   6 6305.92 718.317   3
  -1   7  -6 5473.32 591.880   3
   1  -7   6 5893.41 511.660   5
   1  -7   6 5881.31 844.304   1
  -1   7  -6 4783.44 259.922   7
  -1   7  -7 21990.5 1314.88   3
   1  -7   7 21529.8 1612.48   1
  -1   7  -7 22068.6 1518.12   4
   1  -7   8 1427.86 397.085   1
  -1   7  -8 2093.66 469.553   4
  -1   7  -8 1892.12 399.155   3
  -1   7  -9 11830.4 1195.04   4
  -1   7  -9 10931.6 1021.99   3
   1  -7   9 9466.44 1082.62   1
   1  -7  10 2507.52 570.982   1
  -1   7 -10 1630.52 502.635   4
  -1   7 -10 2318.21 501.759   3
  -1   7 -11 3754.71 736.305   4
  -1   7 -11 3037.67 592.543   3
  -1   6  12 15712.0 1734.98   6
   1  -6 -11 262.758 267.076   3
  -1   6  11 584.606 389.330   6
  -1   6  11 885.744 432.267   2
   1  -6 -10 5512.17 925.602   5
  -1   6  10 4683.91 867.750   6
  -1   6  10 5152.54 923.248   2
   1  -6 -10 5728.10 904.868   3
  -1   6   9 31294.8 2208.72   6
   1  -6  -9 27023.0 1900.25   3
  -1   6   9 27509.6 2126.89   2
   1  -6  -9 31114.9 2125.51   5
  -1   6   8 1932.28 533.713   6
   1  -6  -8 1932.10 493.183   3
   1  -6  -8 1890.79 540.825   5
  -1   6   7 654.127 307.647   6
   1  -6  -7 948.687 353.263   5
   1  -6  -6 51269.4 2625.84   5
  -1   6   6 52861.3 2706.72   4
   1  -6  -5 37679.7 2085.95   5
   1  -6  -5 36500.0 1717.23   4
  -1   6   5 38647.8 2147.00   4
  -1   6   4 25978.8 1634.08   4
   1  -6  -4 27476.6 1650.01   5
   1  -6  -4 26692.9 1397.42   4
  -1   6   4 26617.3 1741.79   5
  -1   6   3 31198.4 1671.17   4
  -1   6   3 29519.9 1737.14   5
   1  -6  -3 29458.5 1455.27   4
   1  -6  -2 17317.8 1006.40   4
  -1   6   2 16546.4 1162.15   5
   1  -6  -2 17697.4 1108.10   5
   1  -6  -1 351692. 8213.16   3
  -1   6   1 353130. 8794.23   5
   1  -6  -1 347729. 8470.91   4
   1  -6   0 9594.07 780.688   4
  -1   6   0 9250.66 800.845   5
   1  -6   0 10075.6 688.284   3
   1  -6   1 17105.8 1085.73   4
  -1   6  -1 15003.9 1003.43   5
   1  -6   1 17517.4 928.752   3
  -1   6  -1 15834.3 1206.58   6
  -1   6  -2 153142. 4222.21   5
  -1   6  -2 152109. 3901.85   3
   1  -6   2 155780. 4049.44   5
   1  -6   2 146790. 3995.86   3
  -1   6  -2 150990. 4724.26   6
  -1   6  -3 19680.6 982.225   3
   1  -6   3 19491.2 983.886   5
  -1   6  -3 19504.8 1377.88   6
   1  -6   3 19337.7 1045.56   3
  -1   6  -3 22268.7 1207.60   4
   1  -6   4 4969.24 460.185   5
   1  -6   4 4640.80 538.747   3
  -1   6  -4 4975.70 573.167   4
  -1   6  -4 5429.29 517.588   3
  -1   6  -5 251949. 6322.35   3
   1  -6   5 258092. 6099.49   5
  -1   6  -5 263214. 6712.24   4
   1  -6   6 850.408 297.044   3
   1  -6   6 651.724 241.108   1
   1  -6   6 1172.09 228.459   5
  -1   6  -6 1530.82 299.853   3
  -1   6  -6 1164.79 308.998   4
   1  -6   7 2921.74 549.690   1
   1  -6   7 3886.21 640.584   3
  -1   6  -7 3897.43 597.185   4
  -1   6  -7 3821.77 531.760   3
   1  -6   7 3740.74 417.229   5
  -1   6  -8 13179.5 1158.70   4
  -1   6  -8 12491.5 1028.78   3
   1  -6   8 14318.9 1327.14   6
   1  -6   8 12026.6 1135.55   1
   1  -6   9 18339.0 1401.61   1
  -1   6  -9 18565.5 1358.72   3
  -1   6  -9 20239.3 1520.86   4
   1  -6   9 21385.0 1699.81   6
  -1   6 -10 10875.6 1052.14   3
   1  -6  10 9919.95 1210.12   6
   1  -6  10 9928.48 1042.87   1
  -1   6 -11 1024.01 342.306   3
   1  -6  11 1744.52 590.712   6
  -1   6 -12 141.950 250.573   3
  -1   5  13 1285.44 549.336   6
   1  -5 -12 1165.94 417.830   3
  -1   5  12 1531.24 509.910   6
  -1   5  11 32674.9 2323.35   6
   1  -5 -11 33919.8 2350.94   3
  -1   5  11 36074.7 2321.36   2
   1  -5 -10 14500.7 1430.33   3
  -1   5  10 13986.2 1400.29   6
  -1   5  10 13353.4 1375.65   2
   1  -5  -9 23047.9 1721.18   5
  -1   5   9 23630.2 1722.39   6
   1  -5  -9 21604.6 917.688   8
   1  -5  -9 24169.1 1744.64   3
  -1   5   9 21506.3 1680.98   2
   1  -5  -8 34087.1 1210.23   8
   1  -5  -8 38445.8 2167.71   3
  -1   5   8 37673.6 2258.98   2
  -1   5   8 39348.5 2213.13   6
   1  -5  -8 40125.1 2313.57   5
   1  -5  -7 12561.3 565.783   8
  -1   5   7 14324.8 1206.98   6
   1  -5  -7 13765.2 1309.32   5
  -1   5   6 84871.7 3195.84   6
   1  -5  -6 86336.5 3458.96   5
   1  -5  -6 79051.4 2824.49   4
  -1   5   5 3492.97 562.806   4
   1  -5  -5 3191.13 559.185   5
  -1   5   5 2727.25 529.827   5
   1  -5  -5 2495.85 379.040   4
  -1   5   4 13287.2 1120.55   5
  -1   5   4 12445.5 1018.30   4
   1  -5  -4 12746.4 865.331   4
   1  -5  -3 111724. 3240.72   4
  -1   5   3 104559. 3627.05   5
   1  -5  -2 37921.9 1538.95   4
  -1   5   2 34245.4 1702.84   5
   1  -5  -1 56192.5 1993.42   4
  -1   5   1 58157.3 2091.65   4
   1  -5  -1 59052.6 2079.16   5
  -1   5   1 54042.5 2167.91   5
   1  -5  -1 56177.2 1915.03   3
   1  -5   0 59145.7 1943.02   3
   1  -5   0 57387.0 2077.74   4
  -1   5   0 56448.2 2115.56   5
   1  -5   0 61745.4 2041.72   5
  -1   5   0 61271.5 2070.60   4
   1  -5   1 57043.4 2052.34   4
   1  -5   1 58117.4 1884.02   3
   1  -5   1 58845.6 1923.74   5
  -1   5  -1 56220.2 2254.51   6
  -1   5  -1 60741.4 2027.60   4
  -1   5  -1 58475.7 1824.09   3
  -1   5  -1 56542.4 2017.74   5
   1  -5   2 87165.5 2573.12   3
  -1   5  -2 88779.2 2517.35   3
  -1   5  -2 84863.7 3013.93   6
  -1   5  -2 86287.1 2665.00   5
  -1   5  -2 94101.3 2745.28   4
   1  -5   2 88004.7 2547.57   5
   1  -5   3 467.838 135.149   5
  -1   5  -3 433.462 138.111   3
  -1   5  -3 458.986 199.612   6
   1  -5   3 357.235 145.118   3
  -1   5  -4 39264.5 1373.57   3
   1  -5   4 37753.9 1452.35   3
   1  -5   4 38143.4 1207.76   5
  -1   5  -4 37546.4 1772.80   6
  -1   5  -5 108.521 144.841   4
  -1   5  -5 286.021 195.508   6
   1  -5   5 520.437 192.501   3
   1  -5   5 447.177 147.051   5
  -1   5  -5 414.555 172.209   3
   1  -5   5 410.940 211.389   6
  -1   5  -6 4268.21 534.444   3
   1  -5   6 3914.76 559.424   1
   1  -5   6 3649.07 558.076   3
   1  -5   6 4220.69 640.727   6
   1  -5   6 3880.03 415.777   5
  -1   5  -7 3644.29 289.963   2
   1  -5   7 4330.19 457.784   5
   1  -5   7 3407.95 575.248   3
   1  -5   7 4523.48 704.710   6
  -1   5  -7 3827.77 533.015   3
   1  -5   7 3753.56 591.697   1
  -1   5  -8 57021.6 2425.24   3
   1  -5   8 57738.7 2765.15   6
   1  -5   8 53484.6 2374.13   1
   1  -5   9 1281.70 345.476   1
  -1   5  -9 731.251 305.291   3
   1  -5   9 1244.85 471.844   6
   1  -5  10 8292.07 714.843   5
   1  -5  10 8185.43 1082.79   6
  -1   5 -10 8144.94 948.178   3
   1  -5  10 7690.93 831.544   1
   1  -5  11 7675.26 1092.03   6
  -1   5 -11 8046.63 1010.50   3
  -1   5 -12 10633.3 1202.73   3
  -1   4  13 86.7869 236.431   6
   1  -4 -12 8709.95 1197.12   3
  -1   4  12 5987.79 974.139   6
  -1   4  11 14038.5 1280.75   2
   1  -4 -11 17000.1 1611.12   3
  -1   4  11 14464.0 1428.48   6
   1  -4 -10 478.171 263.859   3
  -1   4  10 313.740 280.311   6
  -1   4  10 228.767 187.531   2
   1  -4  -9 21180.6 1613.60   5
  -1   4   9 23141.2 1650.63   6
  -1   4   9 24840.6 1685.07   2
   1  -4  -9 24501.4 1762.40   3
  -1   4   8 60811.3 2706.31   6
   1  -4  -8 62234.2 2878.53   5
   1  -4  -8 62263.2 2828.18   3
  -1   4   8 57404.4 2692.62   2
  -1   4   7 33558.8 1799.75   6
  -1   4   7 30271.5 1844.25   2
   1  -4  -7 33992.2 2007.99   5
   1  -4  -6 388.793 108.821   8
   1  -4  -6 630.970 219.029   4
   1  -4  -6 764.451 321.555   5
  -1   4   6 21.2558 167.100   5
   1  -4  -5 89134.3 2226.11   8
   1  -4  -5 89411.7 2833.68   4
  -1   4   5 85535.4 3312.10   5
  -1   4   4 130277. 4162.65   5
   1  -4  -4 136065. 3693.85   4
   1  -4  -3 12303.3 741.864   4
  -1   4   3 11136.1 887.681   5
  -1   4   2 13896.8 837.399   4
   1  -4  -2 13563.9 768.021   4
  -1   4   2 12786.0 895.587   5
  -1   4   1 69385.0 2339.07   5
   1  -4  -1 73098.8 2194.36   3
   1  -4  -1 69162.6 2179.69   4
  -1   4   1 75880.0 2317.59   4
  -1   4   0 5410.89 485.055   5
   1  -4   0 5656.90 474.034   4
   1  -4   0 5565.48 442.752   3
   1  -4   0 4898.59 431.707   5
  -1   4   0 6021.99 483.302   4
   1  -4   1 1160.27 217.073   4
  -1   4  -1 1244.94 218.481   5
  -1   4  -1 1348.34 264.726   6
  -1   4  -1 902.418 182.801   3
   1  -4   1 1333.64 218.973   5
  -1   4  -1 1942.49 266.753   4
   1  -4   1 1350.12 219.378   3
  -1   4  -2 332304. 7630.15   4
   1  -4   2 336717. 7478.36   5
  -1   4  -2 336717. 7513.04   3
  -1   4  -2 339278. 8010.46   6
  -1   4  -3 26551.9 1148.11   3
   1  -4   3 27027.7 1083.59   5
   1  -4   3 26839.1 1205.05   3
  -1   4  -3 26646.9 1201.12   4
  -1   4  -3 25054.4 1368.08   6
   1  -4   4 26508.7 1303.98   3
   1  -4   4 25244.5 1090.18   5
  -1   4  -4 24971.3 1429.11   6
  -1   4  -4 26957.5 1222.84   3
   1  -4   5 71144.2 2168.69   5
  -1   4  -5 67571.4 2707.16   6
   1  -4   5 65699.4 2497.89   3
  -1   4  -5 69080.2 2388.26   3
   1  -4   6 39071.9 1944.36   6
  -1   4  -6 37345.4 1963.06   6
  -1   4  -6 35936.3 1087.57   2
   1  -4   6 39136.8 1749.02   1
   1  -4   6 33250.3 1782.54   3
  -1   4  -6 36708.3 1683.59   3
   1  -4   7 116179. 3654.40   1
   1  -4   7 117204. 4114.94   3
  -1   4  -7 116364. 3769.89   3
   1  -4   7 120144. 4087.37   6
   1  -4   8 23497.0 1353.97   1
   1  -4   8 26679.1 1747.86   6
  -1   4  -8 25664.3 1537.19   3
   1  -4   9 574.872 195.530   1
  -1   4  -9 393.299 226.783   3
   1  -4   9 194.521 181.462   6
   1  -4   9 813.008 292.136   5
   1  -4  10 24345.4 1832.66   6
  -1   4 -10 22437.0 1618.22   3
   1  -4  10 21423.0 1267.78   1
   1  -4  11 636.307 358.741   6
  -1   4 -11 237.209 227.790   3
  -1   4 -12 1294.34 446.099   3
   1  -4  12 1096.53 457.767   6
  -1   3  13 17827.4 1715.37   6
   1  -3 -12 14552.8 1536.14   3
  -1   3  12 11436.4 1271.08   6
  -1   3  11 9928.85 1117.83   6
   1  -3 -11 11790.6 1293.77   3
  -1   3  11 9680.29 976.524   2
   1  -3 -10 25199.3 1850.59   3
  -1   3  10 24814.9 1561.10   2
   1  -3 -10 22879.8 1203.54   1
  -1   3  10 23758.8 1677.85   6
   1  -3  -9 32861.6 2027.17   3
   1  -3  -9 32233.9 1916.00   5
  -1   3   9 35285.0 1849.60   2
  -1   3   9 31790.3 1873.95   6
   1  -3  -9 29317.5 1421.64   1
  -1   3   8 3389.14 532.046   2
   1  -3  -8 3212.14 587.423   3
   1  -3  -8 4201.05 659.218   5
  -1   3   8 2858.66 561.130   5
  -1   3   8 2798.67 510.013   6
   1  -3  -8 3077.74 421.904   1
   1  -3  -7 2699.39 512.141   5
  -1   3   7 3035.80 495.395   2
  -1   3   7 2661.19 535.866   5
   1  -3  -7 2810.16 405.106   1
   1  -3  -7 2894.46 442.392   4
  -1   3   6 87276.1 2980.89   2
  -1   3   6 85437.3 2842.44   6
  -1   3   6 73827.1 3073.76   5
   1  -3  -6 76469.0 2687.66   4
   1  -3  -6 91333.1 3259.27   5
  -1   3   5 18763.6 1266.31   5
   1  -3  -5 17130.9 1002.92   4
  -1   3   5 19059.8 1059.46   6
   1  -3  -5 21353.2 1335.41   5
   1  -3  -4 24859.1 1134.75   4
   1  -3  -4 25772.1 863.430   8
  -1   3   4 23950.6 1352.20   5
  -1   3   3 161717. 4346.69   5
   1  -3  -3 152217. 3905.80   4
   1  -3  -2 53335.5 1659.72   4
  -1   3   2 53693.1 1477.96   8
  -1   3   2 56121.2 1935.58   5
   1  -3  -1 137164. 3531.90   4
  -1   3   1 142430. 3713.45   5
   1  -3   0 140352. 3404.49   3
  -1   3   0 138081. 3368.47   4
  -1   3   0 127739. 3435.51   5
  -1   3   0 139067. 3358.26   3
   1  -3   0 133671. 3330.97   4
  -1   3  -1 50584.8 1754.76   6
  -1   3  -1 51123.4 1630.70   5
   1  -3   1 53213.8 1630.36   3
  -1   3  -1 53236.6 1609.65   3
  -1   3  -1 55345.6 1604.48   4
   1  -3   1 50428.9 1584.04   4
   1  -3   1 51489.4 1584.23   5
   1  -3   2 97582.0 2604.34   5
   1  -3   2 93573.0 2656.67   3
  -1   3  -2 96786.0 2614.97   4
  -1   3  -2 97255.3 2886.67   6
  -1   3  -2 102850. 2690.37   3
   1  -3   3 11146.4 719.805   3
  -1   3  -3 10032.1 655.224   3
  -1   3  -4 9566.82 796.780   6
   1  -3   4 8988.90 719.651   3
  -1   3  -4 10022.7 700.852   3
  -1   3  -5 166653. 4509.22   6
   1  -3   5 164645. 4065.07   1
   1  -3   5 159263. 4354.25   3
  -1   3  -5 160910. 4158.50   3
   1  -3   6 152.850 155.596   6
   1  -3   6 245.526 161.564   1
  -1   3  -6 300.116 207.219   3
  -1   3  -6 262.548 204.525   6
   1  -3   6 287.109 129.040   3
   1  -3   7 285.281 256.492   3
  -1   3  -7 285.384 225.424   3
   1  -3   7 281.403 133.312   1
   1  -3   7 334.444 242.088   6
   1  -3   8 57498.4 2039.68   1
  -1   3  -8 57070.3 2484.75   3
   1  -3   8 57866.4 2665.04   6
   1  -3   8 49709.7 2219.02   5
  -1   3  -9 8346.11 923.173   3
   1  -3   9 6667.91 800.559   5
   1  -3   9 6890.80 617.753   1
   1  -3   9 9479.04 1057.31   6
   1  -3  10 18944.8 1626.96   6
  -1   3 -10 17917.1 1477.33   3
   1  -3  10 17252.3 979.520   1
   1  -3  11 18269.8 1691.58   6
  -1   3 -11 20758.1 1659.18   3
  -1   3 -12 1929.09 547.808   3
   1  -3  12 2735.27 698.573   6
  -1   2  14 381.340 459.469   6
   1  -2 -13 23.7036 320.622   3
  -1   2  13-92.2394 314.119   6
  -1   2  12 4106.78 756.680   6
   1  -2 -12 3138.95 684.677   3
  -1   2  11 32831.8 1728.31   2
   1  -2 -11 34193.3 2258.99   3
  -1   2  11 32923.9 2082.49   6
   1  -2 -10 8657.43 694.905   1
  -1   2  10 10103.6 878.427   2
   1  -2 -10 9287.84 1095.36   3
  -1   2  10 8701.34 948.614   6
  -1   2   9 4635.21 575.749   2
  -1   2   9 2971.83 577.863   5
  -1   2   9 3310.29 523.964   6
   1  -2  -9 4112.78 693.692   3
   1  -2  -9 3694.40 437.204   1
  -1   2   8 66928.0 2464.01   2
   1  -2  -8 62286.5 2153.86   1
  -1   2   8 64758.2 2564.37   6
   1  -2  -8 66191.0 2865.44   3
   1  -2  -8 65194.3 2659.66   5
  -1   2   8 58218.4 2750.38   5
   1  -2  -7 79306.2 2822.05   4
  -1   2   7 74445.3 3079.24   5
   1  -2  -7 84861.7 3143.38   3
   1  -2  -7 75292.4 2471.04   1
   1  -2  -7 89377.8 3131.51   5
  -1   2   7 86628.0 2812.09   2
   1  -2  -6 37927.8 1668.12   4
   1  -2  -6 39847.6 1903.25   5
  -1   2   6 42160.4 1722.31   2
   1  -2  -6 41559.0 1562.97   1
  -1   2   6 42373.4 1702.42   6
  -1   2   5 122743. 3865.44   5
  -1   2   5 127983. 3538.47   6
   1  -2  -5 127722. 3445.87   1
   1  -2  -5 122919. 3569.78   4
  -1   2   5 136429. 3701.66   2
   1  -2  -5 140953. 4036.44   5
  -1   2   4 102029. 3241.95   5
   1  -2  -4 106228. 3025.33   4
   1  -2  -4 116339. 3394.54   5
  -1   2   4 110947. 2944.25   6
  -1   2   4 115822. 3202.42   2
  -1   2   3 324825. 7748.19   5
   1  -2  -3 319847. 7451.23   4
   1  -2  -3 344349. 7254.92   8
   1  -2  -2 102706. 2590.17   4
  -1   2   2 103123. 2818.85   5
  -1   2   2 105736. 2538.07   8
  -1   2   1 285682. 6348.98   5
   1  -2  -1 288587. 6354.35   3
   1  -2  -1 271140. 6124.99   4
   1  -2   0 287835. 6427.80   4
   1  -2   0 308886. 6621.25   3
  -1   2   0 296571. 6639.06   5
  -1   2   0 302679. 6624.92   6
   1  -2   1 1117.10 168.877   3
  -1   2  -1 774.940 151.613   6
  -1   2  -1 924.736 136.508   4
  -1   2  -1 1072.84 165.171   3
   1  -2   2 1308.26 215.445   3
  -1   2  -2 1162.73 202.828   3
  -1   2  -2 1255.08 220.223   6
   1  -2   3 262074. 6504.55   3
  -1   2  -3 265284. 6446.59   3
  -1   2  -3 282634. 5855.47   2
  -1   2  -3 265607. 6631.75   6
  -1   2  -4 23401.1 1143.62   3
   1  -2   4 21954.0 1191.27   3
  -1   2  -4 22038.7 1190.78   6
  -1   2  -5 7817.01 728.297   6
   1  -2   5 7131.02 704.950   3
   1  -2   5 8358.57 552.431   1
  -1   2  -5 8357.72 702.842   3
   1  -2   6 15401.7 788.378   1
   1  -2   6 14062.8 1108.89   3
   1  -2   6 13857.1 1064.25   6
  -1   2  -6 13972.6 1087.05   6
  -1   2  -6 16194.5 1083.98   3
   1  -2   7 9829.77 626.730   1
   1  -2   7 10787.1 1047.55   3
   1  -2   7 10542.3 989.234   6
  -1   2  -7 10623.8 992.159   6
  -1   2  -7 9651.53 896.511   3
   1  -2   8 6145.64 486.819   1
  -1   2  -8 4742.14 674.581   3
   1  -2   8 4676.14 637.692   5
   1  -2   8 5409.89 738.798   6
   1  -2   9 13153.8 1217.60   5
  -1   2  -9 13441.2 1221.12   3
   1  -2   9 14867.4 1339.38   6
   1  -2   9 13602.3 741.571   1
   1  -2  10 14664.0 1420.17   6
  -1   2 -10 15556.2 1385.69   3
   1  -2  11 7902.81 1116.69   6
  -1   2 -11 8697.77 1093.01   3
   1  -2  12-10.8967 250.173   6
  -1   2 -12 289.280 314.460   3
  -1   1  14 1854.36 543.337   6
  -1   1  13 8353.69 1133.03   6
   1  -1 -13 10079.6 1285.92   3
   1  -1 -12 1896.77 626.266   3
  -1   1  12 1509.19 446.989   6
   1  -1 -11 668.239 378.101   3
  -1   1  11 252.574 260.329   6
  -1   1  11 482.390 217.573   2
   1  -1 -10 40156.5 2314.12   3
   1  -1 -10 38886.9 1617.13   1
  -1   1  10 40390.9 2137.66   6
  -1   1  10 39207.0 1737.94   2
   1  -1  -9 16351.9 1100.78   6
   1  -1  -9 16812.8 953.520   1
  -1   1   9 17157.3 1041.68   2
  -1   1   9 14019.7 1235.43   5
  -1   1   9 16912.7 1224.82   6
   1  -1  -9 16543.3 1362.95   3
   1  -1  -8 41927.9 1403.82   1
  -1   1   8 42172.9 1530.46   2
   1  -1  -8 39398.0 1552.38   6
   1  -1  -8 44411.2 2053.63   3
  -1   1   8 37245.1 1842.28   5
   1  -1  -7 30748.3 1289.71   1
   1  -1  -7 28575.8 1336.04   6
   1  -1  -7 31980.4 1721.46   3
   1  -1  -7 31471.0 1560.99   5
  -1   1   7 29287.2 1624.48   5
  -1   1   7 32651.8 1402.25   2
  -1   1   6 12144.7 931.084   5
   1  -1  -6 12321.0 903.524   5
  -1   1   6 11933.6 752.034   2
   1  -1  -6 10472.6 690.868   6
  -1   1   6 11872.9 790.392   6
   1  -1  -6 11280.4 693.666   1
   1  -1  -5 89109.0 2505.88   6
  -1   1   5 90324.7 2883.75   5
   1  -1  -5 91662.7 2583.12   1
  -1   1   5 93501.1 2631.29   6
  -1   1   5 88690.1 2633.39   2
   1  -1  -5 98309.4 2993.74   5
  -1   1   4 5541.12 507.453   5
   1  -1  -4 5901.64 393.153   6
  -1   1   4 6436.23 434.941   6
  -1   1   4 6354.68 486.473   2
   1  -1  -4 5479.84 505.896   5
   1  -1  -4 6660.69 478.225   1
   1  -1  -3 733.656 162.249   5
  -1   1   3 377.812 116.928   2
  -1   1   3 601.541 105.602   6
  -1   1   3 439.583 115.718   5
   1  -1  -2 164039. 3861.32   8
  -1   1   2 167406. 3926.00   5
  -1   1   2 171394. 3988.66   2
  -1   1   1 70263.8 1869.54   2
  -1   1   1 70155.1 1847.82   5
   1  -1  -1 70370.9 1876.67   3
   1  -1  -1 71374.6 1650.78   4
  -1   1   0 79937.2 2015.32   2
   1  -1   0 82814.7 2075.63   3
  -1   1   0 82775.3 2015.14   6
  -1   1  -1 80697.4 2182.74   6
   1  -1   1 82138.2 2165.10   3
  -1   1  -1 83181.5 1947.97   2
   1  -1   2 132443. 3422.79   3
  -1   1  -2 137704. 3475.55   6
   1  -1   3 293.158 133.991   3
  -1   1  -3 320.274 129.190   6
   1  -1   3 260.784 59.0018   7
   1  -1   4 82669.2 2114.40   1
  -1   1  -4 85174.5 2697.60   6
   1  -1   4 81944.0 2704.89   3
  -1   1  -5 201216. 5311.52   3
   1  -1   5 196395. 4509.99   1
  -1   1  -5 207864. 5431.97   6
   1  -1   5 196342. 5462.36   3
   1  -1   6 129732. 3109.99   1
  -1   1  -6 130876. 4031.28   3
   1  -1   6 128165. 4075.69   6
   1  -1   6 131005. 4216.42   3
  -1   1  -6 128348. 4034.23   6
  -1   1  -7 1948.17 442.419   3
   1  -1   7 2247.56 470.322   3
   1  -1   7 2339.19 431.586   5
   1  -1   7 2027.22 446.831   6
  -1   1  -7 2471.01 452.426   6
   1  -1   7 1870.88 204.039   1
   1  -1   8 33113.5 1945.57   6
   1  -1   8 31229.3 1035.88   1
   1  -1   8 27934.3 1746.36   5
  -1   1  -8 33008.5 1888.10   3
  -1   1  -9 22190.2 1606.88   3
   1  -1   9 17498.7 1495.32   5
   1  -1   9 20909.9 1617.66   6
   1  -1  10 14435.2 1402.87   6
  -1   1 -10 13684.8 1328.42   3
  -1   1 -11 3470.52 719.159   3
   1  -1  11 1898.11 582.804   6
   1  -1  12 10677.4 1380.08   6
  -1   1 -12 9507.21 1254.60   3
  -1   0  14 3669.36 742.851   6
   1   0 -13 580.799 435.442   3
  -1   0  13 264.200 209.792   6
   1   0 -12 18536.1 1655.43   3
  -1   0  12 19140.2 1581.04   6
  -1   0  11 23534.9 1676.55   6
   1   0 -11 22412.1 1731.31   3
  -1   0  10 48678.6 1841.83   2
  -1   0  10 42275.0 2227.06   5
  -1   0  10 44688.5 2265.75   6
   1   0 -10 47867.8 2492.27   3
   1   0  -9 1784.90 458.784   3
  -1   0   9 1506.04 378.956   5
  -1   0   9 1630.17 304.441   2
   1   0  -9 1415.50 277.726   1
  -1   0   9 1157.32 322.615   6
   1   0  -9 1760.65 356.991   6
  -1   0   8 908.354 224.317   2
   1   0  -8 468.008 319.538   3
   1   0  -8 447.504 157.817   1
   1   0  -8 624.166 190.097   6
  -1   0   8 44.9699 110.678   6
  -1   0   8 428.830 197.482   5
   1   0  -7 73256.8 2486.84   6
   1   0  -7 74700.2 2822.05   3
  -1   0   7 72172.5 2317.82   2
   1   0  -7 76697.1 2349.98   1
  -1   0   7 77266.6 2359.64   1
  -1   0   7 71477.7 2625.97   5
   1   0  -6 11872.1 731.215   2
   1   0  -6 13003.6 747.856   1
   1   0  -6 11503.4 754.539   6
  -1   0   6 12518.9 787.511   6
  -1   0   6 12576.3 742.458   1
   1   0  -6 13669.7 975.338   3
  -1   0   6 12949.7 871.554   5
   1   0  -6 12846.2 801.806   5
  -1   0   6 13049.5 747.001   2
  -1   0   5 118.055 117.191   5
   1   0  -5 71.3702 84.9230   5
  -1   0   5-35.3477 99.5928   1
  -1   0   5 91.3005 73.9420   2
   1   0  -5 70.6937 79.4384   1
   1   0  -5 48.8034 65.3639   2
   1   0  -5 88.5423 86.0786   6
  -1   0   5 163.280 97.5971   6
   1   0  -4 260178. 5906.96   1
   1   0  -4 267696. 6043.33   5
  -1   0   4 251471. 5859.42   2
   1   0  -4 243178. 5840.21   2
  -1   0   4 254841. 5917.24   5
  -1   0   4 258481. 5917.45   1
   1   0  -4 256505. 5782.11   6
  -1   0   4 257160. 5789.75   6
  -1   0   3 256306. 5505.51   6
  -1   0   3 250361. 5606.98   5
   1   0  -3 245134. 5501.72   6
  -1   0   3 250331. 5744.05   1
   1   0  -3 255332. 5722.96   5
   1   0  -3 250102. 5700.62   2
  -1   0   3 257073. 5713.86   2
  -1   0   2 336343. 7293.92   5
  -1   0   2 349340. 7495.91   1
   1   0  -2 339322. 7312.39   5
  -1   0   2 344559. 7464.36   2
   1   0  -1 50142.4 1340.68   3
   1   0   0 60124.2 1554.46   7
   1   0   0 58947.3 1529.94   3
  -1   0   0 58498.9 1514.28   2
  -1   0  -1 117488. 2714.88   4
   1   0   1 117912. 2896.56   3
  -1   0  -1 120736. 2902.64   6
   1   0   2 1172.00 198.323   3
  -1   0  -2 1230.21 200.566   6
  -1   0  -3 56392.1 1863.42   6
   1   0   3 54286.7 1889.67   3
  -1   0  -4 110542. 3241.33   6
   1   0   4 111300. 3347.94   3
   1   0   5 38031.2 1026.78   2
   1   0   5 39078.7 1823.02   3
  -1   0  -5 40016.0 1728.33   6
   1   0   6 24487.9 1419.82   5
   1   0   6 27417.8 1559.25   6
  -1   0  -6 28695.3 1507.77   6
   1   0   6 26875.0 775.840   2
   1   0   6 30424.8 1696.58   3
  -1   0  -7 15444.6 1195.84   3
   1   0   7 12181.3 1066.87   5
   1   0   7 15283.0 1212.80   6
  -1   0  -7 13598.9 1071.86   6
   1   0   8 50734.9 2572.12   5
   1   0   8 53981.0 2630.57   6
  -1   0  -8 58037.8 2649.06   3
   1   0   9 327.608 187.035   6
  -1   0  -9 483.507 235.480   3
  -1   0 -10 5525.01 898.207   3
   1   0  10 6951.93 1002.48   6
   1   0  11 40612.9 2648.20   6
  -1   0 -11 45849.5 2728.32   3
  -1   0 -12 959.034 481.754   3
   1   0  12 784.186 421.995   6
   1   0  13 369.370 333.413   6
  -1  -1  14 1154.06 469.449   6
   1   1 -13 564.218 367.471   3
  -1  -1  13 760.177 324.823   6
   1   1 -12 25640.8 1907.37   3
  -1  -1  12 24051.3 1790.23   6
  -1  -1  11 21702.1 1583.02   6
   1   1 -11 21972.7 1679.96   3
   1   1 -10 542.666 295.946   3
  -1  -1  10 898.823 249.281   1
  -1  -1  10 625.858 226.545   5
  -1  -1  10 1048.57 342.141   6
  -1  -1   9 28306.8 1549.71   5
   1   1  -9 27787.2 1714.52   3
  -1  -1   9 27987.4 1605.21   6
  -1  -1   9 27958.5 1372.26   1
   1   1  -9 29807.5 1619.34   6
  -1  -1   8 103610. 3292.58   5
  -1  -1   8 100632. 3356.64   6
   1   1  -8 104434. 3607.83   3
   1   1  -8 107892. 3140.11   1
  -1  -1   8 102038. 3128.98   1
   1   1  -8 102643. 3367.62   6
   1   1  -7 191.435 102.397   1
  -1  -1   7 133.842 118.232   5
   1   1  -7 133.908 83.8737   2
   1   1  -7 137.393 101.767   6
  -1  -1   7 32.4371 94.9654   1
   1   1  -7 255.520 195.618   3
  -1  -1   6 9912.58 709.014   6
  -1  -1   6 10539.9 692.126   5
   1   1  -6 10542.8 684.165   1
   1   1  -6 11031.2 753.528   6
  -1  -1   6 9567.19 673.399   1
   1   1  -6 11315.1 843.366   3
   1   1  -6 10630.7 629.653   2
   1   1  -5 30945.6 1386.54   3
  -1  -1   5 33640.1 1181.35   5
  -1  -1   5 32103.3 1255.69   6
   1   1  -5 31016.9 1233.00   1
   1   1  -5 30189.2 1245.97   6
   1   1  -5 29401.9 1147.75   2
  -1  -1   5 32040.4 1174.83   2
  -1  -1   5 31163.1 1255.87   1
  -1  -1   4 30878.8 965.274   5
   1   1  -4 32531.6 1196.48   1
   1   1  -4 30554.4 1132.20   6
  -1  -1   4 29798.5 1102.74   6
  -1  -1   4 29980.4 1176.07   1
   1   1  -4 30670.9 1017.79   5
   1   1  -4 29911.6 1111.34   2
  -1  -1   3 99298.5 2200.93   5
  -1  -1   3 95701.6 2448.48   7
  -1  -1   3 95784.8 2582.21   1
   1   1  -3 96246.7 2426.95   6
   1   1  -3 97947.1 2289.26   5
  -1  -1   3 94931.7 2410.24   6
   1   1  -3 91177.2 2502.04   2
  -1  -1   2 479987. 10329.5   1
   1   1  -2 465367. 10105.9   6
   1   1  -2 497634. 10262.2   7
  -1  -1   2 470821. 10224.0   7
   1   1  -1 6580.17 392.748   7
  -1  -1   1 7067.65 397.514   1
  -1  -1   1 5740.19 324.850   4
   1   1  -1 5137.97 254.651   3
  -1  -1   0 3026.77 228.126   1
   1   1   0 2933.27 202.534   3
  -1  -1   0 3146.82 235.291   4
  -1  -1  -1 7939.13 332.220   1
  -1  -1  -1 7379.02 391.578   4
   1   1   1 7078.65 315.046   1
   1   1   1 6940.42 397.164   4
   1   1   1 7593.05 424.962   3
   1   1   2 185934. 4610.97   3
   1   1   2 190758. 4575.52   4
  -1  -1  -2 192287. 4482.55   4
  -1  -1  -2 200020. 4640.37   6
  -1  -1  -3 174359. 4214.18   4
  -1  -1  -3 169994. 4321.30   6
   1   1   3 164433. 4376.61   3
   1   1   4 297.030 145.002   5
  -1  -1  -4 284.398 101.501   4
   1   1   4 503.112 202.775   3
   1   1   5 2971.21 455.483   5
  -1  -1  -5 4357.76 473.544   4
  -1  -1  -5 3442.89 448.911   6
   1   1   5 3559.07 505.647   3
  -1  -1  -6 119578. 3660.28   4
   1   1   6 127009. 4057.70   6
  -1  -1  -6 120649. 3731.94   6
   1   1   6 121376. 4027.80   5
   1   1   7 56860.4 2553.08   6
  -1  -1  -7 53455.4 2235.04   4
  -1  -1  -7 52130.2 2272.50   6
   1   1   7 56138.8 1709.85   2
  -1  -1  -7 59191.0 2569.67   3
   1   1   7 51980.5 2540.19   5
   1   1   8 2582.69 507.397   6
  -1  -1  -8 3630.89 629.317   3
   1   1   8 2779.37 286.841   2
   1   1   9 40535.9 2379.71   6
  -1  -1  -9 43102.0 2381.30   3
   1   1   9 39544.1 1283.87   2
  -1  -1 -10 10317.2 1213.85   3
   1   1  10 8576.60 1135.70   6
   1   1  11 7666.46 1127.70   6
  -1  -1 -11 9244.08 1199.78   3
  -1  -1 -12 15633.2 1626.12   3
   1   1  12 13830.8 1612.14   6
  -1  -2  14 559.398 354.025   6
   1   2 -13 2485.57 680.751   3
  -1  -2  13 2579.72 615.164   6
  -1  -2  12 2002.29 500.502   6
   1   2 -12 3359.14 686.475   3
  -1  -2  11 8950.27 997.936   6
   1   2 -11 8265.91 993.466   3
  -1  -2  11 7248.94 736.751   1
  -1  -2  10 17968.8 1127.38   5
   1   2 -10 17478.6 1373.69   3
  -1  -2  10 19161.2 912.235   7
  -1  -2  10 18415.3 1356.56   6
  -1  -2  10 19756.2 1213.71   1
   1   2  -9 12744.4 748.842   2
   1   2  -9 13118.2 1084.69   6
   1   2  -9 13097.0 1093.21   3
  -1  -2   9 11387.8 671.856   7
  -1  -2   9 10991.2 872.953   1
  -1  -2   9 11563.2 998.715   6
  -1  -2   9 11762.4 845.743   5
  -1  -2   8 2569.41 354.469   5
  -1  -2   8 2422.16 423.927   6
   1   2  -8 2694.78 451.758   6
   1   2  -8 2167.20 303.374   2
   1   2  -8 2666.27 456.137   3
  -1  -2   8 2064.03 360.008   1
  -1  -2   8 2368.29 280.301   7
   1   2  -7 60107.3 1952.16   2
   1   2  -7 62553.8 2360.57   6
  -1  -2   7 65145.6 2274.17   1
   1   2  -7 64074.1 2378.59   3
  -1  -2   7 61365.3 1872.36   7
  -1  -2   7 65349.9 2007.35   5
  -1  -2   6 33204.9 1145.26   5
  -1  -2   6 32930.8 1430.82   1
   1   2  -6 32257.1 1462.71   6
   1   2  -6 35635.7 1430.40   1
  -1  -2   6 30218.3 1127.70   7
   1   2  -6 30469.4 1236.85   2
  -1  -2   6 32003.8 1424.77   6
   1   2  -6 30548.6 1426.86   3
  -1  -2   5 314955. 7659.79   1
  -1  -2   5 320942. 7243.73   7
   1   2  -5 313563. 7616.40   6
  -1  -2   5 338446. 7043.48   5
   1   2  -5 323077. 7428.82   2
   1   2  -5 315895. 7590.98   3
  -1  -2   5 329659. 7607.36   6
   1   2  -5 330621. 7618.49   1
  -1  -2   4 183141. 4210.08   7
   1   2  -4 176743. 4329.97   3
  -1  -2   4 172810. 4493.74   1
  -1  -2   4 181628. 4409.28   6
   1   2  -4 165971. 4377.75   6
   1   2  -4 179109. 4448.92   1
   1   2  -4 178882. 4354.45   2
  -1  -2   3 358606. 8119.63   1
   1   2  -3 343587. 7927.86   6
   1   2  -3 341187. 7835.67   7
   1   2  -2 819346. 18069.3   7
  -1  -2   2 893329. 18217.0   1
   1   2  -1 43336.0 1221.70   5
  -1  -2   1 47549.4 1433.28   4
  -1  -2   1 45523.2 1466.64   1
   1   2   0 43539.6 1162.55   3
  -1  -2   0 46189.1 1398.47   1
  -1  -2   0 45104.3 1418.34   4
   1   2   0 44711.9 1342.55   8
  -1  -2   0 45617.2 1199.89   3
   1   2   0 41020.4 1322.82   5
   1   2   1 947413. 19667.6   5
  -1  -2  -1 999999. 19420.6   1
   1   2   1 983524. 19465.4   3
  -1  -2  -2 183171. 4071.51   1
   1   2   2 170065. 4532.98   5
  -1  -2  -2 181721. 4349.95   4
   1   2   2 179370. 4414.97   3
   1   2   3 17806.3 1052.24   5
   1   2   3 18967.0 1021.29   4
   1   2   3 18393.6 994.165   3
  -1  -2  -3 18326.2 905.509   4
  -1  -2  -3 19842.2 642.487   1
   1   2   4 153133. 4504.24   5
  -1  -2  -4 156100. 3418.41   1
  -1  -2  -4 161844. 4154.05   4
   1   2   4 156074. 4394.30   3
   1   2   5 24900.1 1512.77   5
  -1  -2  -5 26808.8 1294.44   4
  -1  -2  -6 19816.4 1154.45   4
   1   2   6 19525.9 1425.59   5
   1   2   6 21723.8 1439.09   6
  -1  -2  -6 20841.4 1369.23   3
  -1  -2  -7 65540.9 2759.77   3
   1   2   7 65688.8 2866.97   6
   1   2   8 919.821 249.226   2
  -1  -2  -8 1149.53 386.586   3
   1   2   8 1353.71 385.938   6
   1   2   9 1067.89 414.872   6
   1   2   9 803.564 201.307   2
  -1  -2  -9 376.715 265.336   3
   1   2  10 2942.34 369.338   2
  -1  -2 -10 2958.13 696.046   3
   1   2  10 2884.01 667.003   6
   1   2  11 6463.90 1045.47   6
  -1  -2 -11 8617.34 1184.16   3
   1   2  12 5508.89 1043.25   6
  -1  -2 -12 9121.98 1264.93   3
  -1  -3  14 2319.86 636.989   6
   1   3 -13 314.950 291.592   3
  -1  -3  13 201.445 283.070   6
   1   3 -12 30070.1 1986.12   3
  -1  -3  12 30221.4 2030.43   6
  -1  -3  12 27723.3 1627.76   1
  -1  -3  11 1404.91 422.535   6
   1   3 -11 1545.73 446.720   3
  -1  -3  11 1204.68 345.824   1
   1   3 -10 18344.1 926.497   2
  -1  -3  10 16675.2 1190.28   1
  -1  -3  10 19597.1 997.952   5
   1   3 -10 18343.8 1351.29   3
  -1  -3  10 19099.0 1412.17   6
  -1  -3   9 23826.8 1056.94   5
   1   3  -9 23097.1 1076.26   2
  -1  -3   9 25058.5 1528.67   6
   1   3  -9 23674.5 1452.02   3
  -1  -3   9 22569.2 1374.21   1
   1   3  -8 7006.78 761.301   6
  -1  -3   8 6751.14 475.855   5
  -1  -3   8 6334.20 705.568   6
  -1  -3   8 5975.26 657.159   1
   1   3  -8 6758.50 538.334   2
   1   3  -8 7102.79 704.848   3
  -1  -3   7 18543.3 1165.96   6
   1   3  -7 16401.4 1032.92   3
   1   3  -7 16499.6 1140.12   6
   1   3  -7 18276.3 942.827   2
  -1  -3   7 17165.9 1118.63   1
  -1  -3   7 18858.6 738.695   5
  -1  -3   6 1866.31 160.916   5
   1   3  -6 1693.28 265.582   2
   1   3  -6 1389.02 301.310   6
  -1  -3   6 1779.98 349.504   1
   1   3  -6 2143.96 329.521   3
  -1  -3   5 34992.4 1569.34   1
   1   3  -5 34288.6 1309.32   3
   1   3  -5 36478.6 1427.49   2
   1   3  -5 33405.1 1512.52   6
   1   3  -4 25365.3 1225.94   6
  -1  -3   4 26980.7 1316.12   1
   1   3  -4 28575.4 1011.96   3
   1   3  -4 29205.0 1101.84   7
   1   3  -3 57948.7 1799.78   7
  -1  -3   3 53916.5 1952.18   1
   1   3  -3 51730.5 1851.93   6
   1   3  -3 53914.9 1414.18   3
  -1  -3   2 41546.2 1504.47   4
  -1  -3   2 41598.2 1581.52   1
   1   3  -2 39781.9 1163.38   5
  -1  -3   1 159842. 4028.22   4
  -1  -3   1 155567. 4077.77   1
   1   3  -1 161228. 3905.12   5
  -1  -3   0 117442. 3183.26   4
  -1  -3   0 122059. 2737.22   3
   1   3   0 113951. 3193.26   5
  -1  -3   0 118646. 3152.93   1
   1   3   0 113080. 2972.26   8
  -1  -3  -1 3225.73 350.126   4
   1   3   1 3169.09 388.101   5
  -1  -3  -1 2935.62 281.263   3
   1   3   2 18289.8 1103.09   5
  -1  -3  -2 18565.4 936.529   4
  -1  -3  -2 19348.1 929.200   3
  -1  -3  -2 20421.4 701.598   8
  -1  -3  -3 1779.14 285.953   4
   1   3   3 1336.58 294.398   5
  -1  -3  -3 1554.38 282.237   3
  -1  -3  -4 302164. 7291.58   4
   1   3   4 315412. 7741.22   4
   1   3   4 295588. 7886.77   5
  -1  -3  -5 83002.6 2877.84   3
  -1  -3  -5 74151.1 2562.70   4
   1   3   5 82473.4 3086.98   6
   1   3   5 75485.3 3078.36   5
  -1  -3  -6 89097.6 2191.41   1
   1   3   6 93997.4 3731.41   5
   1   3   6 105263. 3719.74   6
  -1  -3  -6 103900. 3495.26   3
  -1  -3  -6 92928.5 3076.84   4
  -1  -3  -6 95714.8 2195.59   1
  -1  -3  -7 109502. 3878.97   3
   1   3   7 102958. 4018.57   6
  -1  -3  -8 6519.37 845.478   3
   1   3   8 6785.83 942.108   6
   1   3   9 12229.6 977.777   2
   1   3   9 12448.0 1368.63   6
  -1  -3  -9 12235.6 1247.21   3
   1   3  10 100159. 4493.39   6
   1   3  10 102329. 3373.24   2
   1   3  11 13421.3 1529.53   6
  -1  -3 -11 14443.1 1504.23   3
   1   3  12-158.432 358.325   6
  -1  -4  14 5391.16 947.947   6
  -1  -4  13 2692.93 677.790   6
   1   4 -13 2198.04 563.730   3
   1   4 -12 5910.70 884.169   3
  -1  -4  12 4011.21 632.963   1
  -1  -4  12 4838.04 807.917   6
   1   4 -11 5514.21 765.109   3
  -1  -4  11 5597.37 734.223   1
  -1  -4  11 6194.47 872.695   6
  -1  -4  10 15892.2 1254.12   1
  -1  -4  10 18249.5 1404.94   6
   1   4 -10 19725.3 1352.93   3
  -1  -4   9 86450.6 2151.31   5
  -1  -4   9 86705.7 3312.47   6
  -1  -4   9 80698.4 3139.65   1
   1   4  -9 82381.5 3012.41   3
   1   4  -9 82764.3 2598.25   2
  -1  -4   8 5796.21 294.549   5
   1   4  -8 6483.92 771.557   6
  -1  -4   8 6243.60 734.630   1
  -1  -4   8 6777.76 745.998   6
   1   4  -8 5734.43 545.571   2
   1   4  -8 6115.36 630.809   3
   1   4  -7 1131.80 243.804   2
   1   4  -7 1204.40 267.401   3
  -1  -4   7 1334.43 320.261   1
   1   4  -7 1712.59 388.411   6
   1   4  -6 77373.3 2869.75   6
   1   4  -6 82354.1 2645.60   2
  -1  -4   6 78125.8 2911.06   1
   1   4  -6 80654.1 2430.78   3
   1   4  -5 9790.16 820.852   6
   1   4  -5 10145.4 636.656   7
  -1  -4   5 10679.2 887.172   1
   1   4  -5 9944.36 587.989   3
   1   4  -4 22.2824 73.5081   7
   1   4  -4 40.2082 63.0899   3
  -1  -4   4 201.022 136.186   1
   1   4  -4 183.103 146.135   6
   1   4  -3 15313.7 498.123   3
  -1  -4   3 15385.2 1011.21   1
   1   4  -3 14122.3 518.250   5
  -1  -4   2 266742. 6678.31   4
   1   4  -2 263104. 6190.83   5
  -1  -4   2 265008. 6803.25   1
   1   4  -1 22530.7 1055.08   5
  -1  -4   1 23527.6 1016.22   5
  -1  -4   1 24200.0 1173.67   4
  -1  -4   1 23381.4 1186.33   1
   1   4   0 27097.0 1288.75   5
  -1  -4   0 28527.0 1289.56   4
  -1  -4   0 28410.9 887.356   3
  -1  -4   0 31103.5 1280.89   5
  -1  -4  -1 74762.1 2399.13   4
  -1  -4  -1 77636.1 2484.07   5
   1   4   1 70806.9 2546.46   5
   1   4   1 68515.0 1948.53   8
  -1  -4  -1 77069.0 2076.91   3
   1   4   2 35948.1 1774.78   5
  -1  -4  -2 37998.1 1561.76   4
  -1  -4  -3 105814. 2486.71   8
  -1  -4  -3 102956. 3125.76   4
  -1  -4  -3 110146. 3170.84   3
  -1  -4  -4 217565. 5586.22   4
   1   4   4 205257. 6167.55   5
   1   4   4 223463. 6103.17   4
   1   4   5 32729.3 1895.58   6
   1   4   5 28604.5 1822.04   5
  -1  -4  -5 32132.3 1528.72   4
  -1  -4  -5 34330.9 1708.43   3
   1   4   5 29688.4 1752.03   4
   1   4   6 34710.1 2080.26   6
  -1  -4  -6 33831.7 1825.14   3
   1   4   7 10656.0 1161.89   6
  -1  -4  -7 10747.6 495.093   1
  -1  -4  -7 12405.5 1130.92   3
  -1  -4  -7 9560.21 489.701   1
  -1  -4  -8 875.981 343.663   3
   1   4   8 717.151 363.233   6
   1   4   9 18164.9 1745.34   6
  -1  -4  -9 22848.7 1716.31   3
   1   4  10 3446.02 792.176   6
  -1  -4 -10 3985.45 779.929   3
   1   4  10 3276.95 564.763   2
   1   4  11 1909.42 704.008   6
  -1  -4 -11 1504.71 496.752   3
   1   4  12 12833.6 1678.44   6
   1   5 -13 1439.25 405.968   3
  -1  -5  12 690.510 340.675   1
   1   5 -12 48.7657 221.378   3
  -1  -5  11 3701.01 646.622   1
   1   5 -11 4078.59 657.965   3
   1   5 -10 11212.3 977.891   3
  -1  -5  10 11485.9 1117.24   1
   1   5  -9 27.4279 121.815   2
  -1  -5   9 546.300 327.360   1
   1   5  -9 207.267 184.294   3
  -1  -5   8 9145.43 967.105   1
   1   5  -8 9089.05 738.667   3
   1   5  -8 9715.60 784.535   2
   1   5  -7 28950.4 1466.39   2
  -1  -5   7 29220.6 1757.46   1
   1   5  -7 29384.2 1748.43   6
   1   5  -7 29430.6 1307.10   3
   1   5  -7 31011.8 1722.37   4
   1   5  -6 3717.18 370.972   3
  -1  -5   6 3740.91 590.877   1
   1   5  -6 2994.18 485.908   4
   1   5  -6 3947.10 590.013   6
   1   5  -5 13065.8 642.221   3
  -1  -5   5 11524.5 1026.26   1
   1   5  -5 12778.8 1026.45   6
   1   5  -5 13911.1 827.114   7
   1   5  -4 87295.6 2153.31   3
   1   5  -4 87113.4 3099.82   6
  -1  -5   4 87288.4 3166.42   1
  -1  -5   3 94234.7 2419.68   5
   1   5  -3 93878.5 2381.48   5
  -1  -5   2 755.077 218.107   4
  -1  -5   2 810.044 174.026   5
   1   5  -2 730.866 170.988   5
  -1  -5   2 923.642 272.800   1
  -1  -5   1 77535.6 2337.56   5
   1   5  -1 66012.5 2295.29   5
  -1  -5   1 72881.5 2546.26   4
  -1  -5   1 65681.5 2477.86   1
  -1  -5   0 8929.03 440.508   3
   1   5   0 9383.82 770.799   5
  -1  -5   0 8209.59 684.924   5
  -1  -5   0 8855.42 734.564   4
   1   5   1 64623.6 2552.19   5
  -1  -5  -1 67787.1 2393.78   4
  -1  -5  -1 71177.3 2016.89   3
   1   5   1 67509.6 1928.40   8
  -1  -5  -2 45353.1 1647.38   3
  -1  -5  -2 45159.7 1835.61   4
   1   5   2 41529.5 2062.77   5
  -1  -5  -3 61190.5 2280.78   4
   1   5   3 58652.4 2645.61   5
  -1  -5  -3 66152.1 2249.18   3
  -1  -5  -4 74859.6 2660.66   4
   1   5   4 81830.8 3144.08   4
   1   5   4 72420.0 3116.49   5
   1   5   5 3332.43 626.526   4
  -1  -5  -5 3020.57 228.921   8
   1   5   5 3349.48 624.885   6
  -1  -5  -5 3709.07 555.906   3
  -1  -5  -6 10908.4 998.773   3
   1   5   6 9962.82 1140.83   6
  -1  -5  -7 166507. 5254.60   3
   1   5   7 162057. 5856.35   6
  -1  -5  -8 6679.14 442.292   1
  -1  -5  -8 6635.47 414.755   1
   1   5   8 5399.55 945.183   6
  -1  -5  -8 7427.10 934.888   3
  -1  -5  -9 7581.09 1009.57   3
   1   5   9 6068.20 1048.25   6
   1   5  10 19145.7 1581.72   2
  -1  -5 -10 19816.0 1712.56   3
   1   5  10 18002.9 1895.66   6
  -1  -5 -11 5015.77 923.366   3
   1   5  11 4843.20 1029.26   6
  -1  -6  12 6112.49 911.374   1
   1   6 -12 6911.36 841.798   3
  -1  -6  11 1288.56 410.133   1
   1   6 -11 1197.09 412.562   4
   1   6 -11 924.975 321.170   3
   1   6 -10 600.883 357.583   4
   1   6 -10 1165.56 314.596   3
  -1  -6  10 1143.52 388.113   1
   1   6  -9 24615.4 1346.74   3
  -1  -6   9 23576.7 1759.52   1
   1   6  -9 26782.3 1802.76   4
   1   6  -8 4822.39 515.722   3
   1   6  -8 2998.21 490.532   2
   1   6  -8 5081.53 749.526   4
  -1  -6   8 4368.60 725.708   1
   1   6  -7 10175.4 1006.27   4
   1   6  -7 10307.2 685.147   3
  -1  -6   7 10751.5 1101.40   1
  -1  -6   6 31535.8 1927.42   1
   1   6  -6 34439.8 1801.89   4
   1   6  -6 31535.9 1206.56   3
   1   6  -6 30805.7 1386.19   7
   1   6  -5 25306.3 1296.12   7
   1   6  -5 26125.1 916.722   3
   1   6  -5 24834.3 1610.07   6
   1   6  -5 26625.4 1498.09   4
  -1  -6   5 22310.2 1574.09   1
   1   6  -4 37209.9 1975.25   6
  -1  -6   4 36346.2 1162.21   5
   1   6  -4 40160.3 1794.61   4
  -1  -6   4 34642.3 1921.31   1
   1   6  -4 34152.5 975.843   3
   1   6  -4 36102.0 1134.05   5
  -1  -6   3 30822.4 1199.93   5
   1   6  -3 31054.8 1201.85   5
  -1  -6   3 27447.4 1628.65   1
  -1  -6   2 40395.7 1899.61   4
   1   6  -2 37085.1 1526.81   5
  -1  -6   2 37803.1 1895.86   1
  -1  -6   1 249508. 5897.91   5
  -1  -6   1 236551. 6220.99   4
   1   6  -1 207550. 5764.59   5
  -1  -6   1 215571. 6091.14   1
   1   6   0 30848.6 1633.90   5
  -1  -6   0 31978.3 1630.01   4
  -1  -6   0 35026.7 1084.61   3
   1   6   1 4712.55 635.060   5
   1   6   1 5668.46 434.380   8
  -1  -6  -1 5847.07 451.575   3
  -1  -6  -1 4871.99 580.949   4
   1   6   2 98823.2 3720.67   5
  -1  -6  -2 111543. 3674.68   5
  -1  -6  -2 106733. 3457.06   4
   1   6   2 112862. 3784.33   4
  -1  -6  -2 110909. 3117.65   3
  -1  -6  -3 8815.09 896.403   5
   1   6   3 8280.41 935.163   5
  -1  -6  -3 8250.88 759.801   4
   1   6   3 9535.87 961.293   4
  -1  -6  -4 720.519 239.525   3
   1   6   4 490.051 304.200   4
  -1  -6  -5 62429.0 2545.59   3
   1   6   5 68470.6 3154.02   4
   1   6   6 31789.8 2230.85   6
   1   6   6 35295.1 2286.50   4
  -1  -6  -6 35575.1 1898.06   3
  -1  -6  -7 905.905 299.364   3
   1   6   7 310.902 232.386   6
  -1  -6  -8 32629.1 1286.71   1
   1   6   8 34324.4 2557.53   6
  -1  -6  -8 37404.1 2165.09   3
   1   6   9 5802.49 1099.67   6
  -1  -6  -9 3730.20 711.523   3
   1   6  10 9209.27 1427.62   6
  -1  -6 -10 10672.2 1260.31   3
   1   6  11 4084.88 954.585   6
  -1  -7  12 415.566 268.869   1
  -1  -7  11 12095.5 1354.39   1
   1   7 -11 16254.7 1551.75   4
   1   7 -10 6575.24 949.402   4
  -1  -7  10 5931.96 940.386   1
   1   7 -10 6093.67 665.484   3
  -1  -7   9 4051.70 778.261   1
   1   7  -9 4481.03 526.386   3
   1   7  -9 3720.70 675.713   4
   1   7  -8 5384.65 518.842   3
  -1  -7   8 3910.13 719.093   1
   1   7  -8 5471.10 791.607   4
   1   7  -7 13098.9 857.301   7
  -1  -7   7 12553.0 1273.14   1
   1   7  -7 13431.2 1205.67   4
   1   7  -7 13358.2 763.215   3
   1   7  -6 47743.1 1969.33   7
   1   7  -6 49276.3 1538.33   3
  -1  -7   6 46010.3 2529.09   1
  -1  -7   5 529.805 311.223   1
   1   7  -5 374.054 87.2494   3
   1   7  -5 549.906 268.958   4
  -1  -7   4 1706.97 408.381   1
  -1  -7   4 1486.28 220.426   5
   1   7  -4 1224.35 338.629   4
   1   7  -4 1366.62 219.901   5
   1   7  -3 45525.7 1723.68   5
  -1  -7   3 49340.4 1737.20   5
   1   7  -3 48534.4 2127.17   4
  -1  -7   3 44316.1 2268.97   1
  -1  -7   2 2113.54 453.816   1
  -1  -7   2 1702.34 309.737   5
   1   7  -2 2393.35 373.459   5
  -1  -7   2 2511.81 461.893   4
   1   7  -2 2172.34 421.231   4
   1   7  -1 171.002 223.868   4
  -1  -7   1 611.407 315.554   1
   1   7  -1 216.801 129.107   5
  -1  -7   1 41.5039 146.158   4
  -1  -7   0 60547.4 1698.55   3
   1   7   0 57590.7 2473.85   5
  -1  -7   0 61217.1 2515.18   4
   1   7   0 64415.7 2583.06   4
  -1  -7   0 62027.8 1689.72   3
   1   7   1 6491.70 768.152   4
   1   7   1 6052.55 757.547   5
  -1  -7  -1 6594.80 734.255   5
  -1  -7  -1 6634.47 482.306   3
   1   7   1 5682.05 444.069   8
   1   7   2 17835.5 1407.34   5
  -1  -7  -2 20099.5 1338.25   5
   1   7   2 16657.2 1299.78   4
  -1  -7  -2 18740.4 977.932   3
  -1  -7  -3 28209.9 1725.55   5
   1   7   3 28458.6 1843.24   4
  -1  -7  -4 50190.0 2062.14   3
   1   7   4 49488.2 2633.49   4
  -1  -7  -5 51735.4 2241.30   3
   1   7   5 54322.2 2907.79   4
  -1  -7  -6 1112.26 318.544   3
   1   7   6 454.241 338.603   4
  -1  -7  -7 9496.12 985.492   3
   1   7   7 10738.8 1389.01   6
   1   7   8 29307.2 2457.28   6
  -1  -7  -8 28377.5 1854.83   3
   1   7   9 15253.3 1848.65   6
  -1  -7  -9 11901.8 1234.71   3
  -1  -7 -10 2003.51 505.831   3
   1   7  10 3970.80 962.147   6
  -1  -8  11 11361.6 1399.36   1
   1   8 -10 237.611 280.199   4
  -1  -8  10 213.117 269.742   1
  -1  -8   9 1052.91 423.939   1
   1   8  -9 1690.42 489.661   4
   1   8  -8 20818.5 1606.60   4
  -1  -8   8 18242.4 1700.71   1
  -1  -8   7-244.067 415.730   1
   1   8  -7 334.896 124.337   3
   1   8  -7 454.774 283.215   4
   1   8  -6-134.784 192.706   4
   1   8  -6 41.7685 55.3616   3
   1   8  -6-275.165 169.516   7
   1   8  -5 43295.8 2150.82   4
  -1  -8   5 37664.9 2319.28   1
  -1  -8   4 17204.2 876.373   5
  -1  -8   4 14999.5 1364.13   1
   1   8  -4 17316.0 922.234   5
  -1  -8   3 11966.1 809.210   5
  -1  -8   3 12872.3 1216.88   1
   1   8  -3 13392.0 1093.37   4
   1   8  -3 12734.2 890.514   5
   1   8  -2 35813.1 1736.88   5
  -1  -8   2 34954.9 2029.93   1
   1   8  -1 22231.7 1410.28   4
  -1  -8   1 19717.5 1375.32   1
   1   8  -1 19177.2 1238.78   5
   1   8   0 24012.3 1545.17   5
   1   8   0 26992.2 1673.00   4
  -1  -8   0 24988.9 1466.20   5
  -1  -8   0 25321.7 922.536   3
  -1  -8   0 25484.3 891.850   3
   1   8   1 3440.46 343.033   8
  -1  -8  -1 3701.24 565.122   5
   1   8   1 4260.16 657.105   4
  -1  -8  -1 3877.87 359.446   3
   1   8   1 4381.49 680.404   5
  -1  -8  -2 34159.7 1397.57   3
   1   8   2 33731.7 2000.73   4
  -1  -8  -2 35339.5 1904.46   5
   1   8   3 40478.6 2311.80   4
  -1  -8  -3 38319.6 2092.25   5
   1   8   4 1583.41 496.355   4
  -1  -8  -4 1007.59 277.541   3
  -1  -8  -5 8942.32 836.742   3
   1   8   5 8658.82 1176.50   4
   1   8   6 40760.5 2749.70   4
   1   8   6 37157.1 2675.61   6
  -1  -8  -6 36862.6 1921.18   3
   1   8   7 26519.3 2286.38   4
  -1  -8  -7 24281.9 1343.75   1
   1   8   7 24473.3 2227.10   6
  -1  -8  -7 26176.0 1673.53   3
  -1  -8  -8 197.435 167.967   3
   1   8   8 92.2445 267.494   6
  -1  -8  -9 3157.92 630.175   3
   1   8   9 3261.64 923.644   6
  -1  -8 -10 6856.03 969.170   3
  -1  -9  11 1073.11 547.941   1
  -1  -9  10 7398.46 1167.41   1
   1   9  -9 694.860 340.901   4
  -1  -9   9 1362.95 431.304   1
  -1  -9   8 525.491 305.454   1
   1   9  -8 1050.60 435.863   4
   1   9  -7 17503.9 1463.81   4
  -1  -9   7 16951.6 1665.24   1
  -1  -9   6 9943.57 1271.59   1
   1   9  -6 11940.4 1153.27   4
   1   9  -5 3615.15 606.192   4
  -1  -9   5 3651.66 758.677   1
  -1  -9   4 2785.67 364.824   5
  -1  -9   4 3300.52 678.676   1
   1   9  -4 3126.31 580.801   4
   1   9  -4 2226.55 342.660   5
   1   9  -3 11091.5 887.451   5
  -1  -9   3 10581.7 1159.70   1
   1   9  -2 31857.5 1707.57   5
  -1  -9   2 32580.1 1977.72   1
   1   9  -2 35364.0 1982.47   4
  -1  -9   2 30000.4 1524.95   5
  -1  -9   1 10850.1 1066.39   1
   1   9  -1 12834.4 1164.60   4
  -1  -9   1 9889.37 865.817   5
   1   9  -1 9708.36 967.321   5
   1   9   0 4619.78 695.298   5
  -1  -9   0 4320.22 679.954   1
  -1  -9   0 4477.13 605.815   5
   1   9   0 5956.40 803.709   4
  -1  -9   0 5218.94 338.681   3
  -1  -9   0 5282.43 358.253   3
  -1  -9  -1 35797.8 1328.93   3
   1   9   1 39292.3 2187.45   4
   1   9   1 34483.4 1312.92   8
  -1  -9  -1 36859.8 1919.00   5
  -1  -9  -1 35647.8 1283.46   3
  -1  -9  -2 36479.7 2027.53   5
   1   9   2 45166.3 2411.97   4
   1   9   3 6545.45 918.670   4
  -1  -9  -3 5471.78 762.493   5
  -1  -9  -3 5775.32 574.670   3
   1   9   4 900.497 407.567   4
  -1  -9  -4 1073.10 283.964   3
  -1  -9  -5 24262.8 1422.08   3
   1   9   5 24879.8 2113.74   4
   1   9   6 722.894 457.253   4
  -1  -9  -6 131.626 154.582   3
   1   9   7 552.690 357.396   6
  -1  -9  -7 725.577 315.172   3
   1   9   7 693.466 342.381   4
  -1  -9  -8 14948.4 1329.74   3
   1   9   8 15741.4 1919.67   6
  -1  -9  -9 2140.88 537.446   3
  -1 -10   9 2145.93 638.560   1
  -1 -10   8 10939.7 1396.08   1
   1  10  -8 12226.4 1301.66   4
   1  10  -7 8754.78 1042.58   4
  -1 -10   7 6580.68 1083.26   1
  -1 -10   6 10854.7 1381.91   1
   1  10  -6 11494.2 1181.69   4
  -1 -10   5 8428.18 1162.85   1
   1  10  -5 9021.14 1021.67   4
  -1 -10   4 5489.42 901.165   1
   1  10  -4 7177.31 906.968   4
  -1 -10   3 42361.5 2489.23   1
  -1 -10   3 43511.1 1845.88   5
   1  10  -3 48727.2 2509.90   4
  -1 -10   2 14771.6 1059.55   5
  -1 -10   2 14755.7 1364.94   1
  -1 -10   1 4945.49 627.330   5
   1  10  -1 7210.01 946.521   4
  -1 -10   1 5823.51 824.992   1
  -1 -10   0 18885.3 1318.52   5
  -1 -10   0 18962.6 1471.44   1
  -1 -10  -1 4499.11 675.335   5
  -1 -10  -1 6088.08 810.462   1
   1  10   1 5753.65 867.512   4
  -1 -10  -1 5052.46 405.094   3
  -1 -10  -2 4645.02 707.895   5
   1  10   2 6033.79 909.597   4
  -1 -10  -3 58129.6 2126.31   3
   1  10   3 64461.1 3234.83   4
  -1 -10  -4 2310.48 399.956   3
   1  10   4 1866.50 623.669   4
  -1 -10  -5 630.757 245.856   3
   1  10   5 799.657 458.099   4
  -1 -10  -5 903.171 313.956   1
  -1 -10  -6 12887.7 1091.76   1
  -1 -10  -6 12849.0 1074.17   3
   1  10   6 14422.2 1756.74   4
  -1 -10  -7 5028.82 716.044   3
   1  10   7 6193.59 1156.77   6
  -1 -10  -8 7425.55 907.154   3
  -1 -11   7 10161.5 1417.64   1
   1  11  -7 12296.0 1312.19   4
   1  11  -6 1176.08 437.626   4
  -1 -11   6 1327.33 578.014   1
  -1 -11   5 25071.9 2084.68   1
   1  11  -5 31616.9 2070.48   4
  -1 -11   4 2866.69 702.180   1
   1  11  -4 2889.05 628.203   4
   1  11  -3 171.311 228.593   4
  -1 -11   3 925.335 398.138   1
   1  11  -2 19122.2 1603.03   4
  -1 -11   2 15400.9 1125.48   5
  -1 -11   2 15369.2 1443.45   1
  -1 -11   1 229.974 196.412   5
  -1 -11   1 245.607 315.620   1
   1  11  -1 421.700 343.091   4
  -1 -11   0 30431.0 1977.32   1
  -1 -11   0 29461.7 1752.50   5
  -1 -11  -1 29103.7 1809.69   5
  -1 -11  -1 30013.2 1926.62   1
   1  11   2 14085.7 1461.55   4
  -1 -11  -2 10838.4 1134.22   1
   1  11   3 27247.7 2129.88   4
  -1 -11  -3 21882.9 1585.51   1
   1  11   4 4860.00 973.077   4
  -1 -11  -4 4815.20 721.627   1
   1  11   5 3924.74 865.765   4
  -1 -11  -5 2697.17 543.123   1
  -1 -12   4 8876.33 1225.97   1
   1  12  -4 11992.2 1318.79   4
   1  12  -3 201.419 257.834   4
  -1 -12   3 866.176 439.575   1
   1  12  -2 578.420 369.990   4
  -1 -12   2 654.065 457.279   1
   1  12  -1 1628.77 549.723   4
  -1 -12   1 1243.57 449.749   1
   1  12   0 35991.7 2401.37   4
  -1 -12   0 29679.2 2057.73   1
  -1 -12  -1 5844.27 876.144   1
   1  12   1 8144.68 1160.17   4
   1  12   2 2495.02 668.677   4
  -1 -12  -2 2150.31 574.714   1
  -1 -12  -3 1255.90 431.845   1
  -1 -12  -4 13106.4 1240.48   1
  -1 -12  -5 5650.71 825.964   1
   2 -13  -2 14424.1 1521.07   5
  -2  13   2 18986.7 1811.50   4
  -2  13   1 159.592 356.677   4
   2 -13  -1 293.766 242.339   5
  -2  13   0 3914.83 764.639   4
   2 -13   0 2850.73 629.644   5
   2 -13   1 19431.4 1643.28   5
  -2  13  -1 26353.7 2011.74   4
  -2  13  -2 554.593 260.606   4
  -2  13  -3 14588.3 1476.70   4
  -2  12   5 1355.34 522.219   4
  -2  12   4 35459.7 2568.04   4
   2 -12  -4 26898.4 2121.30   5
  -2  12   3 18822.1 1788.65   4
   2 -12  -3 15606.1 1547.32   5
   2 -12  -2 5098.30 844.353   5
  -2  12   2 6360.52 971.567   4
   2 -12  -1 3431.46 661.834   5
  -2  12   1 4694.90 820.597   4
   2 -12   0 8340.19 1041.84   5
  -2  12   0 11181.4 1251.52   4
  -2  12  -1 7630.41 1041.25   4
   2 -12   1 6723.13 895.564   5
  -2  12  -2 164.712 205.492   4
   2 -12   2-137.728 240.140   5
  -2  12  -3 2263.75 615.964   4
  -2  12  -4 28749.2 2005.87   4
  -2  12  -5 726.802 377.854   4
   2 -11  -8 999.339 383.145   3
  -2  11   7 8361.07 1408.87   4
  -2  11   6 2944.07 827.102   4
   2 -11  -6 2427.84 664.872   5
   2 -11  -5 11661.2 1335.51   5
  -2  11   5 11080.7 1426.93   4
   2 -11  -4 16357.8 1553.21   5
  -2  11   4 18906.2 1781.83   4
   2 -11  -3 111.991 252.226   5
  -2  11   3 132.145 229.470   4
   2 -11  -2 4992.12 802.776   5
  -2  11   2 4633.14 775.014   4
  -2  11   1 29892.6 1997.79   4
   2 -11  -1 26469.9 1853.55   5
   2 -11   0 20356.3 1551.29   5
  -2  11   0 24635.9 1766.77   4
   2 -11   1 163.605 286.809   5
  -2  11  -1-217.861 288.010   4
   2 -11   2 3052.16 550.715   5
  -2  11  -2 4518.25 742.543   4
   2 -11   3 13414.9 1150.47   5
  -2  11  -3 14340.4 1331.95   4
  -2  11  -4 5650.58 835.065   4
   2 -11   4 5004.06 674.190   5
  -2  11  -5 442.443 320.922   4
  -2  11  -6 11196.4 1182.46   4
   2 -11   6 14586.5 1587.82   1
  -2  11  -7 1240.31 412.645   4
   2 -10  -9 3320.33 632.197   3
  -2  10   9 2758.47 727.624   6
   2 -10  -8 6787.17 1091.70   5
  -2  10   8 4830.14 1201.47   2
   2 -10  -7 6431.04 1007.30   5
  -2  10   7 6482.33 1100.53   4
   2 -10  -6 9511.16 1227.68   5
  -2  10   6 10994.3 1457.26   4
   2 -10  -5 8478.85 1102.02   5
  -2  10   5 9996.34 1286.90   4
   2 -10  -4 9233.82 1114.30   5
  -2  10   4 11738.2 1338.94   4
  -2  10   3 13912.2 1370.82   4
   2 -10  -3 10534.1 1159.27   5
  -2  10   2 59010.1 2835.37   4
   2 -10  -2 51117.3 2632.41   5
   2 -10  -1 1085.68 375.202   5
  -2  10   1 1082.88 351.252   4
   2 -10   0 3495.09 580.926   5
  -2  10   0 4509.38 710.320   4
   2 -10   1 49687.9 2443.12   5
  -2  10  -1 61868.3 2766.02   4
   2 -10   2 1245.05 328.560   5
  -2  10  -2 1184.54 426.215   4
   2 -10   3 1170.47 336.317   5
  -2  10  -3 1258.44 402.642   4
  -2  10  -4 37133.8 2062.45   4
   2 -10   4 33143.2 1757.18   5
  -2  10  -5 8599.93 816.389   3
   2 -10   5 7719.61 787.777   5
  -2  10  -5 8407.76 963.333   4
  -2  10  -6 19059.3 1490.95   4
  -2  10  -7 11316.9 1194.22   4
   2 -10   7 11848.1 1380.33   1
  -2  10  -8 687.650 335.257   4
   2 -10   8-198.459 268.707   1
   2  -9 -10 14254.3 1424.46   3
  -2   9  10 16244.9 1762.96   6
  -2   9  10 11835.8 1736.41   2
  -2   9   9 11085.6 1680.26   2
   2  -9  -9 11314.5 1375.46   5
  -2   9   9 10986.3 1400.18   6
   2  -9  -8 15579.5 1599.56   5
  -2   9   8 15110.9 1874.27   2
   2  -9  -7 45697.6 2741.97   5
  -2   9   7 45536.4 3013.50   4
   2  -9  -6 7143.62 1009.25   5
  -2   9   6 6845.46 1076.41   4
   2  -9  -5 3692.34 726.363   5
  -2   9   5 3038.88 670.622   4
  -2   9   4 37698.9 2340.80   4
   2  -9  -4 33370.5 2093.53   5
   2  -9  -3 2061.22 503.518   5
  -2   9   3 2424.45 558.829   4
  -2   9   3 2426.82 297.044   8
   2  -9  -2 2777.89 540.354   5
   2  -9  -2 3667.75 540.275   3
  -2   9   2 3112.42 564.640   4
   2  -9  -1 36749.8 2000.48   5
   2  -9  -1 35195.0 1785.57   3
  -2   9   0 2957.01 563.048   4
   2  -9   0 1826.54 350.666   3
   2  -9   0 2061.96 474.016   5
   2  -9   1 4915.10 604.337   3
  -2   9  -1 6154.59 746.009   4
   2  -9   1 5557.21 678.687   5
   2  -9   2 13500.3 1050.69   5
   2  -9   2 13869.0 1029.90   3
  -2   9  -2 15934.4 1225.39   4
  -2   9  -3 4300.41 612.488   4
   2  -9   3 3870.42 548.086   3
   2  -9   3 3863.27 531.362   5
  -2   9  -3 4505.76 545.886   3
  -2   9  -4 38731.1 1977.89   4
  -2   9  -4 32224.4 1636.73   3
   2  -9   4 35854.3 1745.44   5
   2  -9   5 6145.40 665.208   5
  -2   9  -5 6528.80 700.447   3
  -2   9  -5 7023.92 821.102   4
   2  -9   6 2731.67 429.764   5
  -2   9  -6 2155.64 413.326   3
  -2   9  -6 3364.56 585.256   4
  -2   9  -7 27178.8 1624.80   3
  -2   9  -7 25881.0 1738.38   4
   2  -9   7 26043.5 2019.59   1
   2  -9   8 2614.83 634.449   1
  -2   9  -8 3017.96 632.776   4
  -2   9  -9 1439.22 437.283   4
   2  -9   9 1121.90 420.981   1
  -2   8  11 1408.35 655.711   2
  -2   8  11 1451.46 598.298   6
  -2   8  10 328.704 239.360   6
   2  -8 -10 590.692 375.455   5
  -2   8  10-550.845 434.068   2
   2  -8 -10 469.291 378.885   3
  -2   8   9 20250.0 2092.86   2
   2  -8  -9 20247.9 1820.24   5
  -2   8   9 18675.9 1725.32   6
   2  -8  -8 5128.98 912.334   5
  -2   8   8 4176.00 909.946   2
  -2   8   8 5183.36 852.914   6
   2  -8  -7 2292.54 616.953   5
   2  -8  -6 45472.4 2572.22   5
  -2   8   6 48442.9 2807.88   4
  -2   8   5 14166.7 1391.44   4
   2  -8  -5 13927.2 1307.20   5
   2  -8  -4 6262.63 837.740   5
  -2   8   4 7695.81 967.580   4
   2  -8  -3 108209. 3597.02   3
  -2   8   3 114294. 4049.83   4
   2  -8  -3 105895. 3839.69   5
  -2   8   3 99089.0 2851.47   8
   2  -8  -2 166207. 4946.79   3
   2  -8  -2 164552. 4986.31   4
   2  -8  -2 169150. 5218.59   5
   2  -8  -1 112108. 3668.43   3
   2  -8  -1 110484. 3817.19   5
   2  -8  -1 115087. 3803.22   4
  -2   8   1 123307. 3945.23   4
  -2   8   0 3348.38 518.730   4
   2  -8   0 3109.40 510.746   5
   2  -8   0 2279.32 455.725   4
  -2   8   0 3775.98 638.031   5
   2  -8   0 3371.50 485.964   3
  -2   8  -1 30327.7 1620.13   4
   2  -8   1 27843.2 1513.05   5
   2  -8   1 28966.9 1516.30   3
  -2   8  -1 25320.3 1644.30   5
   2  -8   1 26854.9 1608.42   4
  -2   8  -2 65634.6 2383.98   3
   2  -8   2 67353.2 2530.82   5
   2  -8   2 62207.6 2493.15   3
  -2   8  -3 446.018 158.356   4
   2  -8   3 122.856 155.893   3
  -2   8  -3 236.707 167.803   3
   2  -8   3 63.2919 141.043   5
   2  -8   4 18259.3 1269.99   3
  -2   8  -4 16746.8 1111.42   3
   2  -8   4 18368.4 1143.63   5
  -2   8  -4 18326.1 1255.71   4
   2  -8   5 17059.4 1098.59   5
  -2   8  -5 17369.2 1160.60   3
  -2   8  -5 16841.8 1237.72   4
  -2   8  -6 6192.10 714.833   3
   2  -8   6 5608.89 617.907   5
  -2   8  -6 6892.91 793.441   4
  -2   8  -7 1151.06 309.715   3
  -2   8  -7 984.018 373.440   4
   2  -8   7 878.784 395.859   1
   2  -8   7 835.645 271.019   5
   2  -8   8 788.874 382.654   1
  -2   8  -8 471.521 275.493   3
  -2   8  -8 450.996 286.308   4
  -2   8  -9 809.835 332.625   4
  -2   8  -9 656.644 297.991   3
   2  -8   9 342.386 237.935   1
  -2   8 -10 93.9388 236.688   4
  -2   7  12 3864.27 881.146   2
   2  -7 -11 25179.3 1973.76   3
   2  -7 -11 22031.2 1958.22   5
  -2   7  11 24204.4 2009.12   6
  -2   7  11 26709.2 2379.44   2
  -2   7  10 19011.3 1723.73   6
   2  -7 -10 18375.8 1735.79   5
   2  -7 -10 16159.8 1506.50   3
  -2   7  10 16950.2 1862.78   2
  -2   7   9 6128.68 926.026   6
   2  -7  -9 5239.75 913.643   5
  -2   7   9 5160.01 980.546   2
  -2   7   8 21221.6 1668.76   6
  -2   7   8 19905.8 1895.70   2
   2  -7  -8 23398.9 1859.14   5
  -2   7   7 24517.8 2039.15   2
   2  -7  -7 26649.6 1908.59   5
   2  -7  -6 27669.8 1880.01   5
  -2   7   6 29897.7 2028.46   4
  -2   7   5 403.489 316.978   4
   2  -7  -5 675.172 324.630   5
   2  -7  -4 5776.35 642.163   4
  -2   7   4 5046.46 721.614   4
   2  -7  -4 5733.45 751.303   5
   2  -7  -3 34939.3 1881.17   5
   2  -7  -3 35437.6 1698.94   4
   2  -7  -3 35471.7 1764.57   3
  -2   7   3 39047.4 1991.39   4
  -2   7   3 34203.4 1352.67   8
   2  -7  -2 1665.94 377.251   5
   2  -7  -2 1152.40 304.390   3
  -2   7   2 1017.44 368.328   5
   2  -7  -2 916.274 247.061   4
  -2   7   2 1422.92 344.807   4
   2  -7  -1 556.232 260.711   5
   2  -7  -1 842.627 249.341   3
  -2   7   1 700.652 244.172   4
   2  -7  -1 761.289 230.708   4
  -2   7   1 1055.75 299.824   5
   2  -7   0 18699.9 1178.19   5
   2  -7   0 17714.6 1142.81   3
   2  -7   0 18574.9 1214.49   4
  -2   7   0 22394.8 1275.10   4
  -2   7   0 18785.0 1384.50   6
  -2   7   0 19117.8 1331.60   5
   2  -7   1 27794.8 1409.94   5
   2  -7   1 26354.1 1414.06   3
   2  -7   1 22782.4 1361.44   4
  -2   7  -1 29136.1 1471.17   4
  -2   7  -1 25087.1 1649.84   6
  -2   7  -1 25660.8 1528.70   5
   2  -7   2 174.020 177.810   5
  -2   7  -2-18.9076 133.314   4
   2  -7   2 205.936 195.131   3
  -2   7  -3 12135.5 889.901   3
  -2   7  -3 12605.9 935.805   4
   2  -7   3 11938.3 877.061   5
   2  -7   3 12576.7 969.011   3
  -2   7  -4 56075.8 2254.55   3
  -2   7  -4 60328.0 2358.47   4
   2  -7   4 55364.6 2390.77   3
   2  -7   4 61553.9 2249.17   5
   2  -7   5 6104.48 621.019   5
   2  -7   5 4599.83 624.084   3
  -2   7  -5 4599.20 612.397   4
  -2   7  -5 4515.83 588.620   3
   2  -7   6 506.120 188.361   5
  -2   7  -6 548.088 197.248   3
  -2   7  -6 469.020 188.791   4
  -2   7  -6 613.209 189.086   2
  -2   7  -7 57084.3 2573.27   4
  -2   7  -7 56756.3 2491.98   3
   2  -7   7 51911.0 2675.31   1
   2  -7   7 57376.1 2225.91   5
   2  -7   8 2114.50 386.177   5
  -2   7  -8 2027.31 451.264   3
  -2   7  -8 1212.93 369.351   4
   2  -7   8 1425.12 438.848   1
  -2   7  -9 123.129 190.392   3
   2  -7   9 267.489 225.559   1
  -2   7  -9-130.920 227.788   4
  -2   7 -10 28373.5 1977.87   4
  -2   7 -10 26748.1 1875.09   3
  -2   6  12 3743.59 780.018   6
   2  -6 -12 3029.06 731.334   5
  -2   6  12 2771.45 680.754   2
   2  -6 -11 4287.80 805.619   3
   2  -6 -11 3289.61 724.813   5
  -2   6  11 4594.97 905.619   2
  -2   6  11 4178.31 773.583   6
  -2   6  10 12607.5 1462.24   2
   2  -6 -10 10355.2 1250.58   5
  -2   6  10 9361.40 1099.45   6
   2  -6 -10 12041.8 1295.64   3
  -2   6   9 38100.5 2569.06   2
  -2   6   9 38537.1 2285.20   6
   2  -6  -9 43472.3 2619.15   5
  -2   6   8 17633.5 1410.38   6
   2  -6  -8 17440.7 1556.67   5
  -2   6   8 16286.3 1560.98   2
  -2   6   7 4221.51 770.132   2
   2  -6  -7 3982.38 712.691   5
  -2   6   7 3737.37 616.357   6
   2  -6  -6 26389.3 1739.37   5
  -2   6   6 24630.6 1815.93   2
   2  -6  -5 47067.2 2296.11   5
   2  -6  -5 42417.1 1883.51   4
  -2   6   5 47678.1 2361.53   4
  -2   6   4 41927.0 2247.63   5
  -2   6   4 45028.9 2144.66   4
   2  -6  -4 46695.6 2187.22   5
   2  -6  -4 44882.2 1863.39   4
  -2   6   3 2725.20 515.785   5
   2  -6  -3 2400.11 416.283   3
   2  -6  -3 2433.69 384.931   4
  -2   6   3 2610.31 333.273   8
   2  -6  -3 2407.68 443.661   5
   2  -6  -2 67695.6 2481.62   5
  -2   6   2 60318.4 2601.60   5
   2  -6  -2 60480.9 2219.88   4
   2  -6  -2 64350.2 2393.46   3
   2  -6  -1 125387. 3703.74   5
   2  -6  -1 123365. 3678.28   3
   2  -6  -1 114320. 3473.76   4
  -2   6   1 116513. 3870.59   5
   2  -6   0 14508.3 976.416   3
  -2   6   0 12166.5 970.789   5
  -2   6   0 13724.7 1074.06   6
   2  -6   0 13865.3 922.994   4
   2  -6   0 11515.4 859.161   5
  -2   6  -1 3199.47 483.381   5
   2  -6   1 2146.97 336.362   4
  -2   6  -1 1997.46 425.284   6
   2  -6   1 2911.67 425.566   3
  -2   6  -1 2926.47 402.585   3
   2  -6   2 82075.9 2799.46   3
  -2   6  -2 82880.3 2694.80   3
  -2   6  -2 81856.2 3148.74   6
  -2   6  -3 21285.5 1120.85   3
   2  -6   3 21918.2 1194.73   3
  -2   6  -4 1744.07 343.950   3
   2  -6   4 1606.70 359.000   3
   2  -6   4 1465.29 283.438   5
  -2   6  -4 1620.00 336.622   4
  -2   6  -5 63699.7 2197.33   2
  -2   6  -5 68033.6 2518.99   4
   2  -6   5 66144.6 2898.78   6
   2  -6   5 66159.4 2365.27   5
  -2   6  -5 60372.0 2446.59   3
   2  -6   5 61220.4 2602.13   3
  -2   6  -6 37029.3 1372.25   2
  -2   6  -6 35786.3 1834.53   3
   2  -6   6 35691.7 2124.16   6
   2  -6   6 37004.0 1692.06   5
  -2   6  -6 37505.8 1843.04   4
  -2   6  -7 48128.2 2283.72   3
  -2   6  -7 49327.0 2296.25   4
   2  -6   7 48132.9 2350.23   1
   2  -6   7 53800.8 2716.47   6
   2  -6   7 49085.9 2042.83   5
  -2   6  -8-387.771 301.715   4
   2  -6   8-1.21079 170.924   1
  -2   6  -8 200.130 229.511   3
   2  -6   8 222.810 165.993   5
   2  -6   8 307.531 283.525   6
   2  -6   9 754.673 399.973   6
  -2   6  -9 205.846 181.736   4
  -2   6  -9 376.044 229.034   3
   2  -6   9 142.849 191.349   5
   2  -6   9 379.679 185.684   1
  -2   6 -10 9393.32 1097.32   3
  -2   6 -10 8853.56 1052.31   4
   2  -6  10 11009.6 1342.14   6
  -2   6 -11 608.407 409.472   3
  -2   5  12 4794.07 810.113   6
   2  -5 -12 5538.56 944.732   3
  -2   5  12 3942.47 768.795   2
  -2   5  11 12819.0 1410.26   2
   2  -5 -11 13117.0 1409.63   5
  -2   5  11 13035.2 1299.98   6
   2  -5 -11 12421.9 1398.81   3
   2  -5 -10 33672.2 2285.79   5
  -2   5  10 32355.4 2241.35   2
   2  -5 -10 30578.8 2135.62   3
  -2   5  10 30135.5 1920.37   6
  -2   5   9 22009.3 1800.22   2
   2  -5  -9 27031.7 1969.28   5
   2  -5  -9 19857.1 1385.63   1
   2  -5  -9 21389.2 1038.54   8
  -2   5   9 24701.2 1630.77   6
   2  -5  -8 3426.78 704.973   5
  -2   5   8 3494.26 680.070   2
   2  -5  -8 3145.80 338.468   8
  -2   5   8 3518.44 570.960   6
   2  -5  -7 20624.1 1568.65   5
  -2   5   7 20035.7 1559.63   2
   2  -5  -6 63013.7 2780.00   5
  -2   5   6 64724.9 2897.61   2
   2  -5  -6 59567.1 2288.38   4
   2  -5  -5 8152.74 853.899   5
  -2   5   5 7823.27 894.896   2
  -2   5   5 8881.40 856.845   4
  -2   5   5 7142.82 842.015   5
   2  -5  -5 7463.12 662.593   4
  -2   5   4 9300.06 941.979   5
   2  -5  -4 9563.05 707.961   4
  -2   5   3 246868. 6594.80   5
  -2   5   3 236407. 5770.89   8
   2  -5  -3 245108. 5980.22   4
  -2   5   2 602.150 237.071   5
  -2   5   2 513.233 182.819   4
   2  -5  -2 495.037 162.614   3
   2  -5  -2 781.531 220.202   4
   2  -5  -1 7378.35 578.451   4
   2  -5  -1 7730.62 684.536   3
  -2   5   1 6941.46 690.954   5
  -2   5   1 8398.73 664.122   4
  -2   5   1 6990.89 670.023   6
   2  -5   0 70531.3 2444.13   3
  -2   5   0 71547.0 2568.99   5
  -2   5   0 72202.9 2360.67   3
   2  -5   0 70718.6 2286.35   4
  -2   5   0 75377.0 2330.06   4
  -2   5   0 72186.0 2576.75   6
   2  -5   1 6821.35 618.646   3
  -2   5  -1 6074.68 616.604   5
  -2   5  -1 6981.58 594.061   3
  -2   5  -1 7043.92 564.906   4
  -2   5  -1 6132.25 665.270   6
   2  -5   2 34837.2 1577.23   3
  -2   5  -2 34617.4 1528.02   3
  -2   5  -2 38491.4 1484.48   4
  -2   5  -2 37487.3 1824.72   6
  -2   5  -3 50731.2 1998.16   3
   2  -5   3 53315.6 2089.48   3
   2  -5   3 54078.8 2275.35   6
  -2   5  -3 51395.3 2308.58   6
  -2   5  -4 1246.68 245.425   2
   2  -5   4 441.513 204.222   3
   2  -5   4 1452.80 380.570   6
  -2   5  -4 619.902 222.490   3
  -2   5  -4 1484.16 397.233   6
  -2   5  -5 43277.9 1310.54   2
  -2   5  -5 43509.3 1729.38   4
   2  -5   5 44141.4 2088.79   6
   2  -5   5 39288.1 1851.24   3
  -2   5  -5 44307.6 1846.93   3
   2  -5   6 2126.95 353.396   5
  -2   5  -6 2698.42 474.700   3
   2  -5   6 2786.10 550.115   6
  -2   5  -6 2071.61 207.290   2
   2  -5   7 11312.3 888.155   5
   2  -5   7 10432.7 1102.60   6
   2  -5   7 9754.27 896.004   1
  -2   5  -7 10977.7 1011.48   3
  -2   5  -8 23343.0 1591.31   3
   2  -5   8 24586.6 1396.14   5
   2  -5   8 23542.2 1425.36   1
   2  -5   8 24300.8 1812.92   6
  -2   5  -9 1749.30 459.446   3
   2  -5   9 3003.69 698.073   6
   2  -5   9 1683.01 347.114   1
   2  -5   9 2021.12 398.120   5
  -2   5 -10-71.1183 240.096   3
   2  -5  10 60.3953 281.209   6
  -2   5 -11 16986.1 1556.00   3
  -2   4  12 6409.84 934.662   2
   2  -4 -12 6190.86 1032.77   3
  -2   4  12 6791.23 924.166   6
  -2   4  11 7755.89 1022.38   2
   2  -4 -11 7904.98 1097.25   3
  -2   4  11 8037.64 958.993   6
   2  -4 -11 8540.40 1080.25   5
   2  -4 -10 1571.70 515.544   3
   2  -4 -10 740.612 252.755   1
  -2   4  10 892.207 347.029   2
   2  -4 -10 763.180 241.475   8
   2  -4 -10 2082.82 524.546   5
  -2   4  10 1427.81 428.234   6
  -2   4   9 758.492 252.593   6
   2  -4  -9 671.203 252.084   1
  -2   4   9 928.185 342.521   2
   2  -4  -9 733.336 298.110   5
   2  -4  -9 977.761 245.513   8
  -2   4   8 127739. 4441.58   2
   2  -4  -8 119144. 3366.23   8
   2  -4  -7 16066.5 1313.92   5
  -2   4   7 14204.0 1231.60   2
  -2   4   7 14252.0 1237.10   5
   2  -4  -7 14295.7 799.663   8
   2  -4  -7 13129.6 986.243   4
  -2   4   6 1497.84 368.972   2
  -2   4   6 891.435 300.290   5
   2  -4  -6 1706.86 431.220   5
   2  -4  -6 1127.16 276.402   4
   2  -4  -6 1185.45 203.135   8
  -2   4   6 1386.25 286.112   6
  -2   4   5 55880.1 2436.88   5
  -2   4   5 56361.1 2432.67   2
   2  -4  -5 55486.8 2341.56   5
   2  -4  -5 53074.7 1958.48   4
  -2   4   4 67385.6 2604.97   5
   2  -4  -4 64479.1 2130.05   4
  -2   4   4 70443.7 2704.79   2
  -2   4   3 54373.0 1827.04   8
  -2   4   3 56530.5 2024.99   4
   2  -4  -3 55139.2 1836.35   4
  -2   4   3 56993.3 2215.09   5
  -2   4   3 57345.7 2314.50   2
  -2   4   2 80740.6 2448.40   4
   2  -4  -2 83921.9 2701.84   3
   2  -4  -2 81949.0 2368.37   4
  -2   4   2 78373.8 2705.92   5
  -2   4   1 64415.5 2293.07   5
   2  -4  -1 63712.6 1962.39   4
   2  -4  -1 67284.2 2264.85   3
  -2   4   1 64919.8 2011.71   4
  -2   4   1 63385.9 2137.87   6
  -2   4   0 557121. 12381.0   6
   2  -4   0 556562. 12331.3   3
  -2   4   0 563702. 12281.9   3
   2  -4   0 523126. 11930.6   4
  -2   4   0 559282. 12435.7   5
  -2   4   0 553661. 11986.7   4
  -2   4  -1 33703.2 1234.35   4
   2  -4   1 33568.0 1438.67   3
   2  -4   1 34149.4 1412.60   5
  -2   4  -1 34319.3 1429.36   3
  -2   4  -1 32414.9 1499.39   6
   2  -4   2 45279.8 1825.39   3
  -2   4  -2 50074.7 1753.16   2
  -2   4  -2 47317.5 1975.80   6
   2  -4   2 48728.4 1795.29   5
  -2   4  -2 49076.8 1638.37   4
   2  -4   2 49146.9 1972.49   6
  -2   4  -2 45103.0 1791.23   3
   2  -4   3 195775. 5285.19   3
  -2   4  -3 206769. 4903.39   2
  -2   4  -3 200499. 5273.70   3
  -2   4  -3 199277. 4974.22   4
  -2   4  -3 198811. 5545.30   6
   2  -4   3 194754. 5448.65   6
  -2   4  -4 13318.4 662.588   2
  -2   4  -4 12379.4 924.930   3
  -2   4  -4 13247.4 536.549   7
  -2   4  -4 11332.2 1000.33   6
   2  -4   4 12921.4 970.329   3
   2  -4   4 14109.9 1053.10   6
  -2   4  -5 1623.78 174.897   2
  -2   4  -5 1662.54 369.059   3
   2  -4   5 1573.93 392.123   3
   2  -4   5 1683.97 388.675   6
  -2   4  -6 159356. 4830.77   3
   2  -4   6 163331. 5110.67   6
   2  -4   7 705.282 252.651   1
   2  -4   7 626.860 220.974   6
  -2   4  -7 613.483 259.670   3
  -2   4  -8 2314.82 500.342   3
   2  -4   8 2735.53 414.470   1
   2  -4   8 3069.36 619.609   6
   2  -4   9 1277.74 296.780   1
  -2   4  -9 1337.87 372.990   3
   2  -4   9 2366.09 593.500   6
  -2   4 -10 5039.86 813.785   3
   2  -4  10 5524.54 925.216   6
  -2   4 -11 820.593 417.335   3
   2  -4  11 1057.28 461.235   6
  -2   3  13 36718.4 2332.54   6
   2  -3 -13 37514.2 2612.75   3
  -2   3  12 3647.50 652.796   2
   2  -3 -12 4007.35 828.598   3
  -2   3  12 3363.78 678.589   6
  -2   3  11 6462.53 851.468   2
   2  -3 -11 5880.75 856.834   5
   2  -3 -11 5953.96 943.796   3
  -2   3  11 5857.19 758.079   6
   2  -3 -10 47917.1 2504.02   5
  -2   3  10 43961.3 2319.30   2
   2  -3 -10 49938.5 2705.32   3
  -2   3  10 45909.4 2208.63   6
   2  -3 -10 41561.0 2013.59   1
  -2   3   9 15601.2 1131.77   6
   2  -3  -9 15668.0 1365.54   5
  -2   3   9 17471.0 1330.99   2
   2  -3  -9 14901.6 1097.76   1
  -2   3   8 9432.03 939.193   2
  -2   3   8 7309.15 871.691   5
   2  -3  -8 9651.70 1029.93   5
  -2   3   7 78951.3 2990.36   2
   2  -3  -7 74038.9 2652.93   4
   2  -3  -7 83599.7 3214.20   5
  -2   3   7 75478.0 3022.81   5
  -2   3   7 77178.2 2547.07   6
   2  -3  -7 69774.8 2399.64   8
  -2   3   6 20019.1 1335.74   5
   2  -3  -6 23155.1 1428.44   5
  -2   3   6 21650.1 1367.68   2
   2  -3  -6 19806.4 982.916   8
   2  -3  -6 19610.2 1120.34   4
  -2   3   6 20304.2 1037.55   6
  -2   3   5 185486. 5089.17   2
   2  -3  -5 185374. 5062.90   5
   2  -3  -5 171802. 4564.57   4
  -2   3   5 173141. 4961.04   5
  -2   3   5 175715. 4422.61   6
   2  -3  -5 174089. 4381.08   8
   2  -3  -4 5109.85 451.695   4
  -2   3   4 5657.66 594.431   5
  -2   3   4 5536.44 609.967   2
  -2   3   3 18673.5 1066.45   5
  -2   3   3 20351.3 970.874   4
   2  -3  -3 18373.9 838.739   4
  -2   3   3 20347.1 1156.08   2
  -2   3   3 19359.3 945.492   8
  -2   3   2 94373.1 2900.10   5
   2  -3  -2 100390. 2988.22   3
  -2   3   2 96776.6 2610.04   4
   2  -3  -2 97356.6 2536.85   4
  -2   3   2 97868.1 3008.81   2
  -2   3   1 77649.2 2307.00   6
  -2   3   1 82938.2 2576.19   2
  -2   3   1 83528.9 2471.59   3
   2  -3  -1 79157.3 2135.73   4
  -2   3   1 83785.2 2165.05   4
   2  -3  -1 85086.9 2542.31   3
  -2   3   1 79652.9 2507.18   5
  -2   3   0 16761.7 891.348   2
   2  -3   0 15532.5 876.926   3
  -2   3   0 15226.3 880.595   5
  -2   3   0 16100.9 876.069   3
  -2   3   0 16285.9 674.596   4
  -2   3   0 14904.9 828.235   6
   2  -3   0 15319.5 643.710   4
   2  -3   1 2156.10 308.594   6
  -2   3  -1 2835.28 325.420   2
  -2   3  -1 2708.69 259.716   4
   2  -3   1 2412.76 332.340   3
  -2   3  -1 2923.34 366.679   6
   2  -3   2 1049.50 223.905   5
  -2   3  -2 743.401 165.422   2
   2  -3   2 781.440 196.580   3
  -2   3  -2 883.598 169.876   4
  -2   3  -2 700.008 211.835   6
   2  -3   2 1174.64 277.841   6
   2  -3   3 11108.0 817.803   3
  -2   3  -3 12464.9 917.288   6
  -2   3  -3 11849.1 547.885   7
  -2   3  -3 10461.0 558.620   2
  -2   3  -3 11701.1 830.166   3
  -2   3  -4 63874.5 2352.39   3
  -2   3  -4 59164.0 2428.47   6
  -2   3  -4 61487.3 1617.72   2
   2  -3   4 61969.2 2376.59   3
  -2   3  -5 114977. 3867.12   6
  -2   3  -5 113738. 3655.59   3
   2  -3   5 114764. 3847.92   6
   2  -3   5 115702. 3783.43   3
   2  -3   6 4405.92 653.848   6
  -2   3  -6 5322.65 655.481   3
   2  -3   6 4407.74 471.869   1
   2  -3   7 793.142 221.114   1
  -2   3  -7 358.969 180.258   3
   2  -3   7 181.079 183.944   6
  -2   3  -8 16029.7 1330.87   3
   2  -3   8 17467.5 939.215   1
   2  -3   8 18436.1 1536.00   6
  -2   3  -9 83788.7 3520.91   3
   2  -3   9 80987.3 3719.91   6
  -2   3 -10 379.804 291.341   3
   2  -3  10-313.473 329.932   6
  -2   3 -11 9470.01 1213.29   3
   2  -3  11 10489.1 1350.88   6
   2  -2 -13 1529.75 594.060   3
  -2   2  13 368.164 344.586   6
  -2   2  12 100.896 187.636   2
   2  -2 -12 645.658 423.958   3
  -2   2  12 825.780 348.038   6
  -2   2  11 30398.8 1813.64   6
   2  -2 -11 32061.5 2184.00   3
  -2   2  11 30815.3 1801.20   2
   2  -2 -10 45701.6 2081.35   1
   2  -2 -10 48349.1 2415.03   5
  -2   2  10 52626.8 2361.50   2
  -2   2  10 50696.8 2269.36   6
   2  -2 -10 51957.2 2707.58   3
  -2   2   9-126.599 230.767   5
   2  -2  -9 11.5069 220.055   5
  -2   2   9 275.834 147.143   2
   2  -2  -9 139.896 174.598   1
  -2   2   8 4548.02 632.351   5
   2  -2  -8 4929.92 707.248   5
  -2   2   8 3405.61 521.260   2
  -2   2   8 5172.16 552.878   6
  -2   2   7 49382.3 2120.99   2
  -2   2   7 49269.3 2168.90   5
   2  -2  -7 47052.0 2011.66   4
  -2   2   7 50664.6 1839.94   6
  -2   2   6 22008.1 1284.52   5
   2  -2  -6 25685.3 1456.58   5
   2  -2  -6 22751.2 1221.00   4
  -2   2   6 26357.5 1383.39   2
  -2   2   6 25267.9 1077.59   6
   2  -2  -5 13290.3 800.076   8
  -2   2   5 14522.1 927.774   5
  -2   2   5 12669.4 914.132   2
   2  -2  -5 14022.0 956.990   5
   2  -2  -5 12893.0 810.488   4
   2  -2  -5 13986.1 901.522   1
  -2   2   5 14706.7 689.996   6
  -2   2   4 138492. 3919.56   5
  -2   2   4 148719. 4073.63   2
   2  -2  -4 146317. 3959.32   5
   2  -2  -4 148048. 3765.87   8
   2  -2  -4 139448. 3719.94   4
  -2   2   4 147235. 3400.26   6
  -2   2   3 59877.8 1993.55   5
  -2   2   3 61237.8 1984.68   8
  -2   2   3 62488.0 2110.76   2
   2  -2  -3 58257.8 1744.20   4
  -2   2   2 4297.43 414.785   5
  -2   2   2 4510.01 462.522   2
  -2   2   2 4912.54 309.305   6
  -2   2   2 5268.73 456.810   8
   2  -2  -2 5081.51 315.746   4
   2  -2  -2 5464.54 487.091   3
  -2   2   1 170604. 3686.52   4
   2  -2  -1 165869. 4227.16   3
   2  -2  -1 160528. 3679.83   4
  -2   2   1 158763. 4165.94   5
  -2   2   1 168883. 3920.71   6
   2  -2  -1 169693. 3914.65   6
  -2   2   1 166417. 4200.08   2
  -2   2   0 251230. 5979.04   2
  -2   2   0 259026. 5961.94   6
   2  -2   0 262104. 6105.73   3
   2  -2   0 267985. 6001.15   2
  -2   2   0 250765. 5503.19   4
   2  -2   0 264129. 5948.35   6
  -2   2  -1 28533.7 1093.48   2
   2  -2   1 31327.6 1277.11   3
  -2   2  -1 29998.2 916.657   4
   2  -2   1 30846.1 1261.51   6
  -2   2  -1 31254.7 1265.28   6
   2  -2   2 41782.0 1619.72   3
  -2   2  -2 42014.8 1662.72   6
  -2   2  -2 43294.8 1335.38   7
   2  -2   2 40707.4 1633.77   6
  -2   2  -2 40879.5 1301.15   2
   2  -2   3 350176. 8245.19   3
  -2   2  -3 351887. 8335.78   6
  -2   2  -3 338844. 7442.09   2
  -2   2  -4 12612.5 922.220   3
  -2   2  -4 14202.8 1029.65   6
   2  -2   4 13633.9 976.814   3
  -2   2  -5 13118.5 1015.63   3
  -2   2  -5 14994.1 1118.43   6
   2  -2   5 13161.3 1046.31   3
   2  -2   6 39223.3 1360.02   1
  -2   2  -6 38667.1 1945.92   3
   2  -2   6 39415.9 2059.11   6
   2  -2   6 39558.8 2049.56   3
  -2   2  -7 14098.2 1169.37   3
   2  -2   7 12647.8 650.817   1
   2  -2   7 14204.2 1244.58   6
  -2   2  -8 70713.6 3066.74   3
   2  -2   8 67355.2 1873.16   1
   2  -2   8 75100.9 3309.49   6
  -2   2  -9 35505.3 2182.13   3
   2  -2   9 35963.9 2344.08   6
  -2   2 -10 297.299 282.027   3
   2  -2  10-249.607 400.150   6
  -2   2 -11 11898.4 1387.18   3
   2  -2  11 13653.1 1543.80   6
  -2   1  13 14893.8 1381.47   6
   2  -1 -13 15143.4 1567.27   3
  -2   1  12 14654.3 1161.25   2
   2  -1 -12 14275.3 1462.22   3
  -2   1  12 15168.3 1319.05   6
  -2   1  11 4263.67 623.497   2
   2  -1 -11 3803.75 729.961   3
   2  -1 -11 4199.71 554.553   1
  -2   1  11 4207.07 630.047   6
  -2   1  10 37905.5 2019.18   5
   2  -1 -10 44574.3 1969.56   1
  -2   1  10 44304.8 2041.87   6
  -2   1  10 42185.8 2017.86   2
   2  -1 -10 40689.6 2365.32   3
   2  -1 -10 41018.1 2047.92   5
  -2   1   9 8599.94 836.036   5
   2  -1  -9 10044.0 931.595   5
   2  -1  -9 8263.76 764.737   1
   2  -1  -9 9463.13 1021.81   3
  -2   1   9 9445.07 849.693   2
  -2   1   8 22459.9 1327.19   5
   2  -1  -8 25619.9 1518.01   5
  -2   1   8 23956.5 1228.06   6
  -2   1   8 24881.2 1371.55   2
  -2   1   7 34157.6 1365.35   6
   2  -1  -7 37100.7 1786.12   5
  -2   1   7 31865.4 1526.51   5
  -2   1   7 33769.8 1588.94   2
  -2   1   6 18880.0 1048.11   5
  -2   1   6 20728.6 1144.37   2
   2  -1  -6 18331.1 1079.40   2
   2  -1  -6 21770.1 1238.67   5
  -2   1   6 19192.2 870.544   6
   2  -1  -6 21101.5 1142.95   1
  -2   1   5 163770. 4354.98   5
   2  -1  -5 178681. 4593.35   5
   2  -1  -5 157219. 4433.36   2
  -2   1   5 171512. 3920.45   6
   2  -1  -5 175661. 4563.41   1
  -2   1   5 169688. 4514.59   2
  -2   1   4 2678.56 322.948   5
   2  -1  -4 2964.69 351.620   5
  -2   1   4 2705.89 360.721   2
   2  -1  -4 2346.44 330.872   2
   2  -1  -4 2802.68 353.786   8
  -2   1   4 2904.55 186.767   6
   2  -1  -3 5527.23 439.008   5
   2  -1  -3 5635.80 465.920   8
  -2   1   3 5198.12 426.873   5
  -2   1   3 5132.40 476.446   2
   2  -1  -2 162309. 4062.75   3
  -2   1   2 160329. 3960.65   5
  -2   1   2 157141. 4046.55   2
   2  -1  -1 15625.0 590.571   6
   2  -1  -1 13430.7 728.228   3
  -2   1   1 14243.1 745.733   2
  -2   1   1 14804.9 573.771   6
  -2   1   0 44390.1 1465.55   2
   2  -1   0 45841.0 1554.19   3
  -2   1   0 44311.7 1416.37   6
   2  -1   0 46803.8 1438.62   6
   2  -1   1 232472. 5774.46   3
   2  -1   1 237608. 5761.58   6
  -2   1  -1 239580. 5754.65   6
  -2   1  -1 244664. 5626.63   7
   2  -1   1 251334. 5545.48   2
  -2   1  -1 248732. 5555.70   2
   2  -1   2 165183. 3836.58   2
  -2   1  -2 164925. 4309.99   6
   2  -1   2 163285. 4298.68   3
   2  -1   3 148092. 3334.82   2
   2  -1   3 142015. 3539.09   7
  -2   1  -3 144399. 4055.65   6
   2  -1   3 140745. 4041.28   3
   2  -1   4 2330.37 165.502   2
   2  -1   4 2386.94 256.550   7
   2  -1   4 2378.17 399.115   3
  -2   1  -4 2463.77 412.637   6
   2  -1   5 785.971 254.518   3
  -2   1  -5 497.557 238.175   3
   2  -1   5 922.215 161.415   7
   2  -1   5 890.358 134.852   1
  -2   1  -5 686.535 224.818   6
   2  -1   6 157834. 3620.62   1
   2  -1   6 172470. 3977.22   7
   2  -1   6 176118. 5235.71   6
  -2   1  -6 157980. 4913.94   3
   2  -1   6 159756. 5051.11   3
   2  -1   7 131.908 172.121   6
  -2   1  -7 330.405 262.838   3
   2  -1   7 260.788 105.349   7
   2  -1   8 283.813 95.9955   7
  -2   1  -8 347.428 255.524   3
   2  -1   8 656.929 369.252   6
  -2   1  -9 32995.2 2120.58   3
   2  -1   9 36692.1 2341.77   6
  -2   1 -10 1210.83 510.677   3
   2  -1  10 1063.97 473.048   6
  -2   1 -11 9233.09 1215.87   3
   2  -1  11 8210.65 1231.54   6
   2   0 -13 7952.78 1121.80   3
  -2   0  13 7332.43 953.521   6
   2   0 -12 1126.76 481.889   3
  -2   0  12 686.383 281.454   6
   2   0 -11 1603.47 472.696   3
  -2   0  11 1627.23 357.003   2
   2   0 -11 1877.08 392.387   1
  -2   0  11 1911.72 426.717   6
  -2   0  10 32966.3 1712.74   5
   2   0 -10 38581.7 1790.63   1
  -2   0  10 38788.4 1835.60   2
   2   0 -10 37497.5 1754.73   6
  -2   0  10 38410.9 1860.69   6
   2   0 -10 40516.3 2251.09   3
  -2   0   9 8161.53 727.140   5
   2   0  -9 7646.27 692.508   6
   2   0  -9 8518.11 758.439   5
   2   0  -9 9058.52 798.818   1
  -2   0   9 8598.15 780.250   2
   2   0  -9 8873.76 976.497   3
  -2   0   8 236.544 131.663   5
  -2   0   8 160.976 144.428   2
   2   0  -8 105.424 134.717   2
   2   0  -8 233.559 115.182   6
  -2   0   8 489.585 176.279   6
   2   0  -7 165885. 4524.25   2
  -2   0   7 164222. 4578.17   1
  -2   0   7 159810. 4363.32   5
   2   0  -7 168561. 4286.78   6
  -2   0   7 166255. 4298.73   6
  -2   0   7 171785. 4625.16   2
   2   0  -6 104772. 3107.27   2
  -2   0   6 106062. 3146.05   2
   2   0  -6 105664. 3168.65   1
  -2   0   6 100623. 2763.22   6
   2   0  -6 109276. 3178.20   5
  -2   0   6 103033. 2908.02   5
   2   0  -6 104285. 2766.85   6
  -2   0   6 101895. 3129.87   1
   2   0  -5 37603.9 1526.64   1
   2   0  -5 39178.4 1485.02   5
   2   0  -5 36580.0 1487.88   2
  -2   0   5 35336.0 1119.96   6
  -2   0   5 34766.7 1458.89   2
  -2   0   5 35323.5 1487.27   1
  -2   0   5 34720.0 1282.94   5
   2   0  -5 33676.8 1112.47   6
   2   0  -4 275081. 6374.88   2
  -2   0   4 258473. 6024.47   5
   2   0  -4 264858. 5673.68   6
   2   0  -4 251258. 6072.25   5
  -2   0   4 261989. 6373.91   1
  -2   0   4 265785. 6343.01   2
  -2   0   4 268765. 5684.34   6
   2   0  -3 99104.7 2865.98   8
  -2   0   3 96696.4 2815.97   1
   2   0  -3 96565.6 2563.92   5
  -2   0   3 100415. 2816.05   2
  -2   0   3 99105.7 2561.47   5
   2   0  -2 362110. 8198.10   3
  -2   0   2 361323. 8333.26   1
   2   0  -2 361097. 8387.83   8
  -2   0   2 373481. 8344.48   2
   2   0  -2 379194. 8148.32   5
   2   0  -1 68756.8 1955.42   3
   2   0  -1 67161.0 1603.46   4
   2   0  -1 66268.9 1734.90   6
  -2   0   1 69243.5 2013.56   1
  -2   0   1 68417.4 2024.34   2
   2   0   0 36185.7 1301.08   7
   2   0   0 35636.2 1258.61   3
   2   0   0 36005.2 1215.91   6
  -2   0   0 35643.2 951.206   4
   2   0   0 34791.8 924.257   4
   2   0   0 35892.5 1221.19   1
  -2   0   0 35209.2 1183.60   6
   2   0   1 65869.9 2012.80   3
   2   0   1 67194.4 1973.53   7
  -2   0  -1 64606.8 1660.40   4
  -2   0  -1 64709.3 1987.61   6
   2   0   1 64145.7 2019.95   6
   2   0   1 62227.3 1783.52   1
   2   0   1 63259.3 1852.81   2
   2   0   2 39276.5 1243.61   2
  -2   0  -2 37115.2 1228.25   4
   2   0   2 39036.0 1390.31   7
   2   0   2 37379.5 1140.46   1
  -2   0  -2 37886.7 1487.88   6
   2   0   2 37083.4 1479.31   3
  -2   0  -3 6319.98 588.421   6
  -2   0  -3 5584.73 449.570   4
   2   0   3 5845.11 387.207   2
   2   0   3 5869.27 310.488   1
   2   0   3 6611.86 600.397   3
   2   0   4 102008. 2487.21   2
  -2   0  -4 103831. 3252.29   6
  -2   0  -4 94564.0 2876.69   4
   2   0   4 102888. 3284.47   3
  -2   0  -5 3663.68 518.658   6
   2   0   5 3260.36 525.383   3
  -2   0  -5 3363.03 418.693   4
   2   0   5 3491.14 253.293   2
  -2   0  -6 8845.77 760.129   4
  -2   0  -6 10042.0 959.483   3
  -2   0  -6 8963.23 867.808   6
   2   0   6 10345.4 994.301   6
  -2   0  -7 50991.8 2420.95   3
   2   0   7 48107.5 2488.35   6
  -2   0  -7 45935.1 2070.07   4
  -2   0  -8 24077.3 1710.71   3
   2   0   8 22405.4 1740.53   6
  -2   0  -9 11246.6 1235.44   3
   2   0   9 11689.9 1282.60   6
  -2   0 -10 6291.64 949.563   3
   2   0  10 5943.62 991.406   6
   2   0  11 20430.1 1956.91   6
  -2   0 -11 21838.4 1890.53   3
   2   1 -14 2147.17 646.285   3
   2   1 -13 2049.20 593.255   3
  -2  -1  13 2809.88 575.597   6
  -2  -1  12 29752.1 1600.35   7
  -2  -1  12 31575.4 1896.30   6
   2   1 -12 32799.6 2151.00   3
  -2  -1  11 8418.19 771.772   7
   2   1 -11 8963.96 1019.43   3
  -2  -1  11 8963.40 905.364   6
  -2  -1  10 890.790 279.238   6
   2   1 -10 578.209 250.732   1
  -2  -1  10 571.322 182.618   5
   2   1 -10 843.447 346.517   3
  -2  -1  10 593.871 249.424   1
   2   1 -10 351.146 165.396   6
   2   1  -9 16172.8 1043.33   2
   2   1  -9 17321.3 1124.75   1
  -2  -1   9 16232.0 1120.95   1
  -2  -1   9 16226.4 937.224   5
   2   1  -9 16920.1 1091.08   6
   2   1  -9 16050.5 1268.08   3
  -2  -1   8 6021.17 509.774   5
   2   1  -8 4964.38 561.150   2
   2   1  -8 5119.86 494.023   5
  -2  -1   8 6331.66 659.312   1
   2   1  -8 6686.05 746.982   3
   2   1  -8 6295.83 594.094   6
  -2  -1   7 10967.8 650.458   5
   2   1  -7 11396.3 811.009   2
   2   1  -7 11466.8 731.913   5
   2   1  -7 10479.3 722.032   6
  -2  -1   7 12089.4 828.588   2
  -2  -1   7 11316.2 859.188   1
  -2  -1   7 11015.7 721.950   6
  -2  -1   6 51281.4 1563.91   5
   2   1  -6 52181.9 1765.82   5
   2   1  -6 49830.1 1891.40   2
  -2  -1   6 50983.8 1882.37   2
  -2  -1   6 49654.1 1948.97   1
   2   1  -6 49681.0 1677.40   6
  -2  -1   6 49092.1 1654.74   6
  -2  -1   5 22711.4 846.499   5
   2   1  -5 22075.3 1113.80   2
   2   1  -5 21682.0 1121.60   1
   2   1  -5 22592.8 911.032   6
  -2  -1   5 21539.1 1068.47   7
  -2  -1   5 23383.4 1132.89   2
   2   1  -5 23044.0 962.418   5
  -2  -1   5 20815.2 1120.25   1
   2   1  -4 83231.9 2151.90   5
  -2  -1   4 80409.6 2101.52   5
  -2  -1   4 77761.3 2475.49   2
   2   1  -4 84250.7 2111.86   6
  -2  -1   4 82600.4 2564.90   1
   2   1  -4 80863.7 2514.90   2
  -2  -1   4 81539.5 2461.12   7
   2   1  -3 29117.5 969.849   5
  -2  -1   3 26386.8 1200.09   1
  -2  -1   3 29010.4 1192.14   7
   2   1  -2 30892.5 1070.94   3
  -2  -1   2 30738.1 1233.14   1
   2   1  -2 29812.7 1041.99   4
   2   1  -2 31549.6 1263.19   7
   2   1  -2 30997.2 1302.72   8
   2   1  -1 222584. 5132.57   3
   2   1  -1 236997. 5492.74   8
  -2  -1   1 217047. 5154.33   3
  -2  -1   1 226115. 5060.24   4
  -2  -1   1 224573. 5322.25   1
   2   1  -1 221321. 5020.84   4
   2   1  -1 232678. 5451.05   7
   2   1   0 34000.5 1170.45   3
   2   1   0 32677.2 1133.96   1
   2   1   0 32951.4 1326.26   7
  -2  -1   0 33031.5 1086.52   4
   2   1   0 34303.7 1084.98   4
   2   1   0 31039.3 1181.10   6
  -2  -1   0 31923.3 1159.94   1
  -2  -1  -1 1400.62 185.015   1
  -2  -1  -1 1242.57 175.544   4
   2   1   1 947.123 182.970   3
   2   1   1 849.526 193.068   6
   2   1   1 1227.98 182.235   4
   2   1   1 1001.93 153.305   1
   2   1   2 216307. 5164.48   4
   2   1   2 215934. 4761.47   1
  -2  -1  -2 215146. 5330.85   6
  -2  -1  -2 212585. 5034.74   4
   2   1   2 212512. 5299.08   3
   2   1   3 299239. 6313.81   1
  -2  -1  -3 309465. 7241.85   6
  -2  -1  -3 282002. 6866.90   4
   2   1   3 301433. 7252.76   3
  -2  -1  -4 33264.9 1384.37   4
  -2  -1  -4 33225.6 1560.52   6
   2   1   4 36087.7 1664.99   3
  -2  -1  -5 10562.1 778.630   4
  -2  -1  -5 10134.9 856.632   6
   2   1   5 10174.7 922.154   3
  -2  -1  -6 53508.2 2366.09   3
   2   1   6 43054.6 2157.07   5
  -2  -1  -6 46323.0 1949.12   4
   2   1   6 53348.9 2502.83   6
   2   1   7 25609.2 1771.30   6
  -2  -1  -7 25120.3 1680.71   3
   2   1   8 178.964 61.6775   2
  -2  -1  -8-15.0127 247.974   3
   2   1   8 141.151 217.439   6
  -2  -1  -9 46352.9 2612.31   3
   2   1   9 42794.0 2636.18   6
  -2  -1 -10 18712.4 1683.52   3
   2   1  10 16519.6 1701.77   6
  -2  -1 -11 15293.8 1593.92   3
   2   1  11 11788.5 1493.96   6
  -2  -2  14 16311.9 1517.40   6
   2   2 -14 13787.2 1474.41   3
  -2  -2  13 12080.7 1238.11   6
   2   2 -13 11433.6 1292.97   3
   2   2 -12 5535.79 851.699   3
  -2  -2  12 4268.87 644.122   1
  -2  -2  12 5425.25 775.298   6
  -2  -2  11 6139.43 763.811   6
  -2  -2  11 6483.00 631.763   7
   2   2 -11 6870.78 880.612   3
  -2  -2  11 6019.84 741.453   1
  -2  -2  10 5885.37 504.330   5
   2   2 -10 5594.25 609.800   2
   2   2 -10 5771.31 750.699   3
   2   2 -10 5630.84 692.231   1
  -2  -2  10 5417.60 563.182   7
   2   2 -10 5426.61 685.291   6
  -2  -2  10 6065.57 723.230   1
  -2  -2  10 6092.70 703.625   6
   2   2  -9 44863.1 1846.69   2
  -2  -2   9 45125.3 1966.99   6
  -2  -2   9 43174.8 1737.44   7
  -2  -2   9 43172.1 1504.78   5
   2   2  -9 44516.7 1981.83   1
   2   2  -9 41082.3 1924.93   6
  -2  -2   9 42778.1 2025.42   1
   2   2  -9 44650.6 2154.62   3
  -2  -2   8 1763.89 227.638   5
   2   2  -8 1982.21 371.624   1
  -2  -2   8 1295.39 336.499   1
   2   2  -8 1731.11 377.245   3
   2   2  -8 1742.38 336.519   2
  -2  -2   8 1652.34 298.815   7
   2   2  -8 1638.74 322.461   6
  -2  -2   7 11677.3 533.602   5
  -2  -2   7 11208.2 743.125   7
   2   2  -7 11302.9 878.018   3
  -2  -2   7 12487.4 815.979   6
  -2  -2   7 10697.5 868.829   1
   2   2  -7 9861.54 737.011   6
   2   2  -7 11167.8 803.482   2
   2   2  -6 92729.1 2784.30   6
   2   2  -6 95309.0 2384.84   5
  -2  -2   6 90507.0 2782.70   7
   2   2  -6 93122.6 2947.22   2
  -2  -2   6 95439.3 2292.09   5
  -2  -2   6 96108.9 3096.21   1
   2   2  -5 68181.6 1793.62   5
  -2  -2   5 66437.3 2181.73   7
   2   2  -5 67602.6 2100.91   6
   2   2  -5 68329.6 2327.32   2
  -2  -2   5 67981.3 2401.06   1
   2   2  -4 39494.1 1104.28   5
   2   2  -4 39677.1 1601.79   2
  -2  -2   4 38806.6 1508.26   7
   2   2  -4 38900.9 1365.45   6
  -2  -2   4 39732.5 1624.54   1
   2   2  -3 49069.9 1650.10   4
   2   2  -3 51187.5 1794.03   7
  -2  -2   3 48352.8 1796.56   1
   2   2  -3 47965.0 1355.33   5
   2   2  -2 28002.2 1228.26   7
   2   2  -2 26452.3 893.495   3
   2   2  -2 26400.5 1057.51   4
   2   2  -2 26692.5 1257.17   8
  -2  -2   2 27757.5 1211.50   1
  -2  -2   1 929.731 146.215   3
   2   2  -1 973.824 141.437   3
  -2  -2   1 958.428 172.230   4
   2   2  -1 947.326 221.394   8
   2   2  -1 1256.85 199.615   1
  -2  -2   1 1040.39 210.382   1
   2   2  -1 985.952 180.845   4
   2   2  -1 1188.05 243.908   7
  -2  -2   0 55244.8 1762.13   1
  -2  -2   0 55260.4 1695.91   3
   2   2   0 55695.0 1637.45   3
  -2  -2   0 55666.0 1755.97   4
   2   2   0 56359.4 1789.55   4
   2   2   0 56509.5 1711.45   1
  -2  -2   0 57553.8 1822.40   8
  -2  -2  -1 196839. 4728.28   3
   2   2   1 188230. 4588.51   3
  -2  -2  -1 183099. 4592.39   4
   2   2   1 180973. 4645.53   4
   2   2   1 190797. 4433.44   1
  -2  -2  -1 197007. 4520.97   1
   2   2   2 50227.0 1775.40   4
   2   2   2 50344.4 1424.73   1
  -2  -2  -2 45741.5 1617.35   4
  -2  -2  -2 48784.8 1438.29   1
  -2  -2  -2 49377.0 1827.56   3
   2   2   2 46150.9 1708.40   3
   2   2   3 6758.40 618.662   4
  -2  -2  -3 6691.07 355.951   1
  -2  -2  -3 7262.58 566.019   4
   2   2   3 6712.79 616.618   3
   2   2   4 77312.2 2267.08   3
  -2  -2  -4 74691.9 1905.18   4
   2   2   5 47245.9 2183.60   5
   2   2   5 48560.6 2217.92   3
  -2  -2  -5 50006.4 1929.69   4
   2   2   5 49286.4 2354.47   6
  -2  -2  -5 51519.6 2247.62   3
  -2  -2  -6 38070.7 1991.54   3
  -2  -2  -6 32413.7 1583.60   4
   2   2   6 34905.0 2046.99   6
   2   2   7 26344.4 1872.41   6
  -2  -2  -7 27252.1 1789.48   3
  -2  -2  -8 15556.7 1390.91   3
   2   2   8 16779.7 1545.98   6
   2   2   9 25983.7 1130.90   2
   2   2   9 25124.7 2034.05   6
  -2  -2  -9 27813.6 1982.75   3
  -2  -2 -10 2381.59 628.349   3
   2   2  10 583.696 340.620   6
  -2  -2 -11 5268.51 956.970   3
   2   2  11 6858.86 1160.35   6
   2   3 -14 8003.67 1080.34   3
   2   3 -13 213.403 337.053   3
  -2  -3  13 214.939 290.381   6
  -2  -3  12 648.607 284.350   1
   2   3 -12 1083.42 410.947   3
  -2  -3  12 1224.34 439.745   6
  -2  -3  11 19575.2 1419.56   1
  -2  -3  11 20529.7 1457.16   6
   2   3 -11 17965.8 1398.10   3
   2   3 -10 9038.08 775.931   2
  -2  -3  10 9930.65 516.102   5
  -2  -3  10 10572.8 1024.24   1
  -2  -3  10 8930.85 896.849   6
   2   3 -10 9058.81 918.417   3
  -2  -3   9 10621.5 476.711   5
   2   3  -9 10641.1 845.606   2
   2   3  -9 11995.7 994.432   1
  -2  -3   9 9585.11 945.442   1
   2   3  -9 9163.27 867.427   6
   2   3  -9 10953.8 936.825   3
   2   3  -8 31693.5 1605.12   1
   2   3  -8 27737.7 1496.26   6
  -2  -3   8 27251.0 782.610   5
   2   3  -8 27425.9 1468.16   3
   2   3  -8 28019.2 1434.43   2
  -2  -3   8 31058.0 1689.81   1
  -2  -3   7 7230.08 754.353   1
   2   3  -7 6769.10 657.628   6
   2   3  -7 6261.01 630.465   2
   2   3  -7 6924.49 638.313   3
   2   3  -7 7807.43 728.960   1
  -2  -3   6 75761.8 2716.94   1
   2   3  -6 72848.8 2447.52   6
   2   3  -6 72302.3 2530.61   2
   2   3  -6 73629.3 2351.26   3
  -2  -3   5 160903. 4535.02   1
   2   3  -5 161957. 4411.92   2
   2   3  -5 148385. 4150.13   6
  -2  -3   4 238049. 6024.79   1
   2   3  -4 229944. 5766.90   7
   2   3  -4 227444. 5748.20   4
   2   3  -4 225745. 5663.49   6
  -2  -3   3 14683.9 949.071   1
   2   3  -3 14890.0 589.393   3
   2   3  -3 15367.6 873.241   4
   2   3  -3 15961.1 945.835   7
  -2  -3   2 318.971 118.129   4
  -2  -3   2 495.742 173.185   1
   2   3  -2 584.532 164.842   4
   2   3  -2 530.787 93.9194   3
   2   3  -1 64365.5 1681.96   3
  -2  -3   1 67268.6 1738.21   3
  -2  -3   1 66915.6 2204.11   1
  -2  -3   1 63038.1 2085.21   4
   2   3  -1 65434.7 2066.16   4
   2   3  -1 66821.7 2087.28   1
   2   3  -1 62194.4 2164.90   8
  -2  -3   0 23581.6 947.431   3
  -2  -3   0 24144.5 1111.02   1
  -2  -3   0 23596.4 1112.33   4
   2   3   0 25080.8 1161.22   4
   2   3   0 23816.3 1051.56   1
   2   3   0 23157.8 878.325   3
  -2  -3  -1 41960.3 1509.92   3
  -2  -3  -1 41849.3 1500.30   1
  -2  -3  -1 41116.2 1565.11   4
   2   3   1 41603.6 1629.53   4
   2   3   1 37719.3 1386.70   3
  -2  -3  -1 42724.9 1442.00   8
  -2  -3  -2 10316.6 718.579   3
   2   3   2 8860.86 748.221   5
   2   3   2 9082.20 659.661   3
  -2  -3  -2 10201.7 702.451   4
  -2  -3  -2 9611.67 590.819   1
   2   3   2 10269.1 767.721   4
  -2  -3  -3 65571.3 1835.07   1
   2   3   3 56930.1 2336.86   5
  -2  -3  -3 61490.9 2152.61   4
   2   3   3 68056.3 2456.65   4
   2   3   3 61732.7 2240.29   3
  -2  -3  -4 120298. 2835.11   1
   2   3   4 118686. 3894.11   5
   2   3   4 127650. 3926.11   4
  -2  -3  -4 119185. 3477.71   4
   2   3   4 120517. 3746.72   3
   2   3   5 3115.12 593.384   6
   2   3   5 2974.69 553.167   5
   2   3   5 2799.53 473.863   3
  -2  -3  -5 3464.15 536.399   3
  -2  -3  -5 2987.58 434.537   4
  -2  -3  -6 5650.62 729.893   3
   2   3   6 6354.34 869.591   6
   2   3   7 61394.4 3125.00   6
  -2  -3  -7 67077.6 2956.68   3
   2   3   8 12128.4 1347.95   6
  -2  -3  -8 10024.5 1117.49   3
  -2  -3  -9-141.245 192.005   3
   2   3   9 180.626 304.168   6
  -2  -3 -10 44986.1 2707.61   3
   2   3  10 38278.0 2782.47   6
  -2  -3 -11 11823.5 1434.18   3
   2   3  11 12193.7 1594.30   6
   2   4 -13 2577.79 572.458   3
  -2  -4  12 15149.7 1353.75   1
   2   4 -12 16124.0 1343.77   3
  -2  -4  11 1194.75 360.247   1
   2   4 -11 1609.29 417.347   3
   2   4 -10 2185.97 409.999   2
   2   4 -10 2307.42 467.659   3
  -2  -4  10 2578.98 526.099   1
   2   4  -9 22229.9 1488.92   6
   2   4  -9 22829.3 1321.88   3
   2   4  -9 22400.6 1332.64   2
  -2  -4   9 22105.4 1557.85   1
  -2  -4   8 21957.7 1505.20   1
   2   4  -8 21999.7 1400.19   6
   2   4  -8 22023.3 1314.51   2
   2   4  -8 21223.9 1191.29   3
   2   4  -7 17685.5 1170.39   2
   2   4  -7 17636.3 1189.08   6
  -2  -4   7 19028.3 1332.20   1
   2   4  -7 18399.8 1004.67   3
   2   4  -7 22262.1 1342.43   1
  -2  -4   6 78109.5 3016.55   1
   2   4  -6 78156.3 2871.40   4
   2   4  -6 79879.5 2843.89   2
   2   4  -6 77548.2 2348.84   3
   2   4  -6 79601.0 2797.78   6
   2   4  -6 86058.1 2904.09   1
  -2  -4   5 73510.1 2824.95   1
   2   4  -5 75805.8 2660.18   4
   2   4  -5 71987.0 2521.26   7
   2   4  -5 72318.2 2577.87   6
   2   4  -5 75736.8 2092.18   3
   2   4  -4 214659. 5697.70   7
  -2  -4   4 214700. 5971.58   1
   2   4  -4 219124. 5692.41   4
   2   4  -4 223655. 4924.44   3
   2   4  -3 63807.5 1820.66   5
   2   4  -3 60756.0 1468.25   3
   2   4  -3 66530.6 2237.46   4
  -2  -4   3 61777.5 2401.03   1
   2   4  -2 49791.3 1678.16   5
  -2  -4   2 51312.7 1943.57   4
  -2  -4   2 50043.4 2026.08   1
   2   4  -2 51989.9 1895.24   4
   2   4  -1 147253. 3863.54   5
  -2  -4   1 146412. 3316.60   3
  -2  -4   1 143456. 4049.59   4
   2   4  -1 139718. 3260.08   3
   2   4  -1 157217. 4055.75   4
  -2  -4   1 146611. 4103.68   1
   2   4  -1 139044. 3991.61   8
  -2  -4   0 62825.1 1810.42   3
   2   4   0 60839.9 2151.27   5
   2   4   0 60070.0 2066.77   8
  -2  -4   0 63114.8 2218.28   4
  -2  -4   0 59867.7 2166.77   1
   2   4   0 64517.2 2241.30   4
   2   4   0 58639.4 1719.34   3
  -2  -4  -1 36410.0 1345.46   3
   2   4   1 31367.8 1533.86   5
  -2  -4  -1 32489.9 1471.33   4
   2   4   1 30662.4 1231.47   3
  -2  -4  -1 33403.1 1434.05   1
   2   4   1 34035.1 1570.42   4
   2   4   2 279196. 7607.02   5
  -2  -4  -2 298162. 7141.30   1
  -2  -4  -2 300788. 7340.62   4
   2   4   2 311513. 7642.95   4
  -2  -4  -2 312758. 6902.56   8
   2   4   2 286750. 7138.50   3
  -2  -4  -2 316949. 7272.95   3
  -2  -4  -3 23326.6 1068.87   1
  -2  -4  -3 25400.6 1296.06   4
   2   4   3 24235.7 1495.61   5
  -2  -4  -3 24201.6 1010.67   8
   2   4   3 26638.0 1500.92   4
   2   4   3 23127.4 1258.34   3
   2   4   4 2422.95 506.853   5
  -2  -4  -4 1930.05 261.703   1
  -2  -4  -4 1998.47 387.353   3
   2   4   4 2364.38 528.791   6
   2   4   4 1526.65 367.271   4
  -2  -4  -4 1699.22 326.737   4
  -2  -4  -5 32020.2 1107.72   1
   2   4   5 33731.5 2100.78   6
  -2  -4  -5 33318.4 1612.01   4
   2   4   5 31797.4 1908.27   4
  -2  -4  -5 34864.3 1802.86   3
  -2  -4  -6 2028.87 463.674   3
   2   4   6 2135.63 552.420   6
  -2  -4  -7 4302.08 698.894   3
   2   4   7 3730.46 779.339   6
   2   4   8 54535.6 3205.44   6
  -2  -4  -8 61096.4 2961.35   3
   2   4   9 9914.82 1365.66   6
  -2  -4  -9 9887.08 1198.53   3
  -2  -4 -10 6570.48 1029.43   3
   2   4  10 6123.76 1188.81   6
   2   4  11-84.0833 293.947   6
   2   5 -13 72.1890 203.414   3
  -2  -5  12 483.736 269.382   1
   2   5 -12 1232.63 402.154   3
  -2  -5  11 26160.2 1879.74   1
   2   5 -11 26497.4 1589.10   3
  -2  -5  10 337.931 290.807   1
   2   5 -10 789.820 279.086   3
   2   5  -9 6183.69 626.990   3
  -2  -5   9 5180.17 777.358   1
   2   5  -9 6725.75 747.192   2
  -2  -5   8 28747.8 1873.42   1
   2   5  -8 30962.7 1863.82   4
   2   5  -8 31961.0 1410.09   3
   2   5  -8 31224.6 1705.75   2
   2   5  -8 29845.0 1803.96   6
  -2  -5   7 8323.89 937.354   1
   2   5  -7 8170.27 818.677   2
   2   5  -7 8441.64 887.390   4
   2   5  -7 7608.23 832.891   6
   2   5  -7 9037.52 619.165   3
  -2  -5   6 8538.45 932.008   1
   2   5  -6 9369.73 782.432   7
   2   5  -6 9129.26 876.195   4
   2   5  -6 8825.34 860.386   6
   2   5  -6 9000.41 550.699   3
   2   5  -5 6718.47 377.305   3
  -2  -5   5 6175.60 771.818   1
   2   5  -5 6416.41 687.133   4
   2   5  -5 6112.43 708.187   6
   2   5  -5 6648.33 656.467   7
   2   5  -4 17977.0 642.974   5
   2   5  -4 20674.9 1199.57   4
  -2  -5   4 17734.3 1278.14   1
   2   5  -4 19483.5 1215.88   7
   2   5  -3 48362.2 1628.43   5
   2   5  -3 51230.1 2010.31   4
  -2  -5   3 51210.3 2231.67   1
   2   5  -2 1016.21 229.942   5
  -2  -5   2 1307.33 316.092   4
   2   5  -2 1549.07 308.832   4
  -2  -5   2 1119.30 293.867   1
   2   5  -1 15197.2 979.571   5
  -2  -5   1 16861.7 1102.21   4
   2   5  -1 16672.5 1061.06   4
   2   5  -1 14280.0 964.928   8
  -2  -5   1 15417.2 1078.38   1
  -2  -5   1 16804.2 562.728   3
  -2  -5   0 105026. 2643.62   3
   2   5   0 98231.9 3279.69   5
  -2  -5   0 96406.5 3219.38   4
   2   5   0 106910. 3316.34   4
  -2  -5   0 98096.3 3239.28   1
   2   5   0 97417.3 3010.53   8
  -2  -5  -1 27823.5 1154.53   3
   2   5   1 25033.3 1476.64   5
  -2  -5  -1 24873.2 1360.84   4
   2   5   1 26931.0 1492.25   4
  -2  -5  -1 26167.7 1347.50   1
   2   5   2 39.2422 136.904   4
   2   5   2 300.256 180.420   5
  -2  -5  -2 182.361 157.358   1
  -2  -5  -2 139.267 117.430   3
  -2  -5  -2 314.841 181.361   4
   2   5   3 102976. 3600.67   4
  -2  -5  -3 97443.1 3190.14   4
  -2  -5  -3 94348.1 2941.28   1
  -2  -5  -3 95353.2 2557.39   8
   2   5   3 94644.5 3611.37   5
  -2  -5  -4 72398.2 2385.44   1
   2   5   4 78627.5 3216.88   4
   2   5   4 75405.1 3344.52   6
  -2  -5  -4 78962.9 2801.39   3
  -2  -5  -4 75162.2 2140.80   8
   2   5   5 232706. 7026.28   4
   2   5   5 240339. 7287.01   6
  -2  -5  -5 221013. 5483.99   1
  -2  -5  -5 226440. 5381.73   8
  -2  -5  -5 237756. 6396.24   3
  -2  -5  -6 13314.9 688.895   1
   2   5   6 15678.5 1568.17   6
  -2  -5  -6 15565.8 1231.96   3
   2   5   7 34332.9 2470.10   6
  -2  -5  -7 35342.5 2057.28   3
  -2  -5  -8 43753.2 2454.66   3
   2   5   8 41801.0 2875.65   6
  -2  -5  -9 823.151 403.476   3
   2   5   9 1361.31 577.557   6
  -2  -5 -10 6492.36 1033.63   3
   2   5  10 6730.12 1277.27   6
  -2  -6  12 3883.38 796.049   1
  -2  -6  11 13099.3 1393.43   1
   2   6 -11 14246.1 1090.58   3
   2   6 -11 16861.7 1581.16   4
   2   6 -10 235.129 152.894   3
   2   6 -10-215.437 271.873   4
  -2  -6  10 240.466 271.620   1
   2   6  -9 2404.39 363.003   3
   2   6  -9 2483.72 558.232   4
  -2  -6   9 2238.28 564.196   1
   2   6  -8 26168.5 1172.81   3
  -2  -6   8 25700.1 1880.27   1
   2   6  -8 27048.9 1771.66   4
   2   6  -8 23273.1 1552.02   2
  -2  -6   7 3852.49 688.644   1
   2   6  -7 5312.83 429.970   3
   2   6  -7 5755.73 756.705   4
   2   6  -6 3915.94 297.895   3
   2   6  -6 4515.25 577.144   7
  -2  -6   6 4376.63 733.327   1
   2   6  -6 3408.18 583.466   6
   2   6  -6 4225.48 599.890   4
   2   6  -5 93033.9 3181.84   4
  -2  -6   5 85448.9 3465.48   1
   2   6  -5 85638.6 3059.36   7
   2   6  -5 80439.7 3240.30   6
   2   6  -4 22338.1 852.992   5
  -2  -6   4 19829.7 1459.34   1
  -2  -6   3 298.024 252.236   1
  -2  -6   3-94.5834 191.079   4
   2   6  -3 297.458 132.203   5
   2   6  -3 274.874 172.220   4
   2   6  -2 4865.01 537.032   5
  -2  -6   2 4582.69 626.743   1
  -2  -6   2 5132.87 642.692   4
   2   6  -2 5349.68 620.954   4
   2   6  -1 103614. 3410.20   5
  -2  -6   1 116027. 3723.55   4
   2   6  -1 116024. 3594.54   4
  -2  -6   1 101034. 3574.35   1
   2   6  -1 102568. 3351.18   8
  -2  -6   0 2965.34 281.606   3
   2   6   0 3222.03 521.683   5
  -2  -6   0 2368.25 417.431   4
   2   6   0 2197.79 351.272   8
  -2  -6   0 2304.44 417.625   1
   2   6   0 3515.91 541.859   4
  -2  -6  -1 15834.1 825.853   3
   2   6   1 14788.5 1187.23   5
  -2  -6  -1 15872.3 1106.30   4
   2   6   1 15123.6 1139.71   4
  -2  -6  -1 13358.4 1007.68   1
   2   6   2 29486.8 1824.61   5
  -2  -6  -2 31794.7 1632.26   4
   2   6   2 36548.4 1925.22   4
  -2  -6  -2 30953.2 1569.54   1
  -2  -6  -2 34167.3 1445.58   3
   2   6   3 17001.1 1361.62   4
  -2  -6  -3 16295.0 1053.06   1
  -2  -6  -4 24768.8 1302.78   1
  -2  -6  -4 28180.1 1502.06   3
   2   6   4 26902.0 1834.09   4
   2   6   5 67022.1 3412.97   6
  -2  -6  -5 59702.5 1762.51   8
  -2  -6  -5 63592.2 2223.48   1
   2   6   5 69322.5 3318.94   4
  -2  -6  -5 74540.4 2801.71   3
   2   6   6 2076.29 588.507   4
  -2  -6  -6 2485.21 497.331   3
  -2  -6  -6 2176.94 313.942   1
   2   6   6 2418.84 644.077   6
  -2  -6  -6 2063.21 238.874   8
  -2  -6  -7 1007.93 368.735   3
  -2  -6  -7 897.028 164.900   8
   2   6   7 1087.89 495.126   6
  -2  -6  -8 435.095 224.889   3
   2   6   8 610.558 389.521   6
   2   6   9 19952.5 2138.62   6
  -2  -6  -9 21137.1 1762.97   3
   2   6  10 32173.6 2844.78   6
  -2  -6 -10 31045.5 2260.88   3
  -2  -7  12 476.671 263.898   1
  -2  -7  11 682.440 449.249   1
   2   7 -11 593.508 330.027   4
  -2  -7  10 8951.62 1190.33   1
   2   7 -10 9705.55 1173.24   4
   2   7  -9 8166.62 1036.25   4
   2   7  -9 8873.46 655.574   3
  -2  -7   9 6585.25 1007.16   1
   2   7  -8 1468.39 447.114   4
  -2  -7   8 2307.86 593.589   1
   2   7  -8 2433.82 295.616   3
   2   7  -7 6386.64 402.821   3
  -2  -7   7 7093.73 1007.69   1
   2   7  -7 7925.71 925.009   4
   2   7  -7 5757.74 679.365   7
  -2  -7   6 25555.8 1887.54   1
   2   7  -6 25976.2 1542.92   7
   2   7  -6 29450.5 1719.44   4
   2   7  -5 913.266 353.547   4
  -2  -7   5 806.026 341.970   1
   2   7  -5 555.090 234.305   7
   2   7  -4 15556.6 1178.65   4
   2   7  -4 16130.8 792.058   5
  -2  -7   4 14725.6 1319.66   1
   2   7  -3 47517.1 1805.37   5
  -2  -7   3 45558.9 2378.84   1
   2   7  -2 30962.2 1565.40   5
  -2  -7   2 32529.7 1900.43   1
   2   7  -1 1800.64 388.324   5
   2   7  -1 1318.89 284.913   8
  -2  -7   1 1319.08 382.940   1
   2   7  -1 1726.13 398.385   4
  -2  -7   0 77751.5 2022.10   3
   2   7   0 66713.4 2806.44   5
   2   7   0 79493.7 3020.58   4
   2   7   0 67835.3 2436.66   8
  -2  -7   0 66604.1 2781.73   1
  -2  -7  -1 15277.4 803.229   3
   2   7   1 12667.7 1139.13   5
   2   7   1 14732.5 1197.86   4
  -2  -7  -1 13281.8 1078.60   1
  -2  -7  -2 78770.4 2508.83   3
   2   7   2 78348.2 3245.76   4
  -2  -7  -2 74007.9 2840.47   1
   2   7   3 11205.3 1173.67   4
  -2  -7  -3 9529.53 856.317   1
   2   7   4 16322.7 1467.68   4
  -2  -7  -4 15521.2 1074.79   1
  -2  -7  -4 17202.5 1135.77   3
  -2  -7  -5 35276.0 1678.63   1
   2   7   5 38012.1 2494.81   4
   2   7   5 36493.9 2567.45   6
  -2  -7  -5 39482.8 1925.26   3
  -2  -7  -6 956.152 314.566   3
   2   7   6 959.961 428.245   4
   2   7   6 832.149 436.273   6
  -2  -7  -6 474.632 176.936   1
   2   7   7 10644.6 1482.23   6
  -2  -7  -7 11804.9 1142.27   3
  -2  -7  -8 69355.5 3201.78   3
   2   7   8 75107.2 4386.50   6
  -2  -7  -9 250.094 220.938   3
   2   7   9 527.272 447.401   6
  -2  -8  12 865.279 361.485   1
  -2  -8  11 11105.0 1424.21   1
  -2  -8  10 235.291 288.948   1
   2   8 -10 708.475 359.419   4
   2   8  -9 1785.69 507.639   4
  -2  -8   9 1381.95 565.154   1
  -2  -8   8 18890.9 1817.70   1
   2   8  -8 28538.8 1902.14   4
  -2  -8   7 5011.81 905.130   1
   2   8  -7 5555.17 805.459   4
  -2  -8   6 4805.85 817.875   1
   2   8  -6 5517.54 709.622   7
   2   8  -5 37220.0 2000.94   4
  -2  -8   5 31275.3 2141.15   1
   2   8  -4 15264.2 858.340   5
   2   8  -4 16887.4 1278.57   4
  -2  -8   4 16181.7 1436.67   1
   2   8  -3 44421.1 1830.05   5
   2   8  -3 49487.2 2322.30   4
  -2  -8   3 41926.4 2374.54   1
   2   8  -2 4387.92 575.055   5
  -2  -8   2 3804.84 631.688   1
   2   8  -2 5494.20 738.334   4
   2   8  -1 2979.61 437.324   8
   2   8  -1 2452.82 472.806   5
   2   8  -1 3787.58 645.319   4
  -2  -8   1 3015.00 589.508   1
  -2  -8   0 28484.7 928.855   3
   2   8   0 24535.4 1308.27   8
   2   8   0 30624.6 1828.53   4
   2   8   0 21750.3 1547.06   5
  -2  -8   0 26853.2 1696.34   1
  -2  -8  -1 710.877 304.831   1
  -2  -8  -1 633.253 143.532   3
   2   8   1 589.492 298.828   4
  -2  -8  -2 32340.7 1823.71   1
   2   8   2 35220.0 2109.97   4
  -2  -8  -2 33993.9 1422.65   3
  -2  -8  -3 74728.2 2955.44   1
  -2  -8  -3 78472.8 2643.36   3
   2   8   4 960.388 447.558   4
  -2  -8  -4 441.769 214.482   3
  -2  -8  -4 667.887 266.973   1
  -2  -8  -5 414.270 240.552   1
  -2  -8  -5 58.1927 194.654   3
   2   8   5 73.8933 358.638   4
   2   8   5 438.805 377.151   6
  -2  -8  -6 33259.5 1838.58   3
   2   8   6 33368.3 2545.59   4
  -2  -8  -6 30640.3 1595.63   1
   2   8   6 33445.2 2668.57   6
   2   8   7 17782.7 2011.43   6
  -2  -8  -7 14310.0 1255.11   3
  -2  -8  -8-76.8815 197.056   3
   2   8   8-197.711 357.469   6
  -2  -8  -9 17247.5 1518.28   3
  -2  -9  10 2133.41 652.728   1
  -2  -9   9 793.893 408.827   1
   2   9  -9 2054.33 545.681   4
  -2  -9   8 3817.27 879.096   1
   2   9  -8 3476.16 681.248   4
  -2  -9   7 877.907 264.749   1
   2   9  -7 2044.82 581.696   4
  -2  -9   6 3265.05 696.224   1
   2   9  -6 4494.66 723.572   4
   2   9  -5 13108.7 1205.20   4
  -2  -9   5 10831.0 1293.43   1
  -2  -9   4 2663.14 585.392   1
   2   9  -4 3833.80 644.411   4
   2   9  -3 1125.88 397.656   4
   2   9  -3 1177.45 295.983   5
  -2  -9   3 963.959 354.514   1
   2   9  -2 34936.9 1872.11   5
  -2  -9   2 39957.8 2318.83   1
   2   9  -1 2945.34 521.901   5
   2   9  -1 2076.59 386.446   8
   2   9  -1 3550.09 671.782   4
  -2  -9   1 3161.53 608.574   1
   2   9   0 1196.50 276.119   8
   2   9   0 863.680 351.769   4
  -2  -9   0 1261.47 411.681   1
  -2  -9  -1 39136.8 1360.77   3
   2   9   1 39270.9 2259.91   4
   2   9   2 8787.46 1044.70   4
  -2  -9  -2 7060.03 852.765   1
   2   9   3 5268.24 878.544   4
  -2  -9  -3 5272.31 711.187   1
  -2  -9  -3 5468.05 558.954   3
   2   9   4 4560.11 861.078   4
  -2  -9  -4 5016.97 687.904   1
  -2  -9  -4 5092.11 598.206   3
   2   9   5 25090.4 2165.35   4
  -2  -9  -5 20587.5 1382.46   1
  -2  -9  -5 22107.0 1373.18   3
   2   9   6 19279.3 2007.34   4
   2   9   6 16755.8 1956.56   6
  -2  -9  -6 16122.3 1240.38   3
   2   9   7-351.438 501.207   6
  -2  -9  -7 462.601 270.140   3
   2   9   7 111.524 342.412   4
  -2  -9  -8 10482.1 1102.96   3
  -2 -10   8 1401.07 570.229   1
   2  10  -8 1383.88 369.447   4
  -2 -10   7 14271.2 1649.95   1
   2  10  -7 18414.9 1576.10   4
   2  10  -6 531.460 245.249   4
  -2 -10   6-156.103 409.746   1
   2  10  -5 2463.38 575.170   4
  -2 -10   5 1422.99 462.719   1
   2  10  -4 19155.7 1528.37   4
  -2 -10   4 14358.9 1509.65   1
  -2 -10   3 5319.97 864.557   1
   2  10  -3 7329.23 933.328   4
  -2 -10   2-266.449 272.978   1
   2  10  -2-111.626 196.426   4
  -2 -10   1 29646.4 1986.18   1
   2  10  -1 39169.3 2307.31   4
   2  10   0 27506.6 1915.05   4
  -2 -10   0 22789.4 1674.45   1
   2  10   1 13871.6 1364.89   4
  -2 -10  -1 12687.9 1204.07   1
   2  10   2 271.878 238.932   4
  -2 -10  -2 664.975 296.237   1
  -2 -10  -3 13341.6 886.831   3
  -2 -10  -3 12100.7 1116.03   1
  -2 -10  -4 19476.3 1436.37   1
  -2 -10  -4 22454.3 1277.15   3
  -2 -10  -5 2697.58 531.832   1
  -2 -10  -5 1965.72 402.451   3
   2  10   5 2893.09 821.088   4
  -2 -10  -6 792.099 255.016   3
  -2 -10  -7 3545.93 606.518   3
   2  11  -6 5565.47 889.154   4
  -2 -11   6 3602.79 795.023   1
   2  11  -5 4872.40 839.924   4
  -2 -11   5 1627.35 420.988   1
  -2 -11   4 6792.67 1021.88   1
   2  11  -4 7566.44 1014.35   4
  -2 -11   3 627.112 358.881   1
   2  11  -3 804.654 425.426   4
  -2 -11   2 2844.06 603.406   1
   2  11  -2 5165.51 873.631   4
  -2 -11   1 5495.61 858.617   1
   2  11  -1 9327.58 1152.59   4
  -2 -11   0 5457.17 844.079   1
   2  11   0 7373.28 1004.54   4
  -2 -11  -1 1472.27 428.542   1
   2  11   1 627.261 320.568   4
   2  11   2 8241.34 1115.60   4
  -2 -11  -2 4912.76 767.215   1
  -2 -11  -3 3501.57 635.341   1
   2  11   3 5138.92 971.676   4
  -2 -11  -4 1955.22 489.341   1
  -2 -12   3 5790.27 958.570   1
   2  12  -2 5746.55 935.300   4
  -2 -12   2 4788.47 837.090   1
   2  12  -1 19871.1 1769.50   4
  -2 -12   1 15884.7 1519.57   1
  -2 -12   0 9194.60 1111.84   1
   2  12   0 10596.8 1293.15   4
  -2 -12  -1 15524.0 1445.32   1
  -2 -12  -2 483.625 318.372   1
  -2 -12  -3 1259.57 446.804   1
  -3  13   3 857.450 640.130   4
  -3  13   2 13379.7 1522.92   4
  -3  13   1 7660.94 1099.87   4
   3 -13  -1 7545.31 1086.13   5
   3 -13   0 6670.80 964.375   5
  -3  13   0 7150.42 1031.71   4
  -3  12   6 8484.72 1391.94   4
  -3  12   5 4685.22 986.170   4
   3 -12  -4 4204.03 834.199   5
  -3  12   4 4523.11 865.131   4
   3 -12  -3 1036.90 421.631   5
  -3  12   3 831.659 448.662   4
   3 -12  -2 10424.1 1233.71   5
  -3  12   2 13885.2 1461.02   4
   3 -12  -1 7754.99 1059.45   5
  -3  12   1 7887.79 1036.45   4
   3 -12   0 2152.50 569.736   5
  -3  12   0 2743.20 545.864   4
   3 -12   1 22898.4 1763.40   5
  -3  12  -1 28872.1 1986.94   4
   3 -12   2 666.582 337.794   5
  -3  12  -2-1.68779 321.725   4
  -3  12  -3 3272.34 826.815   2
  -3  12  -3 2865.63 621.658   4
  -3  12  -4 26101.2 1888.26   4
   3 -11  -6 12712.9 1456.87   5
  -3  11   6 12472.3 1613.97   4
  -3  11   5 6276.03 1282.29   2
   3 -11  -5 5125.40 901.791   5
  -3  11   5 6897.52 1141.41   4
   3 -11  -4 19823.0 1717.30   5
  -3  11   4 17703.8 2074.15   2
  -3  11   4 19146.7 1814.82   4
   3 -11  -3 1216.34 454.158   5
  -3  11   3 2148.41 592.670   4
   3 -11  -2 647.591 315.145   5
  -3  11   2 1295.72 480.456   4
   3 -11  -1 25276.1 1856.65   5
  -3  11   1 32217.3 2063.75   4
   3 -11   0 419.691 271.660   5
  -3  11   0 807.481 382.441   4
   3 -11   1 5845.00 836.573   5
  -3  11  -1 6844.30 926.719   4
   3 -11   2 24828.6 1703.91   5
  -3  11  -2 29329.9 1912.48   4
   3 -11   3 1007.23 379.848   5
  -3  11  -3 1205.98 430.843   4
  -3  11  -3 784.256 434.842   2
   3 -11   4 11969.4 1108.09   5
  -3  11  -4 13555.0 1254.73   4
  -3  11  -5 2428.03 569.856   4
   3 -10  -7 8532.25 1173.34   5
  -3  10   7 9971.46 1568.96   2
   3 -10  -6 30275.5 2195.86   5
  -3  10   6 29112.2 2375.45   4
  -3  10   6 25483.6 2470.09   2
  -3  10   5 7429.80 1314.60   2
   3 -10  -5 8802.17 1119.33   5
  -3  10   5 9705.27 1302.63   4
   3 -10  -4 122.485 223.209   5
  -3  10   4 234.233 214.664   4
   3 -10  -3 58105.7 2937.04   5
  -3  10   3 66980.3 3200.61   4
   3 -10  -2 18633.9 1519.14   5
  -3  10   2 22581.7 1675.33   4
   3 -10  -1 4636.18 735.248   5
  -3  10   1 4725.90 706.260   4
   3 -10   0 6574.25 843.266   5
  -3  10   0 6464.79 843.400   4
   3 -10   1 23556.8 1593.89   5
  -3  10  -1 27529.7 1736.60   4
   3 -10   2 13576.1 1186.57   5
  -3  10  -2 18581.6 1396.50   4
   3 -10   3 408.160 225.229   5
  -3  10  -3 528.020 322.467   2
  -3  10  -3 1262.42 425.347   4
   3 -10   4 849.612 322.476   5
  -3  10  -4 456.635 237.652   3
  -3  10  -4 38.3169 203.031   2
  -3  10  -4 524.687 270.955   4
   3 -10   5 15616.4 1225.41   5
  -3  10  -5 16879.9 1290.05   3
  -3  10  -5 17032.4 1354.10   4
  -3  10  -6 123.416 201.485   4
  -3  10  -7-101.856 288.534   4
   3 -10   7 1051.69 426.945   1
  -3   9   9-441.534 417.932   2
  -3   9   9-208.123 221.390   6
   3  -9  -8 28992.1 2205.94   5
  -3   9   8 24210.3 2363.61   2
   3  -9  -7-145.952 231.599   5
  -3   9   7 586.739 402.634   2
   3  -9  -6 24129.1 1875.74   5
  -3   9   6 25496.6 2244.44   2
  -3   9   6 23978.6 2022.24   4
   3  -9  -5 9324.51 1114.73   5
  -3   9   5 8538.45 1130.01   4
  -3   9   5 7742.77 1206.30   2
   3  -9  -4 27832.6 1875.53   5
  -3   9   4 23498.6 2085.27   2
  -3   9   4 24715.4 1196.63   8
  -3   9   4 27608.4 1944.63   4
   3  -9  -3 18420.5 1493.81   5
  -3   9   3 19898.5 1171.14   8
  -3   9   3 20924.3 1610.54   4
   3  -9  -2 504.780 277.316   5
  -3   9   2 773.724 314.828   4
   3  -9  -1 5632.61 775.721   5
  -3   9   1 6577.78 794.730   4
   3  -9   0 19325.8 1407.11   5
  -3   9   0 27014.5 1605.44   4
   3  -9   1 4070.23 640.833   5
  -3   9  -1 4444.82 651.371   4
   3  -9   2 19729.3 1368.80   5
  -3   9  -2 22306.0 1439.20   4
  -3   9  -2 20191.3 1655.38   2
  -3   9  -3 22179.3 1666.12   2
  -3   9  -3 21568.2 1400.40   3
  -3   9  -3 24310.6 1520.42   4
   3  -9   3 22610.3 1463.15   5
  -3   9  -4 43633.0 2306.71   2
  -3   9  -4 40519.9 2058.55   3
  -3   9  -4 47280.9 2199.67   4
   3  -9   4 43089.6 2105.13   5
   3  -9   5 2629.87 480.868   5
  -3   9  -5 2366.84 488.980   3
  -3   9  -5 3292.09 564.650   4
  -3   9  -6 277.383 212.048   3
   3  -9   6 190.164 159.428   5
  -3   9  -6-220.620 254.468   4
  -3   9  -7 12110.2 1171.23   3
  -3   9  -7 13282.6 1205.59   4
   3  -9   7 13594.3 1443.17   1
  -3   9  -8 1962.90 529.044   3
  -3   9  -8 1617.91 408.014   4
   3  -9   8 2054.40 578.803   1
  -3   8  11 1335.53 783.869   2
   3  -8 -10 1056.50 509.443   5
  -3   8  10 1584.97 608.321   2
  -3   8   9 10978.0 1219.26   6
   3  -8  -9 10916.8 1362.81   5
  -3   8   9 11308.3 1579.02   2
   3  -8  -8 1112.70 487.276   5
  -3   8   8 325.234 337.093   2
   3  -8  -7 2996.69 689.633   5
  -3   8   7 4640.66 946.077   2
   3  -8  -6 46876.7 2571.34   5
  -3   8   6 42428.6 2804.24   2
   3  -8  -5 54493.7 2728.43   5
  -3   8   5 60812.8 2991.68   4
   3  -8  -4 29550.6 1880.13   5
  -3   8   4 28593.7 1343.63   8
  -3   8   4 27117.4 2065.24   2
  -3   8   4 30778.0 1934.89   4
   3  -8  -3 2006.04 407.453   4
   3  -8  -3 1806.47 437.169   5
  -3   8   3 2366.82 498.172   4
  -3   8   3 1912.83 497.285   2
   3  -8  -2 15443.9 1125.08   4
   3  -8  -2 16118.2 1251.52   5
  -3   8   2 16552.2 1264.80   4
   3  -8  -1 63019.1 2577.07   4
   3  -8  -1 65354.8 2713.20   5
  -3   8   1 70468.1 2725.26   4
   3  -8   0 1079.62 296.552   5
   3  -8   0 1072.18 304.591   4
  -3   8   0 748.034 236.860   4
   3  -8   1 8405.63 855.744   5
  -3   8  -1 8292.77 985.649   2
  -3   8  -1 9969.26 881.161   4
   3  -8   2 62697.4 2565.35   5
  -3   8  -2 56838.7 2734.87   2
  -3   8  -2 58033.6 2444.95   3
   3  -8   3 1707.06 380.596   5
  -3   8  -3 1667.33 386.582   2
  -3   8  -3 1463.05 383.199   3
  -3   8  -3 1898.07 381.960   4
  -3   8  -4 765.363 246.529   4
   3  -8   4 685.397 233.339   5
  -3   8  -4 1370.40 377.157   2
  -3   8  -4 610.725 242.373   3
   3  -8   5 33954.4 1803.62   5
  -3   8  -5 33753.0 1743.15   2
  -3   8  -5 32467.6 1856.78   3
  -3   8  -5 36662.2 1850.54   4
  -3   8  -6 2091.98 471.801   3
   3  -8   6 2750.30 499.794   5
  -3   8  -6 2908.08 534.353   4
   3  -8   7 10961.6 985.149   5
  -3   8  -7 12127.6 1168.19   3
  -3   8  -7 10938.9 1059.29   4
  -3   8  -8 27137.5 1864.56   3
  -3   8  -8 27766.7 1789.81   4
   3  -8   8 24712.1 1843.32   1
  -3   8  -9 908.763 348.744   3
  -3   8  -9 821.742 338.227   4
  -3   7  12 623.756 413.148   2
  -3   7  11 27055.9 2460.13   2
   3  -7 -11 25304.0 2143.90   5
  -3   7  10 15534.6 1773.32   2
   3  -7 -10 15118.3 1615.13   5
  -3   7  10 16040.6 1426.54   6
  -3   7   9 18117.2 1856.15   2
   3  -7  -9 19745.4 1764.38   5
  -3   7   9 16939.5 1426.52   6
   3  -7  -8 21665.3 1766.61   5
  -3   7   8 16198.6 1716.62   2
  -3   7   8 18257.3 1408.13   6
   3  -7  -7 5173.73 812.104   5
  -3   7   7 4621.87 858.042   2
   3  -7  -6 11283.7 1175.73   5
  -3   7   6 13267.4 1412.51   2
   3  -7  -5 76511.3 3188.38   5
  -3   7   5 68967.6 3380.59   2
   3  -7  -5 68061.8 2603.96   4
  -3   7   5 79489.3 3269.97   4
   3  -7  -4 5207.52 723.923   5
   3  -7  -4 5340.47 609.366   4
  -3   7   4 4250.00 765.373   2
  -3   7   4 5343.23 558.432   8
  -3   7   4 5662.01 724.971   4
   3  -7  -3 58955.0 2539.02   5
  -3   7   3 55059.3 2824.81   2
   3  -7  -3 57198.2 2240.78   4
  -3   7   3 62661.2 2559.42   4
  -3   7   3 58061.3 2575.20   6
   3  -7  -2 7596.68 814.692   3
   3  -7  -2 7206.47 777.896   5
   3  -7  -2 6314.88 642.457   4
  -3   7   2 6978.45 896.156   2
  -3   7   2 7104.89 796.714   6
   3  -7  -1-69.6618 163.601   5
   3  -7  -1 205.986 140.792   4
   3  -7  -1 408.482 197.555   3
  -3   7   1-42.2487 233.758   2
  -3   7   1 214.461 135.143   6
   3  -7   0 97725.4 3271.95   5
   3  -7   0 92118.7 3323.95   3
  -3   7   0 92252.1 3522.99   2
   3  -7   0 84010.4 2931.17   4
  -3   7   0 87641.6 3411.76   6
   3  -7   1 5234.49 631.087   5
  -3   7  -1 5235.96 717.186   2
   3  -7   1 5132.82 674.908   3
  -3   7  -1 4771.63 598.782   3
   3  -7   2 26615.5 1497.53   5
   3  -7   2 24811.0 1542.77   3
  -3   7  -2 23465.2 1507.13   2
  -3   7  -2 25146.0 1437.77   3
  -3   7  -2 24072.7 1314.32   4
   3  -7   3 28333.3 1564.84   5
  -3   7  -3 23853.3 1460.67   2
  -3   7  -3 24934.3 1479.58   3
  -3   7  -3 26114.2 1377.56   4
   3  -7   4 19622.8 1281.86   5
  -3   7  -4 16926.0 1153.03   2
  -3   7  -4 17419.8 1256.44   3
  -3   7  -4 19615.1 1190.60   4
   3  -7   5 57283.8 2458.53   5
  -3   7  -5 56131.9 2199.03   2
  -3   7  -5 58639.4 2601.61   3
  -3   7  -5 59908.4 2417.38   4
  -3   7  -5 61561.8 1739.31   7
   3  -7   6 1324.33 344.367   5
  -3   7  -6 1962.22 415.664   4
  -3   7  -6 1355.27 401.611   3
   3  -7   7 3775.98 574.632   5
  -3   7  -7 2925.03 566.314   3
  -3   7  -7 2457.38 504.265   4
   3  -7   7 3524.62 743.215   6
   3  -7   8 16909.0 1275.04   5
  -3   7  -8 15151.0 1390.70   3
  -3   7  -8 17427.5 1383.42   4
   3  -7   8 15869.5 1356.28   1
   3  -7   8 19173.3 1783.76   6
  -3   7  -9-42.5294 353.593   3
  -3   7  -9 7.58587 200.224   4
   3  -6 -12 3573.27 820.578   5
  -3   6  12 3660.26 878.762   2
  -3   6  11 15194.4 1716.11   2
   3  -6 -11 14342.1 1582.07   5
   3  -6 -10 434.379 256.008   5
  -3   6  10 747.268 496.588   2
  -3   6  10 829.824 308.537   6
   3  -6  -9 9566.33 1185.40   5
  -3   6   9 8843.05 1223.14   2
  -3   6   9 7174.28 842.301   6
  -3   6   8 60614.5 3282.17   2
   3  -6  -8 62727.5 3092.58   5
  -3   6   8 60516.6 2582.49   6
   3  -6  -7 8681.83 1024.10   5
  -3   6   7 7994.03 1077.71   2
   3  -6  -6 921.724 263.464   4
   3  -6  -6 1784.49 447.372   5
  -3   6   6 1504.48 450.884   2
   3  -6  -5 188487. 5601.78   5
  -3   6   5 178510. 5889.91   2
   3  -6  -5 178425. 4918.22   4
  -3   6   4 108606. 3188.95   8
  -3   6   4 106453. 3949.01   2
   3  -6  -4 115303. 3736.59   3
   3  -6  -4 111418. 3169.46   4
   3  -6  -4 110523. 3634.48   5
   3  -6  -3 71981.3 2722.88   5
  -3   6   3 69571.7 2992.45   2
   3  -6  -3 64316.7 2679.17   3
   3  -6  -3 70052.3 2347.52   4
  -3   6   3 66039.1 2461.28   8
   3  -6  -2 61891.9 2417.11   5
  -3   6   2 57153.4 2631.55   2
   3  -6  -2 62401.4 2533.00   3
   3  -6  -2 57433.5 2074.85   4
  -3   6   2 55459.1 2308.14   6
  -3   6   2 60059.9 2609.49   5
   3  -6  -1 62600.6 2426.21   5
  -3   6   1 56623.0 2395.52   6
  -3   6   1 61497.7 2648.23   2
   3  -6  -1 64356.2 2558.64   3
   3  -6  -1 59185.7 2127.89   4
  -3   6   1 63441.2 2257.72   4
  -3   6   1 60009.4 2597.14   5
   3  -6   0 22933.0 1338.54   5
   3  -6   0 23093.5 1404.59   3
  -3   6   0 22498.0 1434.63   2
   3  -6   0 20412.2 1097.06   4
  -3   6   0 22412.1 1311.89   3
  -3   6   0 21082.3 1373.73   6
  -3   6   0 22935.3 1181.69   4
  -3   6   0 21051.5 1404.61   5
   3  -6   1 53118.9 2190.42   5
   3  -6   1 50248.4 2229.73   3
  -3   6  -1 50102.2 2238.00   2
  -3   6  -1 50406.9 2135.77   3
  -3   6  -1 57165.8 1988.06   4
  -3   6  -1 53967.7 2417.16   6
   3  -6   2 45420.3 1976.14   5
   3  -6   2 40979.8 1976.07   3
  -3   6  -2 39530.6 1885.02   3
  -3   6  -2 38547.6 1854.33   2
   3  -6   3 73625.6 2701.89   5
  -3   6  -3 68907.8 2518.40   2
  -3   6  -3 64075.4 2629.84   3
   3  -6   4 203.273 144.472   5
  -3   6  -4 226.396 148.596   2
  -3   6  -4 38.3001 68.7514   7
  -3   6  -4 364.388 237.678   3
  -3   6  -4 182.095 123.971   4
   3  -6   4 250.533 199.857   6
   3  -6   5 2891.88 456.881   5
  -3   6  -5 2919.82 371.757   2
  -3   6  -5 3168.62 464.745   4
   3  -6   5 4752.64 741.631   6
  -3   6  -5 3755.68 585.207   3
   3  -6   6 2190.63 463.044   5
  -3   6  -6 1644.42 223.441   2
  -3   6  -6 885.932 279.993   4
  -3   6  -6 1667.82 437.262   3
   3  -6   6 2306.24 556.757   6
   3  -6   7 339.708 257.216   5
  -3   6  -7 254.184 149.410   4
  -3   6  -7 247.009 212.534   3
   3  -6   7 250.847 219.714   6
   3  -6   8 602.926 279.206   5
  -3   6  -8 470.971 364.357   3
   3  -6   8 1009.14 458.976   6
   3  -6   8 473.016 258.729   1
  -3   6  -8 706.790 272.174   4
   3  -6   9 4468.25 654.774   5
  -3   6  -9 2789.40 552.878   4
  -3   6  -9 4863.47 796.961   3
   3  -6   9 3904.81 783.391   6
  -3   6 -10 6026.80 859.475   4
  -3   6 -10 5068.58 879.997   3
   3  -5 -13 13541.1 1505.27   5
  -3   5  13 12494.2 1507.91   2
   3  -5 -12 2326.58 631.872   5
   3  -5 -12 3418.43 762.983   3
  -3   5  12 2390.98 617.992   2
   3  -5 -11 905.815 424.074   5
  -3   5  11 1292.11 511.891   2
  -3   5  11 387.046 220.701   6
  -3   5  10 18621.7 1719.85   2
   3  -5 -10 18875.7 1729.17   5
  -3   5  10 18766.8 1335.98   6
   3  -5  -9 7236.17 1011.39   5
  -3   5   9 6455.83 977.817   2
   3  -5  -8 1834.83 493.272   5
  -3   5   8 1838.93 512.896   2
  -3   5   7 23925.6 1774.32   2
   3  -5  -7 24781.7 1686.07   5
  -3   5   7 22843.8 1271.80   6
   3  -5  -6 22033.5 1511.41   5
  -3   5   6 19068.8 1549.70   2
   3  -5  -6 20959.7 1170.86   4
   3  -5  -5 2837.72 498.234   5
   3  -5  -5 2841.44 393.288   4
  -3   5   5 3807.37 666.411   2
  -3   5   4 4866.10 547.675   8
  -3   5   4 4653.77 645.044   5
   3  -5  -4 4797.93 487.266   4
  -3   5   4 4651.49 688.731   2
   3  -5  -4 4855.23 637.804   3
   3  -5  -4 5714.16 673.077   5
  -3   5   3 37010.9 1895.28   5
  -3   5   3 37577.7 1689.36   8
  -3   5   3 35847.0 1945.27   2
  -3   5   3 35415.8 1566.38   6
   3  -5  -3 37208.6 1863.02   3
   3  -5  -3 37114.7 1479.08   4
  -3   5   3 40732.7 1684.40   4
  -3   5   2 47620.0 2227.17   2
  -3   5   2 51664.6 1832.53   4
   3  -5  -2 52983.7 2243.20   3
   3  -5  -2 48327.8 1707.09   4
  -3   5   2 47336.3 1913.75   6
  -3   5   2 49839.9 2220.11   5
  -3   5   1 4146.91 566.737   5
   3  -5  -1 5407.19 643.160   3
   3  -5  -1 4327.96 411.335   4
  -3   5   1 4494.09 597.049   2
  -3   5   1 4573.18 443.097   4
  -3   5   1 4726.36 554.274   6
  -3   5   0 5220.25 612.969   2
   3  -5   0 5210.10 618.871   3
   3  -5   0 4222.47 538.334   5
  -3   5   0 4768.13 570.797   3
  -3   5   0 4311.21 436.623   4
  -3   5   0 4511.72 558.954   6
   3  -5   1 25759.1 1400.93   5
   3  -5   1 26340.7 1455.52   3
  -3   5  -1 25328.0 1383.37   2
  -3   5  -1 24343.2 1371.91   3
  -3   5  -1 26862.9 1131.93   4
  -3   5  -1 25231.2 1464.73   6
   3  -5   2 53392.8 2189.75   5
   3  -5   2 53442.5 2250.03   3
  -3   5  -2 50906.7 2049.49   2
  -3   5  -2 53150.9 2228.44   3
  -3   5  -2 55611.6 1845.86   4
   3  -5   2 55669.6 2332.23   6
  -3   5  -2 52880.8 2353.41   6
   3  -5   3 14919.0 1122.78   3
  -3   5  -3 15061.6 934.813   2
  -3   5  -3 15366.4 1123.09   3
  -3   5  -3 15171.4 879.148   4
   3  -5   3 15391.0 1078.47   5
   3  -5   3 14370.6 1153.72   6
  -3   5  -4 50811.7 2304.94   3
  -3   5  -4 55210.2 1717.05   7
   3  -5   4 52403.3 2464.62   6
   3  -5   4 49680.5 2198.04   5
  -3   5  -4 51848.5 1839.75   2
  -3   5  -5 91786.6 3425.57   3
  -3   5  -5 94462.5 3046.02   4
   3  -5   5 94437.1 3656.77   6
  -3   5  -5 89368.2 2516.35   2
   3  -5   5 92858.2 3259.84   5
   3  -5   6 3192.79 501.916   5
  -3   5  -6 2393.50 406.642   4
   3  -5   6 3436.71 659.893   6
  -3   5  -6 2548.24 527.015   3
  -3   5  -7 6588.20 851.191   3
   3  -5   7 7761.30 1004.03   6
   3  -5   7 7241.20 794.006   5
  -3   5  -8 85909.9 3635.84   3
   3  -5   8 83264.5 2996.85   1
   3  -5   8 92185.7 3983.69   6
   3  -5   8 85500.3 3303.60   5
  -3   5  -9 4903.14 827.009   3
   3  -5   9 4863.95 688.110   5
   3  -5   9 4555.61 869.867   6
   3  -5  10 2001.70 473.059   5
  -3   5 -10 1212.14 418.309   3
   3  -4 -13 3081.90 714.411   5
  -3   4  13 3367.60 757.953   2
   3  -4 -12 24067.3 1942.56   5
   3  -4 -12 26520.3 2164.77   3
  -3   4  12 24133.6 1934.00   2
   3  -4 -11 30164.9 2178.01   5
  -3   4  11 27368.2 1653.44   6
  -3   4  11 29865.2 2100.98   2
   3  -4 -10 16305.7 1563.71   5
  -3   4  10 14856.2 1453.26   2
   3  -4  -9 1802.62 499.919   5
  -3   4   9 1028.77 384.311   2
   3  -4  -9 1559.47 299.325   8
  -3   4   8 42800.9 2409.12   2
   3  -4  -8 46752.9 2431.25   5
   3  -4  -8 41284.9 1734.04   8
  -3   4   8 43484.8 1771.54   6
  -3   4   7 13596.0 1254.60   2
   3  -4  -7 14199.6 1202.21   5
  -3   4   7 14219.4 854.845   6
   3  -4  -7 11679.0 902.312   4
   3  -4  -7 11808.2 1036.83   1
  -3   4   6 2740.31 489.559   5
   3  -4  -6 3196.07 541.902   5
   3  -4  -6 3257.53 432.490   4
  -3   4   6 3059.78 570.242   2
  -3   4   6 2976.10 361.070   6
  -3   4   5 38007.1 1923.35   5
   3  -4  -5 39727.4 1885.16   5
  -3   4   5 39725.8 2085.38   2
   3  -4  -5 39102.9 1551.02   4
  -3   4   4 80810.3 2972.39   5
  -3   4   4 84397.5 3154.40   2
   3  -4  -4 78051.7 2965.45   3
   3  -4  -4 83830.6 2883.97   5
   3  -4  -4 79374.3 2399.58   4
  -3   4   4 82160.8 2748.25   8
  -3   4   3 84709.0 3067.10   2
   3  -4  -3 86613.6 3021.77   3
   3  -4  -3 84656.8 2399.41   4
  -3   4   3 80563.3 2774.21   8
  -3   4   3 86018.8 2974.75   5
  -3   4   3 78058.0 2415.24   6
  -3   4   2 13910.2 1056.44   2
   3  -4  -2 15591.7 1082.68   3
  -3   4   2 15039.8 778.399   4
   3  -4  -2 14579.8 737.560   4
  -3   4   2 16653.7 893.009   6
  -3   4   2 15229.4 1060.28   5
  -3   4   1 42888.9 1896.35   2
   3  -4  -1 43151.5 1884.67   3
  -3   4   1 44926.8 1837.79   3
   3  -4  -1 40582.0 1343.10   4
  -3   4   1 43547.1 1391.77   4
  -3   4   1 42301.7 1679.65   6
  -3   4   1 43579.8 1903.87   5
  -3   4   0 141684. 4042.60   2
   3  -4   0 138486. 4092.63   3
  -3   4   0 140125. 4054.02   3
  -3   4   0 137660. 3456.83   4
  -3   4   0 134834. 3959.73   6
   3  -4   1 2767.06 411.575   5
  -3   4  -1 3372.47 304.776   4
  -3   4  -1 3420.71 445.315   2
   3  -4   1 3033.39 451.294   3
  -3   4  -1 3082.29 456.154   3
  -3   4  -1 3221.51 462.399   6
   3  -4   1 2779.27 422.943   6
  -3   4  -2 24314.6 1189.93   2
   3  -4   2 24432.5 1378.72   3
  -3   4  -2 23757.2 1373.62   3
  -3   4  -2 25240.3 1024.90   4
  -3   4  -2 23423.6 1415.11   6
   3  -4   2 25315.5 1408.27   6
   3  -4   2 25786.7 1389.16   5
   3  -4   3 127005. 4108.87   3
  -3   4  -3 132398. 4152.15   3
  -3   4  -3 134524. 3574.80   4
  -3   4  -3 132944. 3526.77   7
   3  -4   3 138980. 4264.80   6
  -3   4  -3 135318. 4297.02   6
  -3   4  -3 128763. 3575.15   2
   3  -4   3 143614. 4136.73   5
  -3   4  -4 24228.8 1488.14   3
   3  -4   4 24247.7 1545.63   6
  -3   4  -4 25935.7 1060.66   2
   3  -4   4 26200.6 1461.47   5
  -3   4  -5 21981.3 1470.83   3
   3  -4   5 19485.7 1456.51   6
  -3   4  -6 14938.6 1244.80   3
   3  -4   6 14656.6 1313.76   6
  -3   4  -7 488.138 279.625   3
   3  -4   7 1039.33 380.328   6
   3  -4   7 1088.47 297.839   1
   3  -4   8 3180.71 429.099   1
  -3   4  -8 3002.88 618.652   3
   3  -4   8 3195.48 664.586   6
  -3   4  -9 11798.8 1297.15   3
   3  -4   9 14610.5 1531.24   6
  -3   4 -10 2271.57 600.733   3
   3  -4  10 3309.38 749.098   6
  -3   3  13 1161.50 362.451   2
   3  -3 -13 763.767 424.377   3
   3  -3 -12 11477.1 1277.45   5
  -3   3  12 14090.4 1368.47   2
   3  -3 -12 15143.3 1563.94   3
   3  -3 -11 3050.06 652.694   5
  -3   3  11 2696.98 590.216   2
  -3   3  11 3147.93 524.495   6
   3  -3 -10 20715.4 1663.10   5
   3  -3 -10 17480.8 1226.86   8
  -3   3  10 18745.3 1518.15   2
   3  -3  -9 24177.0 1765.14   5
   3  -3  -9 21804.1 1315.19   8
  -3   3   9 21743.8 1170.40   6
  -3   3   9 22119.5 1613.28   2
  -3   3   8 6777.03 785.794   5
   3  -3  -8 5044.11 655.863   1
   3  -3  -8 6257.70 807.985   5
  -3   3   8 6704.49 554.055   6
   3  -3  -8 6367.33 645.382   8
  -3   3   8 6828.06 853.972   2
  -3   3   7 8184.43 893.125   2
  -3   3   7 7628.50 811.468   5
   3  -3  -7 8223.69 881.856   5
   3  -3  -7 6796.34 668.687   4
   3  -3  -7 8230.82 706.984   8
   3  -3  -7 8183.49 825.982   1
  -3   3   7 8247.93 563.662   6
  -3   3   6 69428.9 1944.67   6
  -3   3   6 68188.3 2779.18   2
  -3   3   6 63463.7 2556.80   5
   3  -3  -6 63218.3 2572.49   1
   3  -3  -6 67832.1 2309.55   8
   3  -3  -6 60396.6 2230.52   4
   3  -3  -6 69464.9 2658.85   5
  -3   3   5 127724. 4122.89   2
   3  -3  -5 128001. 3872.12   5
  -3   3   5 130364. 3952.66   5
   3  -3  -5 125485. 3480.91   4
  -3   3   4 12600.7 939.062   5
  -3   3   4 13586.9 1025.42   2
   3  -3  -4 13682.1 926.999   5
   3  -3  -4 13244.9 1020.23   3
   3  -3  -4 13031.0 718.012   4
  -3   3   4 12529.3 916.204   8
  -3   3   4 13145.5 610.169   6
  -3   3   3 8000.94 747.508   2
   3  -3  -3 8003.27 748.241   3
   3  -3  -3 6855.01 453.369   4
  -3   3   3 6682.14 653.326   8
  -3   3   3 7528.72 462.737   6
  -3   3   3 7067.81 667.894   5
  -3   3   2 108894. 3347.51   2
  -3   3   2 110762. 3321.48   5
   3  -3  -2 107581. 3358.37   3
   3  -3  -2 104501. 2620.26   4
  -3   3   2 102554. 2837.31   6
  -3   3   1 10528.1 796.893   2
   3  -3  -1 10444.7 804.415   3
   3  -3  -1 9374.52 421.640   4
  -3   3   1 10460.9 449.824   4
  -3   3   1 9513.52 651.446   6
   3  -3  -1 10140.0 647.588   6
  -3   3   0 452.570 178.204   2
  -3   3   0 199.089 56.5609   4
   3  -3   0 309.629 175.506   3
  -3   3   0 415.080 149.938   6
   3  -3   0 370.820 139.414   6
   3  -3   1 128737. 3867.46   3
  -3   3  -1 134496. 3950.94   3
  -3   3  -1 135283. 3142.59   4
  -3   3  -1 133201. 3857.36   6
   3  -3   1 138857. 3858.14   6
  -3   3  -1 126353. 3633.35   2
   3  -3   2 14093.0 983.298   3
  -3   3  -2 13994.2 988.532   3
  -3   3  -2 13152.0 955.923   6
  -3   3  -2 14411.2 658.291   4
  -3   3  -2 13917.7 790.232   7
   3  -3   2 13846.6 972.885   6
  -3   3  -2 13108.7 768.300   2
   3  -3   3 31749.2 1642.74   3
  -3   3  -3 35676.8 1344.29   7
  -3   3  -3 32628.4 1676.43   3
   3  -3   3 32190.7 1670.58   6
  -3   3  -3 30439.2 1222.95   2
  -3   3  -3 30365.6 1651.13   6
   3  -3   4 35476.5 1863.18   6
  -3   3  -4 35970.9 1861.84   3
  -3   3  -4 36190.1 1223.80   2
  -3   3  -4 36575.1 1918.01   6
   3  -3   4 34391.8 1824.95   3
  -3   3  -5 22517.6 1489.88   3
   3  -3   5 24496.7 1606.94   6
  -3   3  -6 65461.4 2883.23   3
   3  -3   6 68069.7 3051.10   6
   3  -3   7 990.725 199.287   1
  -3   3  -7 1242.71 353.700   3
   3  -3   7 722.368 302.153   6
  -3   3  -8 10013.9 1118.25   3
   3  -3   8 7862.39 1052.55   6
   3  -3   9 30463.6 2267.94   6
  -3   3  -9 30639.7 2104.48   3
  -3   3 -10 5186.35 933.153   3
   3  -3  10 5714.61 1015.51   6
   3  -2 -13 17121.5 1736.72   3
  -3   2  13 19269.6 1561.86   2
  -3   2  12 6727.11 889.112   2
   3  -2 -12 6794.22 894.272   5
   3  -2 -12 7953.18 1119.76   3
  -3   2  12 6234.91 741.403   6
  -3   2  11 25030.8 1720.01   2
   3  -2 -11 23515.2 1705.71   5
  -3   2  11 20383.3 1303.01   6
   3  -2 -10 16898.4 1424.48   5
  -3   2  10 14468.1 1272.21   2
  -3   2   9-204.569 205.435   5
   3  -2  -9 257.066 218.688   5
  -3   2   9 102.590 133.690   2
   3  -2  -9 124.396 134.734   1
   3  -2  -9-159.165 255.257   8
  -3   2   9-40.2864 85.7116   6
  -3   2   8 1253.14 319.992   5
   3  -2  -8 1034.85 333.536   5
   3  -2  -8 1560.15 341.006   8
  -3   2   8 1706.35 420.818   2
   3  -2  -8 856.089 286.531   1
   3  -2  -8 1945.64 419.331   4
  -3   2   8 1671.33 247.254   6
  -3   2   7 134481. 4153.31   5
   3  -2  -7 145954. 4426.16   5
   3  -2  -7 141518. 4147.17   8
  -3   2   7 139339. 3399.28   6
   3  -2  -7 133627. 4012.54   4
   3  -2  -7 135666. 4316.77   1
  -3   2   7 139899. 4420.04   2
  -3   2   6 9795.88 813.651   5
   3  -2  -6 10320.3 851.556   5
   3  -2  -6 8711.58 701.297   4
   3  -2  -6 9886.13 855.680   2
   3  -2  -6 10303.5 816.623   8
   3  -2  -6 10358.1 905.187   1
  -3   2   6 9872.55 443.261   6
  -3   2   6 9825.11 893.546   2
  -3   2   5 5794.60 590.050   5
   3  -2  -5 5387.24 572.038   5
   3  -2  -5 5991.80 629.506   2
   3  -2  -5 5579.67 495.998   4
   3  -2  -5 5651.75 577.686   8
  -3   2   5 5653.27 644.579   2
  -3   2   4 119760. 3545.20   5
   3  -2  -4 122541. 3530.33   5
   3  -2  -4 121304. 3749.63   3
   3  -2  -4 121273. 3194.85   4
  -3   2   4 120631. 3715.21   2
   3  -2  -3 238488. 5972.11   5
  -3   2   3 228272. 6101.71   8
   3  -2  -3 243157. 6167.14   3
   3  -2  -3 242914. 5400.49   4
  -3   2   3 237939. 5220.08   6
  -3   2   3 243246. 6168.43   2
  -3   2   3 237147. 6010.25   5
   3  -2  -2 203340. 5314.08   3
   3  -2  -2 200471. 4444.35   4
  -3   2   2 196677. 5307.14   8
  -3   2   2 207515. 4669.69   6
  -3   2   2 207000. 5323.14   2
   3  -2  -1 50446.8 1822.14   2
   3  -2  -1 48231.0 1864.47   3
   3  -2  -1 48972.7 1585.03   6
  -3   2   1 46434.1 1563.78   6
  -3   2   1 49041.9 1841.22   2
   3  -2   0 47461.3 1863.90   3
   3  -2   0 49067.9 1741.19   2
  -3   2   0 46392.3 1691.42   6
   3  -2   0 49071.5 1726.08   6
  -3   2   0 47767.7 1763.46   2
   3  -2   1 226218. 5798.79   3
   3  -2   1 230729. 5494.25   2
  -3   2  -1 228687. 4897.91   4
  -3   2  -1 224587. 5551.51   7
  -3   2  -1 217631. 5669.66   6
   3  -2   1 224918. 5699.36   6
  -3   2  -1 213806. 5471.07   2
   3  -2   2 48067.7 1956.28   3
   3  -2   2 45730.2 1595.18   2
  -3   2  -2 50602.8 1736.18   7
  -3   2  -2 44493.2 1897.32   6
  -3   2  -2 43992.2 1577.69   2
   3  -2   2 46604.1 1928.96   6
   3  -2   3 23152.8 1347.48   3
  -3   2  -3 22974.8 1348.50   6
   3  -2   3 21737.9 1320.65   6
  -3   2  -4 86801.3 3165.50   3
   3  -2   4 84562.1 3170.13   6
  -3   2  -4 84009.6 3128.27   6
   3  -2   4 84046.6 3095.54   3
  -3   2  -5 841.737 311.581   3
   3  -2   5 459.492 183.192   6
  -3   2  -6 4900.93 713.096   3
   3  -2   6 3950.95 683.317   6
  -3   2  -7 68471.0 3073.70   3
   3  -2   7 67502.1 1860.59   1
   3  -2   7 72270.0 3301.02   6
  -3   2  -8 561.140 291.979   3
   3  -2   8 1216.97 497.946   6
  -3   2  -9-21.5517 208.293   3
   3  -2   9 72.0121 235.708   6
  -3   2 -10 5374.76 888.982   3
   3  -2  10 4636.20 927.549   6
   3  -1 -13 7479.44 1125.00   3
  -3   1  13 8828.35 999.596   2
  -3   1  12 51667.2 2269.17   6
  -3   1  12 49162.5 2510.06   2
   3  -1 -12 52652.1 2965.55   3
   3  -1 -11 8579.46 927.795   5
  -3   1  11 8479.78 960.695   2
   3  -1 -11 8757.10 1099.25   3
   3  -1 -10 10188.4 1023.67   5
  -3   1  10 9871.03 995.082   2
  -3   1  10 10646.6 789.871   6
  -3   1  10 9030.36 867.896   5
  -3   1   9 65446.7 2567.19   5
   3  -1  -9 71391.4 2833.88   1
   3  -1  -9 76693.8 3014.58   5
  -3   1   9 68427.3 2841.18   2
  -3   1   9 69102.3 2252.82   6
  -3   1   8 36244.4 1695.05   5
   3  -1  -8 34803.8 1846.79   2
   3  -1  -8 38741.8 1951.41   5
  -3   1   8 38259.5 1351.79   6
  -3   1   8 40023.7 1950.11   2
   3  -1  -8 40175.1 1955.59   1
  -3   1   7 11152.0 840.137   5
   3  -1  -7 12487.1 978.229   5
   3  -1  -7 10029.3 888.902   2
   3  -1  -7 11509.5 955.733   8
  -3   1   7 11002.4 539.810   6
  -3   1   7 12119.4 973.428   2
   3  -1  -7 12015.1 980.035   1
   3  -1  -6 31763.4 1467.73   5
   3  -1  -6 29559.6 1502.14   2
  -3   1   6 29718.9 1371.99   5
  -3   1   6 28369.7 787.562   6
   3  -1  -6 30210.9 1538.95   8
  -3   1   6 29923.4 1544.32   2
  -3   1   5 1215.81 235.381   5
   3  -1  -5 1113.42 251.522   5
  -3   1   5 1192.45 262.098   2
   3  -1  -5 953.008 245.094   8
   3  -1  -5 978.378 265.532   2
   3  -1  -4 94420.5 2802.68   5
   3  -1  -4 91286.0 2975.02   3
   3  -1  -4 93810.4 2983.05   8
  -3   1   4 91029.7 2976.53   2
  -3   1   4 90637.7 2773.17   5
   3  -1  -3 35154.1 1412.75   5
   3  -1  -3 32199.3 1444.94   3
  -3   1   3 32948.2 1547.58   8
  -3   1   3 30954.8 1460.39   2
  -3   1   3 31071.1 1343.55   5
   3  -1  -2 55993.6 2023.83   3
  -3   1   2 58231.2 1560.13   6
   3  -1  -2 58727.0 1560.78   6
  -3   1   2 54537.2 2033.31   2
   3  -1  -2 55980.9 1984.94   5
  -3   1   1 40496.6 1599.33   2
   3  -1  -1 39832.0 1597.03   3
   3  -1  -1 40807.7 1634.10   1
  -3   1   1 40501.7 1346.63   6
   3  -1  -1 39573.0 1352.38   6
   3  -1   0 13214.4 791.479   2
   3  -1   0 14056.6 868.168   3
  -3   1   0 13213.2 836.906   7
  -3   1   0 13607.5 765.281   6
   3  -1   0 13997.4 825.097   1
   3  -1   0 14238.8 793.390   6
  -3   1   0 14530.4 842.827   2
   3  -1   1 68144.5 2348.10   3
   3  -1   1 70164.4 2142.69   2
  -3   1  -1 71075.2 2270.38   7
  -3   1  -1 65479.8 1678.47   4
  -3   1  -1 66657.9 2232.87   6
  -3   1  -1 70763.3 2170.48   2
   3  -1   1 65370.5 2267.86   6
   3  -1   2 101001. 2761.79   2
   3  -1   2 98803.1 3152.43   3
  -3   1  -2 98164.6 2533.30   4
  -3   1  -2 98410.3 3099.08   6
   3  -1   2 99732.9 3169.30   6
  -3   1  -3 57460.9 1865.85   4
   3  -1   3 62204.9 1845.48   2
  -3   1  -3 58687.7 2318.76   6
   3  -1   3 58759.5 2375.19   6
   3  -1   3 60314.0 2346.98   3
  -3   1  -4 26210.6 1559.99   3
   3  -1   4 24270.8 1143.87   7
   3  -1   4 25630.8 992.389   1
  -3   1  -4 23138.4 1126.98   4
  -3   1  -4 25932.7 1502.24   6
   3  -1   4 24137.9 1513.57   6
   3  -1   4 25377.3 961.241   2
   3  -1   4 25676.1 1481.39   3
  -3   1  -5 35577.2 1951.29   3
   3  -1   5 38600.6 1129.19   2
  -3   1  -5 36188.4 1582.52   4
   3  -1   5 37929.0 1214.54   1
   3  -1   5 38348.1 2060.40   6
   3  -1   5 35526.6 1435.89   7
  -3   1  -6 69826.8 2946.03   3
   3  -1   6 72237.5 2161.66   7
   3  -1   6 65067.7 1570.87   1
  -3   1  -6 67954.1 2467.15   4
   3  -1   6 70713.0 3095.86   6
   3  -1   6 61428.5 1568.14   1
   3  -1   7 6884.81 542.220   7
  -3   1  -7 6335.19 845.627   3
   3  -1   7 6132.90 925.153   6
  -3   1  -8 163.775 261.089   3
   3  -1   8 464.990 329.432   6
  -3   1  -9 23017.8 1857.74   3
   3  -1   9 26220.0 2110.14   6
  -3   1 -10 52753.2 3051.88   3
   3  -1  10 48105.3 3121.68   6
   3   0 -13 3916.64 791.696   3
   3   0 -12 1012.16 432.892   3
  -3   0  12 719.714 274.563   6
  -3   0  11 3423.27 602.559   2
   3   0 -11 2314.86 454.780   5
   3   0 -11 2687.04 603.519   3
  -3   0  11 2679.63 440.174   6
  -3   0  10 24494.7 1341.15   5
   3   0 -10 23638.0 1452.47   5
   3   0 -10 23087.8 1188.27   6
   3   0 -10 24136.9 1476.55   2
  -3   0  10 26202.5 1584.39   2
  -3   0   9 28938.9 1430.25   5
   3   0  -9 31567.5 1698.04   5
   3   0  -9 31825.9 1657.80   2
   3   0  -9 28910.4 1676.02   1
   3   0  -9 28982.5 1260.74   6
  -3   0   9 32603.7 1748.45   2
  -3   0   9 31480.5 1330.48   6
  -3   0   8 25085.5 1253.14   5
   3   0  -8 25977.8 1517.09   1
   3   0  -8 25857.7 1451.71   5
   3   0  -8 24102.2 1435.44   2
   3   0  -8 23674.0 1008.67   6
  -3   0   8 27613.6 1528.10   2
  -3   0   8 25702.2 1071.23   6
   3   0  -7 18511.4 1214.16   1
  -3   0   7 17919.9 984.281   5
   3   0  -7 17388.2 1153.77   2
   3   0  -7 18835.3 1139.07   5
   3   0  -7 16726.1 716.072   6
  -3   0   7 18073.3 1180.33   2
  -3   0   6 96155.2 2749.39   5
   3   0  -6 95241.4 3132.97   2
   3   0  -6 100715. 2921.54   5
   3   0  -6 95725.6 3286.59   8
  -3   0   6 96469.6 3139.49   1
   3   0  -6 93291.0 2178.85   6
  -3   0   6 99866.3 3146.28   2
   3   0  -5 33782.8 1393.88   5
  -3   0   5 35476.3 1636.52   1
   3   0  -5 37922.9 1667.62   2
   3   0  -5 35929.3 1733.15   8
  -3   0   5 35547.6 1628.58   2
  -3   0   5 34058.3 1370.67   5
   3   0  -4 44725.8 1621.76   5
   3   0  -4 44826.7 1760.37   3
   3   0  -4 46911.4 1948.33   8
  -3   0   4 43537.6 1823.00   1
  -3   0   4 45104.3 1848.68   2
   3   0  -3 150671. 3890.36   5
   3   0  -3 141984. 3942.78   3
  -3   0   3 150481. 4110.53   1
   3   0  -3 146339. 3240.15   6
  -3   0   3 147049. 4089.02   2
   3   0  -3 153050. 4239.62   8
   3   0  -2 25991.2 1194.76   3
   3   0  -2 28315.6 890.345   4
  -3   0   2 26877.8 1275.52   2
   3   0  -2 26387.8 917.219   6
   3   0  -2 26285.8 1201.08   5
   3   0  -1 976.316 117.943   4
  -3   0   1 1455.90 281.608   2
   3   0  -1 886.218 208.439   1
   3   0  -1 817.999 196.234   3
   3   0  -1 1053.13 188.115   6
   3   0   0 87563.6 2672.65   3
  -3   0   0 88065.1 2104.63   4
   3   0   0 86435.3 2101.89   4
   3   0   0 87472.7 2778.76   7
  -3   0   0 88693.3 2536.65   6
   3   0   0 87430.0 2600.40   1
   3   0   0 88133.2 2600.35   6
   3   0   0 91718.3 2702.31   2
  -3   0  -1 143075. 3372.24   4
   3   0   1 137951. 3927.51   6
   3   0   1 144606. 3943.01   7
   3   0   1 142390. 3683.34   1
  -3   0  -1 140991. 3862.23   6
   3   0   1 134716. 3751.62   2
   3   0   1 148728. 3974.41   3
   3   0   2 336.217 103.669   2
   3   0   2 141.331 89.1832   7
   3   0   2 137.655 89.6870   3
  -3   0  -2 159.952 125.430   6
  -3   0  -2 495.030 135.611   4
   3   0   2 230.975 126.495   6
   3   0   3 537.596 156.097   2
   3   0   3 804.654 151.644   1
   3   0   3 924.427 271.993   3
   3   0   3 595.017 192.554   7
   3   0   3 764.576 255.343   6
  -3   0  -3 433.388 125.821   4
  -3   0  -3 603.265 193.861   6
  -3   0  -4 263721. 6976.34   3
  -3   0  -4 236859. 6135.34   4
   3   0   4 256730. 6362.72   7
   3   0   4 261168. 7031.89   6
  -3   0  -4 253018. 6752.67   6
   3   0   4 262654. 5963.61   2
   3   0   4 247203. 6762.10   3
   3   0   4 256383. 5629.29   1
  -3   0  -5 8301.00 899.969   3
  -3   0  -5 7388.25 649.942   4
   3   0   5 7894.91 675.299   7
   3   0   5 9556.97 980.397   6
   3   0   5 8572.75 520.145   2
  -3   0  -6 7496.99 907.930   3
  -3   0  -6 7114.04 694.980   4
   3   0   6 8302.98 432.444   2
   3   0   6 8254.91 985.314   6
   3   0   6 7970.19 690.880   7
  -3   0  -7 21338.4 1628.15   3
   3   0   7 22016.3 1726.49   6
   3   0   7 21114.5 1190.80   7
  -3   0  -8 4602.39 804.967   3
   3   0   8 6895.64 1020.34   6
  -3   0  -9 33877.0 2312.45   3
   3   0   9 33734.0 2437.35   6
  -3   0 -10 24793.9 2064.89   3
   3   0  10 21266.0 2038.62   6
   3   1 -14 147.808 291.777   3
   3   1 -13 194.354 363.149   3
  -3  -1  12 16949.7 1269.48   7
   3   1 -12 14044.5 1402.53   3
  -3  -1  12 16216.5 1199.70   6
   3   1 -11 7348.84 989.704   3
  -3  -1  11 8398.03 848.868   7
  -3  -1  11 8954.15 817.982   6
  -3  -1  10-58.8362 89.0912   5
   3   1 -10 344.728 206.326   5
   3   1 -10 84.9125 191.915   3
   3   1 -10 236.140 171.245   2
  -3  -1  10 57.7441 139.734   7
   3   1 -10 273.408 170.184   6
  -3  -1  10 100.308 180.374   1
  -3  -1   9 83783.8 2605.60   5
   3   1  -9 81136.9 3049.10   2
   3   1  -9 85592.0 2818.93   5
   3   1  -9 89058.7 3194.37   1
  -3  -1   9 80708.6 2970.24   7
  -3  -1   9 82238.4 3149.51   1
   3   1  -9 84948.2 2664.92   6
  -3  -1   8 992.636 215.053   5
   3   1  -8 1200.73 329.251   1
   3   1  -8 1307.76 276.173   5
  -3  -1   8 1598.81 381.689   1
  -3  -1   8 1475.06 331.163   7
   3   1  -8 1014.24 274.987   2
   3   1  -8 1324.38 233.793   6
   3   1  -7 44449.6 1957.75   2
   3   1  -7 40364.5 1667.54   5
   3   1  -7 44182.4 1988.83   1
  -3  -1   7 40852.6 1848.80   7
  -3  -1   7 45129.8 1950.74   2
  -3  -1   7 41296.7 1959.45   1
   3   1  -7 40875.9 1435.27   6
  -3  -1   7 42384.8 1499.81   5
   3   1  -6 23441.1 1093.13   5
   3   1  -6 23466.7 1353.20   1
  -3  -1   6 24385.8 1397.38   1
  -3  -1   6 23412.8 1301.38   7
   3   1  -6 23073.1 887.901   6
  -3  -1   6 24150.8 1354.63   2
   3   1  -6 24041.4 1360.55   2
  -3  -1   6 23929.6 1009.87   5
   3   1  -5 38615.0 1416.76   5
  -3  -1   5 38465.7 1776.33   1
  -3  -1   5 39387.2 1716.57   7
   3   1  -5 39611.5 1174.86   6
   3   1  -5 37922.3 1890.53   8
   3   1  -5 41432.0 1799.01   2
   3   1  -4 136843. 3528.39   5
   3   1  -4 128617. 3651.78   3
  -3  -1   4 135893. 3906.42   7
  -3  -1   4 134329. 3964.95   1
   3   1  -4 131825. 4095.46   8
   3   1  -4 138491. 3178.18   6
  -3  -1   3 389.718 164.888   1
   3   1  -3 536.578 138.410   5
   3   1  -3 367.956 117.179   4
   3   1  -3 548.654 208.552   8
   3   1  -3 625.552 155.492   3
   3   1  -2 5788.70 547.121   1
   3   1  -2 6508.64 504.155   3
  -3  -1   2 6463.44 527.049   3
   3   1  -2 5835.27 403.109   4
   3   1  -2 5252.04 390.246   6
  -3  -1   2 5636.78 560.027   1
   3   1  -2 6772.97 623.308   7
   3   1  -2 6027.71 606.766   8
   3   1  -1 262112. 6240.57   1
   3   1  -1 257198. 6137.79   3
  -3  -1   1 257623. 6214.12   3
   3   1  -1 267992. 6524.91   7
  -3  -1   1 257975. 5837.69   4
   3   1  -1 247259. 5855.12   4
  -3  -1   1 266207. 6335.69   1
   3   1  -1 261527. 6088.11   6
   3   1   0 86495.8 2589.89   1
  -3  -1   0 87555.4 2761.97   3
   3   1   0 92396.8 2934.29   7
  -3  -1   0 89620.1 2398.35   4
   3   1   0 90641.3 2411.47   4
  -3  -1   0 97038.0 2719.37   1
   3   1   0 93042.6 2767.51   6
   3   1   0 89419.4 2674.51   3
   3   1   0 93763.5 2860.56   2
   3   1   1 99292.5 2983.56   3
   3   1   1 98661.6 2716.24   1
  -3  -1  -1 98681.3 3103.26   3
  -3  -1  -1 96135.7 2658.81   4
   3   1   1 102902. 3128.60   6
   3   1   1 103825. 2713.32   4
   3   1   1 101304. 3144.43   7
   3   1   1 100337. 3010.45   2
   3   1   2 19703.2 853.701   1
  -3  -1  -2 20051.8 932.624   4
   3   1   2 22037.0 1101.28   2
   3   1   2 21613.2 1207.05   7
  -3  -1  -2 22044.8 1180.65   6
   3   1   2 19823.4 1227.80   6
   3   1   2 21923.9 1178.49   3
  -3  -1  -3 33098.7 1691.15   3
   3   1   3 32286.9 1572.86   7
   3   1   3 30203.1 1024.30   1
  -3  -1  -3 32113.6 1309.67   4
  -3  -1  -3 32247.2 1560.40   6
   3   1   3 31295.9 1380.58   2
   3   1   3 31093.0 1688.50   6
   3   1   3 32503.5 1575.20   3
  -3  -1  -4 32530.3 1753.00   3
   3   1   4 31229.0 1798.61   6
  -3  -1  -4 29606.7 1341.74   4
  -3  -1  -4 30802.6 1594.22   6
   3   1   4 30410.1 873.756   1
   3   1   4 31359.7 1323.44   2
   3   1   4 31148.0 1653.70   3
  -3  -1  -5 25976.8 1641.51   3
  -3  -1  -5 24342.2 1273.11   4
   3   1   5 26523.5 1171.97   2
   3   1   5 25937.3 1708.42   6
   3   1   6 3260.92 628.387   6
  -3  -1  -6 3063.12 575.178   3
   3   1   6 3258.21 354.350   2
  -3  -1  -6 3604.38 500.381   4
  -3  -1  -7 106395. 4021.25   3
   3   1   7 101317. 4169.21   6
   3   1   7 93863.6 2575.16   2
  -3  -1  -8 3288.55 660.717   3
   3   1   8 4570.28 854.807   6
  -3  -1  -9 6177.57 986.507   3
   3   1   9 6038.61 1025.24   6
  -3  -1 -10 34969.4 2481.28   3
   3   1  10 34113.7 2616.92   6
   3   2 -14-3.88294 297.581   3
   3   2 -13 4434.98 784.877   3
  -3  -2  12 13564.2 1088.21   7
   3   2 -12 13255.0 1304.41   3
  -3  -2  12 14819.4 1285.43   1
  -3  -2  11 108.821 166.078   1
   3   2 -11-41.9893 272.677   3
  -3  -2  11 334.775 233.946   7
   3   2 -10 6813.95 760.731   2
  -3  -2  10 7145.75 737.160   7
  -3  -2  10 7627.35 878.075   1
   3   2 -10 7661.16 736.021   6
   3   2 -10 7539.70 885.231   3
  -3  -2  10 6719.68 505.184   5
   3   2  -9 56008.7 2398.89   2
  -3  -2   9 59085.1 2326.29   7
  -3  -2   9 56414.8 2568.30   1
   3   2  -9 56451.4 2149.27   6
   3   2  -9 55277.3 2487.55   3
  -3  -2   9 57187.0 1770.10   5
   3   2  -8 19459.6 943.132   5
   3   2  -8 20023.7 1069.39   6
   3   2  -8 19545.3 1295.44   1
  -3  -2   8 19329.6 1199.02   7
  -3  -2   8 21186.0 1406.12   1
  -3  -2   8 20022.0 839.086   5
   3   2  -8 19041.8 1263.43   2
  -3  -2   7 419.519 242.154   1
   3   2  -7 273.621 122.805   5
   3   2  -7 178.305 159.149   2
   3   2  -7 135.913 117.488   1
  -3  -2   7 355.488 185.287   7
   3   2  -7 153.680 110.874   6
   3   2  -6 171100. 4254.82   5
   3   2  -6 181590. 4989.50   1
  -3  -2   6 168716. 4749.02   7
   3   2  -6 175747. 4313.86   6
  -3  -2   6 162067. 4932.23   1
   3   2  -6 174624. 4968.94   2
   3   2  -5 11456.2 624.321   5
   3   2  -5 11766.9 660.092   6
  -3  -2   5 12139.5 877.858   7
   3   2  -5 12197.5 952.839   2
  -3  -2   5 11894.0 927.735   1
  -3  -2   4 18324.5 1099.57   7
   3   2  -4 17995.5 890.145   3
   3   2  -4 17208.1 948.936   4
   3   2  -4 15845.9 1162.08   8
  -3  -2   4 17957.5 1132.52   1
   3   2  -4 17254.0 813.930   5
   3   2  -3 139795. 4123.36   7
   3   2  -3 136935. 3582.08   3
   3   2  -3 143966. 3698.43   4
  -3  -2   3 143628. 4090.92   1
   3   2  -3 137798. 4222.87   8
   3   2  -2 6873.73 683.335   8
   3   2  -2 6431.38 474.436   3
   3   2  -2 6928.66 597.608   1
  -3  -2   2 6585.72 514.047   3
   3   2  -2 6446.67 491.877   4
   3   2  -2 6947.66 668.824   7
  -3  -2   2 6861.55 633.897   1
  -3  -2   1 19572.4 960.790   3
   3   2  -1 19126.3 1000.61   1
  -3  -2   1 19828.8 929.172   4
   3   2  -1 20818.5 952.510   4
   3   2  -1 19145.1 902.530   3
   3   2  -1 20409.6 1189.76   7
  -3  -2   1 20305.2 1077.41   1
   3   2   0 240459. 5837.61   3
  -3  -2   0 235437. 5966.33   3
   3   2   0 246851. 5875.71   1
  -3  -2   0 235544. 5815.02   4
   3   2   0 241750. 5827.65   4
  -3  -2   0 255174. 6151.06   8
   3   2   0 248678. 6397.69   7
   3   2   0 254662. 6157.65   6
  -3  -2   0 246098. 5982.33   1
  -3  -2  -1 64684.4 2295.58   3
   3   2   1 64120.6 1964.52   1
  -3  -2  -1 61780.6 2042.29   4
   3   2   1 67382.8 2131.72   4
   3   2   1 62508.9 2354.80   6
  -3  -2  -1 64709.3 2061.93   1
   3   2   1 63802.6 2145.49   3
  -3  -2  -2 92685.7 2747.48   4
   3   2   2 90062.5 2488.77   1
  -3  -2  -2 92006.7 2586.99   1
   3   2   2 88020.5 3174.41   6
   3   2   2 97808.8 2910.99   4
   3   2   2 93588.7 2926.97   3
  -3  -2  -3 13956.7 1035.72   3
  -3  -2  -3 12764.0 825.869   4
   3   2   3 13056.8 609.904   1
   3   2   3 12474.3 899.102   4
   3   2   3 13257.3 1102.21   6
   3   2   3 12196.3 916.504   3
  -3  -2  -4 8650.30 871.473   3
  -3  -2  -4 8239.42 684.165   4
   3   2   4 7694.40 775.784   3
   3   2   4 9247.61 970.692   6
  -3  -2  -5 63348.5 2703.81   3
  -3  -2  -5 56100.8 2200.04   4
   3   2   5 59444.6 2824.58   6
  -3  -2  -6 14298.9 1261.01   3
   3   2   6 14864.7 1400.65   6
  -3  -2  -7 5067.89 802.617   3
   3   2   7 5272.37 867.672   6
   3   2   8 31028.0 2328.70   6
  -3  -2  -8 34520.0 2216.90   3
  -3  -2  -9 12948.1 1416.69   3
   3   2   9 11023.8 1439.27   6
  -3  -2 -10 7663.25 1115.51   3
   3   2  10 6653.55 1127.60   6
   3   3 -14 9358.17 1144.71   3
   3   3 -13 331.306 347.915   3
  -3  -3  13 347.975 203.863   1
  -3  -3  12 472.426 273.515   1
   3   3 -12 1293.76 377.395   3
  -3  -3  11 8857.35 1016.41   1
   3   3 -11 9103.22 982.883   3
  -3  -3  10 278.319 269.945   1
   3   3 -10 427.894 246.198   3
  -3  -3  10 485.577 246.876   7
   3   3 -10 458.202 235.510   6
   3   3  -9 6236.87 673.026   6
   3   3  -9 6228.76 720.512   3
  -3  -3   9 6195.88 825.546   1
  -3  -3   9 7523.66 746.909   7
   3   3  -9 7158.36 781.680   2
  -3  -3   8 52816.3 2147.41   7
   3   3  -8 46880.6 1949.72   6
   3   3  -8 45307.8 2022.67   3
  -3  -3   8 47360.8 2327.36   1
   3   3  -8 49555.4 2234.93   2
   3   3  -7 41068.5 1192.87   5
   3   3  -7 50257.7 2134.69   1
   3   3  -7 43644.6 1768.12   6
   3   3  -7 46941.3 2124.91   2
  -3  -3   7 45184.9 2174.02   1
   3   3  -6 32756.4 1074.52   5
   3   3  -6 37429.3 1767.13   1
   3   3  -6 32965.4 1439.33   6
   3   3  -6 35186.0 1785.41   2
  -3  -3   6 31909.2 1754.06   1
  -3  -3   5 1571.91 354.347   1
   3   3  -5 1715.46 199.205   5
   3   3  -5 1596.18 354.501   2
   3   3  -5 1881.33 336.403   4
   3   3  -5 2139.07 291.711   3
   3   3  -5 1551.95 272.500   6
  -3  -3   4 18628.3 1221.15   1
   3   3  -4 19049.2 1251.14   2
   3   3  -4 18182.7 834.800   3
   3   3  -4 18821.1 1055.90   4
   3   3  -4 18552.3 1290.53   8
   3   3  -4 20216.4 1242.84   7
   3   3  -4 17757.7 814.782   5
  -3  -3   3 78087.7 2732.84   1
   3   3  -3 73493.5 2070.53   3
   3   3  -3 72395.8 2777.95   8
   3   3  -3 73669.0 2388.64   4
   3   3  -3 78153.3 2779.66   7
  -3  -3   2 8524.11 733.980   1
   3   3  -2 8264.79 498.763   3
  -3  -3   2 9679.03 590.618   3
  -3  -3   2 8184.15 641.970   4
   3   3  -2 8830.91 642.221   4
   3   3  -2 7935.45 670.780   1
   3   3  -2 7120.20 727.090   8
   3   3  -2 8824.70 809.954   7
  -3  -3   1 32684.3 1513.48   1
   3   3  -1 31090.9 1174.48   3
  -3  -3   1 33212.5 1281.80   3
  -3  -3   1 34716.8 1431.24   4
   3   3  -1 31256.1 1375.12   4
   3   3  -1 33474.5 1414.56   1
   3   3  -1 32033.5 1692.72   7
  -3  -3   0 152178. 4159.84   1
  -3  -3   0 149400. 4003.03   3
  -3  -3   0 146686. 4093.37   4
   3   3   0 156636. 4167.46   4
  -3  -3   0 155187. 4145.32   8
   3   3   0 151986. 3995.05   1
   3   3   0 144213. 3831.85   3
   3   3   1 43291.5 1956.44   6
  -3  -3  -1 42355.3 1742.97   3
  -3  -3  -1 41210.5 1674.90   4
   3   3   1 43020.6 1762.06   4
  -3  -3  -1 44572.6 1710.99   8
   3   3   1 44204.2 1558.10   1
   3   3   1 39829.8 1580.27   3
  -3  -3  -1 40798.8 1627.35   1
  -3  -3  -2 1990.65 281.267   1
   3   3   2 2067.60 334.510   3
  -3  -3  -2 2466.58 378.544   4
   3   3   2 2322.62 384.379   4
   3   3   2 1958.92 432.770   6
  -3  -3  -3 85737.7 2960.18   3
  -3  -3  -3 79285.4 2666.05   4
   3   3   3 76616.2 2886.72   4
   3   3   3 82025.0 3225.63   6
  -3  -3  -3 77668.8 2271.49   1
   3   3   3 76155.2 2729.69   3
  -3  -3  -4 82647.4 3003.54   3
  -3  -3  -4 74948.7 2619.13   4
  -3  -3  -4 71710.5 1991.81   1
   3   3   4 79736.3 3303.21   6
   3   3   4 72862.3 2829.98   3
  -3  -3  -5 1558.15 413.485   3
  -3  -3  -5 1527.27 338.284   4
   3   3   5 791.447 324.788   6
  -3  -3  -6 29812.6 1863.00   3
   3   3   6 28080.8 2057.43   6
  -3  -3  -7 50077.4 2619.67   3
   3   3   7 46541.8 2846.01   6
  -3  -3  -8 14616.6 1440.24   3
   3   3   8 14297.8 1585.54   6
  -3  -3  -9 4341.47 838.216   3
   3   3   9 3768.70 883.661   6
  -3  -3 -10 10620.0 1338.29   3
   3   3  10 11073.7 1538.45   6
  -3  -4  13 3414.70 752.532   1
   3   4 -13 3512.89 634.200   3
  -3  -4  12 4991.12 816.589   1
   3   4 -12 5761.64 765.304   3
  -3  -4  11 6524.46 911.717   1
   3   4 -11 6611.49 788.665   3
  -3  -4  10 1491.65 417.886   1
   3   4 -10 767.219 284.290   3
   3   4  -9 422.148 198.573   3
  -3  -4   9 359.150 163.987   1
   3   4  -9 650.805 243.885   6
   3   4  -8 13577.8 1041.03   6
   3   4  -8 14020.9 1170.93   2
   3   4  -8 15776.5 1005.11   3
  -3  -4   8 13758.5 1248.31   1
   3   4  -7 105.969 126.126   2
   3   4  -7 367.771 181.590   3
  -3  -4   7 165.189 176.937   1
   3   4  -7 366.528 155.498   6
   3   4  -7 181.015 226.188   4
  -3  -4   6 9209.20 953.220   1
   3   4  -6 11820.9 956.442   4
   3   4  -6 11517.5 967.827   1
   3   4  -6 12011.1 1050.98   2
   3   4  -6 11638.1 879.029   6
   3   4  -5 20676.4 737.042   5
  -3  -4   5 19390.6 1374.11   1
   3   4  -5 19466.5 710.177   5
   3   4  -5 20125.0 869.994   3
   3   4  -5 22321.8 1278.21   4
   3   4  -5 24216.7 1383.26   1
   3   4  -5 20240.1 1316.63   7
   3   4  -5 23452.9 1464.11   2
   3   4  -4 4603.70 339.309   3
   3   4  -4 5318.55 570.700   4
   3   4  -4 5133.84 641.211   7
  -3  -4   4 4511.26 622.444   1
   3   4  -3 18123.4 714.081   3
  -3  -4   3 19077.6 1251.66   1
   3   4  -3 19779.0 1111.57   4
   3   4  -3 16639.9 1230.95   8
   3   4  -3 19773.4 1291.83   7
   3   4  -3 18789.9 1150.48   1
   3   4  -2 121295. 2974.00   3
  -3  -4   2 114786. 3797.02   1
  -3  -4   2 126004. 3101.76   3
  -3  -4   2 119061. 3637.11   4
   3   4  -2 118769. 3556.65   4
   3   4  -2 117837. 3862.70   8
   3   4  -2 124223. 4078.94   7
   3   4  -2 131902. 3703.71   1
  -3  -4   1 88805.4 2997.63   1
  -3  -4   1 84882.4 2453.55   3
  -3  -4   1 86927.0 2867.07   4
   3   4  -1 84667.2 2329.66   3
   3   4  -1 89104.0 2836.80   4
   3   4  -1 87218.6 3007.67   8
   3   4  -1 89126.3 2800.48   1
   3   4   0 1144.63 206.494   3
  -3  -4   0 950.280 225.903   4
  -3  -4   0 1064.59 238.810   3
   3   4   0 1065.70 281.898   4
   3   4   0 1085.84 243.542   1
  -3  -4   0 695.393 211.230   1
  -3  -4  -1 14266.1 917.820   3
  -3  -4  -1 14367.0 936.418   1
  -3  -4  -1 12863.4 910.350   4
   3   4   1 14904.9 1016.38   4
  -3  -4  -1 15083.3 889.781   8
   3   4   1 12620.7 795.322   3
  -3  -4  -2 116405. 3334.75   1
   3   4   2 101208. 3589.52   5
  -3  -4  -2 120370. 3321.44   8
   3   4   2 113300. 4012.25   6
  -3  -4  -2 115839. 3539.24   4
   3   4   2 118585. 3775.56   4
   3   4   2 106672. 3336.69   3
  -3  -4  -3 9512.47 857.352   3
   3   4   3 10514.9 984.603   4
  -3  -4  -3 10640.1 847.331   4
   3   4   3 12884.2 1197.59   6
   3   4   3 9391.55 819.228   3
  -3  -4  -3 9543.59 677.047   1
  -3  -4  -4 1542.32 237.183   1
   3   4   4 2263.43 460.094   3
  -3  -4  -4 1744.35 393.422   3
  -3  -4  -4 1702.79 372.216   4
   3   4   4 1920.01 483.877   4
   3   4   4 1959.37 507.818   6
  -3  -4  -5 45177.0 2195.90   3
   3   4   5 44261.9 2608.74   6
  -3  -4  -5 38662.8 1204.94   1
  -3  -4  -6 15288.7 1286.41   3
   3   4   6 13429.2 1445.47   6
  -3  -4  -7 9464.33 1080.44   3
   3   4   7 9413.64 1270.57   6
  -3  -4  -8 29599.4 2073.26   3
   3   4   8 30150.3 2470.98   6
  -3  -4  -9 23586.4 1903.71   3
   3   4   9 25325.7 2372.34   6
  -3  -5  13 5749.66 946.180   1
  -3  -5  12 1742.54 530.109   1
   3   5 -12 1842.23 442.023   3
   3   5 -11 9475.03 889.046   3
  -3  -5  11 8806.65 1147.93   1
   3   5 -10 15424.6 1417.69   4
   3   5 -10 13672.8 1008.28   3
  -3  -5  10 13727.1 1368.04   1
   3   5  -9-143.807 355.789   4
   3   5  -9 11.2838 119.969   3
  -3  -5   9 162.139 260.600   1
  -3  -5   8 49256.3 2628.58   1
   3   5  -8 52041.5 2513.02   4
   3   5  -8 48527.6 2305.84   6
   3   5  -8 50282.3 1858.59   3
  -3  -5   7 90388.7 3701.60   1
   3   5  -7 86501.4 3259.92   6
   3   5  -7 92421.2 2671.52   3
  -3  -5   6 37295.3 2144.09   1
   3   5  -6 38665.7 1315.71   3
   3   5  -6 40129.0 1974.45   4
   3   5  -6 38992.7 1960.01   7
   3   5  -6 41870.6 2170.53   2
   3   5  -6 35507.8 1838.83   6
   3   5  -6 38730.6 1334.48   3
   3   5  -5 45.2719 45.5544   5
   3   5  -5 127.303 65.4229   5
   3   5  -5-120.567 158.366   7
   3   5  -5 141.722 158.016   4
   3   5  -5 210.319 76.2786   3
  -3  -5   5 366.571 252.380   1
  -3  -5   4 3652.15 589.245   1
   3   5  -4 4074.16 243.205   3
   3   5  -4 3991.50 371.097   5
   3   5  -4 4535.24 634.089   7
   3   5  -4 4084.78 556.296   4
   3   5  -4 5001.58 631.383   1
   3   5  -3 33046.7 1416.47   5
  -3  -5   3 38107.0 1975.63   1
  -3  -5   3 35369.8 1777.94   4
   3   5  -3 38796.5 1730.89   4
   3   5  -3 34247.9 1895.82   8
   3   5  -3 38564.8 2025.87   7
   3   5  -3 43009.0 1884.39   1
   3   5  -3 35923.6 985.307   3
  -3  -5   2 17.1481 143.940   1
  -3  -5   2 314.435 164.239   4
   3   5  -2 589.585 198.058   5
   3   5  -2 462.455 94.5826   3
   3   5  -2 191.962 190.885   8
   3   5  -2 476.269 222.043   4
  -3  -5   1 780.815 283.554   1
   3   5  -1 681.754 237.986   5
   3   5  -1 459.130 113.812   3
   3   5  -1 355.134 186.364   8
  -3  -5   1 826.573 170.041   3
   3   5  -1 601.011 205.442   4
  -3  -5   1 651.433 236.213   4
  -3  -5   0 50739.1 1753.79   3
   3   5   0 43106.0 1988.26   5
  -3  -5   0 49338.7 2145.08   1
  -3  -5   0 47051.8 2070.49   4
   3   5   0 49581.8 2138.87   4
   3   5   0 47481.6 1606.82   3
  -3  -5  -1 59940.9 2151.81   3
   3   5   1 55142.0 2393.21   5
  -3  -5  -1 60103.3 2363.67   1
  -3  -5  -1 60989.5 2366.78   4
   3   5   1 56459.0 1998.69   3
   3   5   2 60936.9 2640.53   5
  -3  -5  -2 59329.2 2290.05   1
  -3  -5  -2 62428.6 2440.89   4
   3   5   2 64372.9 2653.60   4
   3   5   2 59437.1 2200.12   3
  -3  -5  -2 59343.2 2062.41   8
   3   5   3 2179.98 404.081   3
  -3  -5  -3 3144.91 479.136   3
  -3  -5  -3 2921.24 374.099   8
   3   5   3 2556.70 495.336   4
   3   5   3 2127.09 501.160   6
  -3  -5  -3 2453.33 374.788   1
  -3  -5  -4 7122.41 775.492   3
  -3  -5  -4 6197.09 560.176   1
   3   5   4 6517.15 864.790   4
   3   5   4 5480.98 896.652   6
   3   5   5 39665.2 2423.17   4
   3   5   5 38995.3 2594.68   6
  -3  -5  -5 43088.2 2133.56   3
  -3  -5  -5 38181.8 1411.77   1
  -3  -5  -6 572.889 272.980   3
   3   5   6 810.738 497.131   6
  -3  -5  -7 11230.8 1181.99   3
   3   5   7 12008.8 1520.12   6
  -3  -5  -8 34953.8 2264.39   3
   3   5   8 35042.1 2793.99   6
  -3  -5  -9 1262.72 481.907   3
   3   5   9 1223.22 683.438   6
  -3  -6  13 357.409 431.570   1
  -3  -6  12 12.9186 290.601   1
  -3  -6  11 6333.09 1006.70   1
   3   6 -11 6782.36 990.950   4
  -3  -6  10 1048.29 446.407   1
   3   6 -10 1182.76 283.055   3
   3   6  -9 2173.23 340.543   3
   3   6  -9 2324.26 547.375   4
  -3  -6   9 1464.44 430.782   1
  -3  -6   8 22304.8 1809.44   1
   3   6  -8 24147.1 1676.17   4
   3   6  -8 23005.4 1033.69   3
  -3  -6   7 12622.4 1328.21   1
   3   6  -7 13638.4 679.764   3
   3   6  -7 15282.7 1263.14   4
   3   6  -7 14322.9 674.811   3
  -3  -6   6 11097.2 1189.40   1
   3   6  -6 9460.31 436.721   3
   3   6  -6 11059.1 1015.57   4
   3   6  -6 10258.8 992.914   7
   3   6  -6 9910.66 992.824   6
   3   6  -6 10528.6 446.314   3
   3   6  -5 45225.5 1316.69   5
  -3  -6   5 52850.2 2655.19   1
   3   6  -5 52519.7 2266.63   4
   3   6  -5 47544.9 2309.43   7
   3   6  -4 27734.9 1193.33   5
  -3  -6   4 27725.8 1815.19   1
   3   6  -4 28938.8 1593.26   4
   3   6  -4 27558.3 1748.01   7
   3   6  -3 19613.7 1091.79   5
  -3  -6   3 18383.3 1428.56   1
   3   6  -3 16990.4 1326.61   8
   3   6  -3 20444.0 1286.98   4
   3   6  -2 64490.6 2449.23   5
  -3  -6   2 63867.0 2821.63   1
  -3  -6   2 68384.7 2798.52   4
   3   6  -2 71546.8 2712.10   4
   3   6  -2 60828.3 2654.50   8
   3   6  -1 20822.1 1331.43   5
  -3  -6   1 22664.6 859.672   3
  -3  -6   1 22370.3 1481.22   1
  -3  -6   1 21886.9 1454.18   4
   3   6  -1 22629.7 1399.62   4
   3   6  -1 21630.8 1380.70   8
  -3  -6   0 31814.6 1287.13   3
   3   6   0 28426.8 1666.70   5
  -3  -6   0 29308.7 1709.86   1
  -3  -6   0 31197.5 1711.62   4
   3   6   0 30547.2 1710.44   4
  -3  -6  -1 67124.6 2258.49   3
   3   6   1 58977.6 2688.66   5
  -3  -6  -1 59051.0 2536.88   1
   3   6   1 63200.8 2714.80   4
  -3  -6  -2 32482.1 1688.46   1
   3   6   2 32790.7 1908.44   4
  -3  -6  -3 46325.8 2008.37   3
  -3  -6  -3 41206.4 1902.05   1
   3   6   3 41775.8 2608.63   6
   3   6   3 44101.4 2387.66   4
  -3  -6  -4 27115.9 1571.72   3
  -3  -6  -4 26849.1 1388.89   1
   3   6   4 28627.1 1974.72   4
  -3  -6  -4 25273.6 1163.38   8
   3   6   4 28406.9 2183.60   6
  -3  -6  -5 23588.5 1546.51   3
  -3  -6  -5 20596.7 1108.43   1
   3   6   5 25657.3 1994.89   4
   3   6   5 19228.5 1858.80   6
  -3  -6  -6 57124.8 2690.85   3
   3   6   6 52368.3 3386.77   6
  -3  -6  -7 6668.31 901.580   3
   3   6   7 7538.19 1291.80   6
  -3  -6  -8 2171.28 545.314   3
   3   6   8 1394.24 687.616   6
  -3  -6  -9 6132.87 978.484   3
  -3  -7  12-229.232 309.381   1
  -3  -7  11 39.7181 310.006   1
   3   7 -11 604.377 415.861   4
  -3  -7  10 11308.7 1418.17   1
   3   7 -10 14507.2 1446.69   4
  -3  -7   9 1491.85 509.610   1
   3   7  -9 1443.99 504.781   4
   3   7  -8 2077.66 527.754   4
  -3  -7   8 1393.76 536.906   1
  -3  -7   7 19335.9 1734.07   1
   3   7  -7 21874.1 1569.52   4
  -3  -7   6 10216.7 1209.27   1
   3   7  -6 11321.6 1078.64   4
   3   7  -5 9744.28 492.946   5
  -3  -7   5 8742.76 1092.61   1
   3   7  -5 8969.76 923.847   4
  -3  -7   4 5415.48 845.766   1
   3   7  -4 4526.37 474.673   5
   3   7  -4 5165.63 679.404   4
   3   7  -3 7790.05 711.361   5
  -3  -7   3 7560.27 924.861   1
   3   7  -3 8282.49 867.637   4
   3   7  -3 7858.66 890.321   8
   3   7  -2 38039.0 1999.38   8
   3   7  -2 38033.8 1844.37   5
  -3  -7   2 38316.4 2165.24   1
   3   7  -2 44241.5 2124.31   4
   3   7  -1 272.533 160.635   5
  -3  -7   1 470.505 230.200   1
   3   7  -1 623.215 224.567   8
  -3  -7   1 561.725 93.5629   3
   3   7  -1 682.975 262.359   4
   3   7   0 306.272 262.569   5
  -3  -7   0-83.6783 253.420   1
  -3  -7   0 409.859 135.606   3
  -3  -7  -1 118329. 3292.23   3
   3   7   1 109662. 4016.21   4
  -3  -7  -2 51538.9 2365.32   1
   3   7   2 56510.3 2761.89   4
  -3  -7  -3 25788.9 1538.07   1
  -3  -7  -3 25084.6 1412.85   3
   3   7   3 25856.5 1891.41   4
  -3  -7  -4 11463.8 966.224   3
  -3  -7  -4 9959.34 895.954   1
   3   7   4 10584.4 1277.37   4
   3   7   4 12218.1 1491.42   6
  -3  -7  -5 12327.8 1070.97   3
  -3  -7  -5 12888.5 939.328   1
   3   7   5 14473.2 1559.40   4
   3   7   5 12212.8 1571.55   6
  -3  -7  -6 21042.9 1526.82   3
   3   7   6 23341.1 2091.97   4
   3   7   6 21958.3 2219.72   6
  -3  -7  -7 25282.3 1775.91   3
   3   7   7 28851.4 2669.00   6
  -3  -7  -8 21508.9 1693.79   3
  -3  -7  -9 11296.5 1283.69   3
  -3  -8  11 358.373 482.542   1
   3   8 -10 2781.41 698.568   4
  -3  -8  10 1503.36 572.797   1
   3   8  -9 1873.94 538.656   4
  -3  -8   9 1558.43 548.559   1
   3   8  -8 9381.36 1091.58   4
  -3  -8   8 9345.56 1267.73   1
  -3  -8   7 23475.4 2018.14   1
   3   8  -7 27558.3 1830.81   4
  -3  -8   6 1290.76 459.884   1
   3   8  -6 1974.79 454.514   4
   3   8  -5-51.5587 167.337   4
  -3  -8   5 1.86190 236.971   1
   3   8  -4 15450.7 943.905   5
  -3  -8   4 15674.5 1457.09   1
   3   8  -4 16176.0 1302.02   4
   3   8  -3 1548.15 342.682   5
  -3  -8   3 1484.53 419.456   1
   3   8  -3 1506.51 424.647   4
   3   8  -2 4613.39 624.062   5
  -3  -8   2 6256.83 851.568   1
   3   8  -2 5748.41 761.326   4
   3   8  -2 5431.95 712.604   8
   3   8  -1 16665.5 1292.55   5
  -3  -8   1 14263.6 1301.76   1
   3   8  -1 16883.3 1218.78   8
  -3  -8   0 47845.9 1490.47   3
  -3  -8   0 43768.9 2373.43   1
  -3  -8  -1 20.9968 201.110   1
  -3  -8  -1-98.8109 131.511   3
   3   8   1 137.920 221.758   4
  -3  -8  -2 6956.91 820.597   1
   3   8   2 7505.39 972.777   4
  -3  -8  -3 20216.7 1222.22   3
  -3  -8  -3 18301.6 1357.27   1
   3   8   3 22176.8 1831.69   4
  -3  -8  -4 7089.63 754.955   3
  -3  -8  -4 7966.68 857.015   1
   3   8   4 7020.38 1185.83   6
   3   8   4 7589.94 1124.46   4
  -3  -8  -5 1457.13 346.294   1
  -3  -8  -5 2489.01 487.606   3
   3   8   5 1525.69 627.774   6
  -3  -8  -6 29449.0 1796.51   3
   3   8   6 32147.0 2602.50   4
   3   8   6 31906.2 2777.17   6
  -3  -8  -7 4242.09 708.984   3
  -3  -8  -8 3712.64 694.310   3
   3   9  -9 10040.4 1215.54   4
  -3  -9   9 8615.97 1321.88   1
  -3  -9   8 989.996 390.025   1
   3   9  -8 1372.12 498.669   4
  -3  -9   7 6311.79 1102.36   1
   3   9  -7 6694.16 914.804   4
  -3  -9   6 9023.79 1289.65   1
   3   9  -6 8792.37 1023.24   4
  -3  -9   5 31532.5 2326.86   1
   3   9  -5 37075.3 2156.70   4
  -3  -9   4 4972.30 856.536   1
   3   9  -4 5200.88 776.864   4
  -3  -9   3 4033.89 719.470   1
   3   9  -3 5434.54 765.401   4
  -3  -9   2 14878.8 1437.99   1
   3   9  -2 21616.9 1611.77   4
   3   9  -1 10253.0 942.922   8
  -3  -9   1 8612.05 1050.43   1
   3   9  -1 11779.6 1201.44   4
   3   9   0-21.7266 247.043   4
  -3  -9   0-90.4605 200.436   1
  -3  -9  -1 18534.3 911.326   3
   3   9   1 18827.0 1574.96   4
  -3  -9  -2 770.119 266.096   1
   3   9   2 331.981 222.072   4
  -3  -9  -3 19980.0 1191.22   3
  -3  -9  -3 20087.0 1480.68   1
   3   9   3 23110.8 1910.22   4
  -3  -9  -4 7984.27 780.462   3
  -3  -9  -4 9244.80 974.856   1
   3   9   4 11774.0 1630.43   6
   3   9   4 10102.2 1346.78   4
  -3  -9  -5 4416.32 615.619   3
   3   9   5 4584.61 942.062   4
   3   9   5 5268.50 1125.48   6
  -3  -9  -6 11369.5 1064.47   3
   3   9   6 12501.5 1659.16   4
  -3  -9  -7 1784.14 480.737   3
  -3 -10   7 7334.22 1209.79   1
   3  10  -7 8608.12 1064.37   4
  -3 -10   6 2414.10 735.040   1
   3  10  -6 1573.11 480.480   4
  -3 -10   5 2692.98 697.749   1
   3  10  -5 2389.91 576.277   4
  -3 -10   4 18319.9 1756.49   1
   3  10  -4 22902.1 1747.10   4
  -3 -10   3 75.9612 338.803   1
   3  10  -3 613.182 347.159   4
   3  10  -2 6767.17 976.644   4
  -3 -10   2 5098.26 850.645   1
  -3 -10   1 14637.4 1437.33   1
   3  10  -1 21690.5 1731.63   4
  -3 -10   0 13475.1 1374.26   1
   3  10   0 16835.2 1547.08   4
  -3 -10  -1 20056.1 1638.46   1
   3  10   1 24378.0 1879.70   4
  -3 -10  -2-138.615 295.292   1
   3  10   2-716.365 452.606   4
  -3 -10  -3 9217.40 1043.68   1
   3  10   3 11354.7 1401.86   4
  -3 -10  -4 18068.0 1448.75   1
   3  10   4 21587.1 2046.18   4
  -3 -11   5 1150.92 463.826   1
   3  11  -5 2173.08 610.489   4
  -3 -11   4 2998.03 732.544   1
   3  11  -4 4486.55 805.049   4
  -3 -11   3-211.448 394.747   1
   3  11  -3 890.674 438.343   4
   3  11  -2 758.969 428.336   4
  -3 -11   2 429.268 313.912   1
  -3 -11   1 18125.3 1634.73   1
   3  11  -1 22191.1 1859.25   4
  -3 -11   0-114.932 300.692   1
   3  11   0 33.3931 325.257   4
   3  11   1-156.729 381.525   4
  -3 -11  -1-436.527 296.524   1
  -3 -11  -2 22152.1 1715.77   1
   3  11   2 28506.3 2243.40   4
  -3 -11  -3 5918.89 844.168   1
  -3 -12   1 788.428 333.077   1
  -3 -12   0 1176.46 385.633   1
  -3 -12  -1 2958.05 606.684   1
  -3 -12  -2 1693.55 495.212   1
  -4  12   4 1575.39 547.451   4
   4 -12  -1 1802.72 533.594   5
   4 -12   0 11118.4 1245.81   5
  -4  12   0 11300.6 1636.84   2
   4 -12   1 19683.6 1669.43   5
  -4  12  -1 18255.4 1995.81   2
   4 -12   2 6801.79 943.177   5
  -4  11   5 2295.86 630.082   4
   4 -11  -4 15050.8 1521.73   5
  -4  11   4 16187.3 1923.67   2
  -4  11   4 17276.3 1719.69   4
   4 -11  -3 3320.86 721.020   5
  -4  11   3 3543.29 879.864   2
  -4  11   3 3879.25 753.587   4
   4 -11  -2 688.932 356.242   5
  -4  11   2 1672.48 744.071   2
  -4  11   2 927.373 387.868   4
   4 -11  -1 6372.89 936.222   5
  -4  11   1 5858.12 1110.89   2
  -4  11   1 8059.62 1028.92   4
   4 -11   0 553.081 336.360   5
  -4  11   0 127.318 307.599   2
  -4  11   0-72.6873 316.092   4
   4 -11   1 583.479 327.394   5
  -4  11  -1 429.003 316.833   2
   4 -11   2 10923.7 1159.89   5
  -4  11  -2 9626.95 1280.25   2
   4 -11   3 2973.29 590.620   5
   4 -11   4 8363.09 992.253   5
   4 -10  -6 21352.2 1847.06   5
  -4  10   6 19218.0 2075.34   2
   4 -10  -5 3956.65 751.716   5
  -4  10   5 5082.34 1024.46   2
  -4  10   5 5032.49 909.141   4
   4 -10  -4 2182.66 558.643   5
  -4  10   4 1544.50 585.184   2
  -4  10   4 1579.77 454.000   4
   4 -10  -3 36892.3 2311.39   5
  -4  10   3 36821.1 2744.64   2
  -4  10   3 42590.6 2493.94   4
   4 -10  -2 9773.23 1111.04   5
  -4  10   2 10873.5 1425.51   2
  -4  10   2 12314.9 1212.74   4
   4 -10  -1 31975.4 2035.01   5
  -4  10   1 36185.3 2046.27   4
   4 -10   0 8919.00 1020.13   5
  -4  10   0 6840.86 1093.69   2
  -4  10   0 9657.11 991.871   4
   4 -10   1 7007.77 909.721   5
  -4  10  -1 5535.60 943.542   2
  -4  10  -1 7011.58 846.546   4
   4 -10   2 41900.2 2319.99   5
  -4  10  -2 38466.6 2514.83   2
   4 -10   3-47.0661 181.803   5
  -4  10  -3 703.076 333.135   2
  -4  10  -3 686.241 326.409   3
   4 -10   4 718.940 365.145   5
  -4  10  -4 406.827 290.983   3
   4 -10   5 21901.9 1595.04   5
  -4  10  -5 19382.6 1538.86   3
   4  -9  -8 5392.70 936.180   5
  -4   9   8 3931.29 908.686   2
   4  -9  -7 15448.7 1560.29   5
  -4   9   7 15282.5 1811.99   2
   4  -9  -6 11340.0 1271.92   5
  -4   9   6 10491.3 1435.61   2
   4  -9  -5 7883.13 1041.11   5
  -4   9   5 9140.81 1282.00   2
  -4   9   5 8633.43 1096.16   4
   4  -9  -4 3600.29 685.380   5
  -4   9   4 2863.25 717.699   2
  -4   9   4 2518.32 452.948   8
  -4   9   4 3062.92 603.231   4
   4  -9  -3 18867.0 1537.53   5
  -4   9   3 18666.9 1803.98   2
  -4   9   3 20201.6 1390.84   8
  -4   9   3 23922.9 1666.87   4
   4  -9  -2 452.637 243.540   5
  -4   9   2-22.0334 229.376   2
  -4   9   2 331.789 264.534   4
   4  -9  -1 5145.71 766.937   5
  -4   9   1 4903.55 867.586   2
  -4   9   1 3887.44 596.122   4
   4  -9   0 60066.9 2794.42   5
  -4   9   0 58152.0 3091.86   2
  -4   9   0 66363.3 2691.00   4
   4  -9   1 4033.89 641.110   5
  -4   9  -1 3572.64 698.169   2
  -4   9  -1 4273.70 618.030   4
   4  -9   2 6468.32 815.951   5
  -4   9  -2 7226.67 780.957   4
  -4   9  -2 5903.84 877.581   2
  -4   9  -2 5941.63 792.503   3
   4  -9   3 22127.0 1578.08   5
  -4   9  -3 23020.0 1685.01   2
  -4   9  -3 21956.2 1563.44   3
  -4   9  -3 25121.3 1523.72   4
   4  -9   4 2020.49 486.471   5
  -4   9  -4 2540.99 554.736   3
  -4   9  -4 3151.89 522.253   4
   4  -9   5 10374.6 1067.92   5
  -4   9  -5 10080.6 1101.21   3
   4  -9   6 2647.01 538.954   5
  -4   9  -6 2077.40 539.628   3
  -4   8  10 6749.06 1258.43   2
   4  -8  -9 5134.59 953.708   5
  -4   8   9 5228.05 1108.66   2
  -4   8   8 78685.5 4299.25   2
   4  -8  -8 84848.9 3917.26   5
   4  -8  -7 146.984 216.480   5
  -4   8   7 337.176 275.189   2
   4  -8  -6 27203.7 1958.55   5
  -4   8   6 24528.6 2108.08   2
   4  -8  -5 44331.2 2426.50   5
  -4   8   5 38562.5 2623.03   2
  -4   8   5 39152.7 1861.50   8
   4  -8  -4 24089.4 1702.73   5
  -4   8   4 22119.5 1885.72   2
  -4   8   4 25015.5 1674.87   4
   4  -8  -4 23458.5 1376.83   4
  -4   8   4 21650.0 1389.69   8
   4  -8  -3 255.321 266.458   5
  -4   8   3 689.220 349.522   2
   4  -8  -3 764.766 221.841   4
  -4   8   3 1101.77 324.078   4
   4  -8  -2 44356.4 2305.27   5
  -4   8   2 43825.8 2597.47   2
   4  -8  -2 43403.7 1978.77   4
  -4   8   2 49844.3 2214.52   4
   4  -8  -1 11500.0 1080.27   5
  -4   8   1 11069.0 1205.95   2
   4  -8  -1 11074.8 910.534   4
  -4   8   1 12219.4 1005.69   4
   4  -8   0 812.822 341.517   5
  -4   8   0 404.020 235.040   2
  -4   8   0 526.486 222.863   4
   4  -8   1 5843.28 767.393   5
  -4   8  -1 5118.99 767.234   2
  -4   8  -1 5739.21 653.364   4
  -4   8  -1 4179.04 640.195   3
   4  -8   2 21702.8 1522.08   5
  -4   8  -2 21361.0 1566.03   2
  -4   8  -2 20436.9 1479.29   3
  -4   8  -2 24111.8 1367.07   4
   4  -8   3 6216.28 798.346   5
  -4   8  -3 5381.76 729.233   2
  -4   8  -3 6911.44 726.152   4
  -4   8  -3 5503.96 771.487   3
   4  -8   4 1615.30 409.531   5
  -4   8  -4 1167.44 318.263   2
  -4   8  -4 1200.49 375.908   3
  -4   8  -4 1776.49 387.415   4
   4  -8   5 8876.74 976.902   5
  -4   8  -5 8854.97 840.531   4
  -4   8  -5 8416.01 985.689   3
   4  -8   6 21661.3 1559.64   5
  -4   8  -6 19559.1 1592.15   3
   4  -8   7 426.348 281.687   5
  -4   8  -7 68.8211 198.962   3
   4  -7 -11 661.258 429.173   5
  -4   7  11-144.167 319.688   2
  -4   7  10 14622.3 1794.47   2
   4  -7 -10 13592.2 1510.31   5
   4  -7  -9 4154.30 786.258   5
  -4   7   9 3656.32 880.673   2
   4  -7  -8 5108.92 860.430   5
  -4   7   8 5359.85 966.463   2
  -4   7   8 5636.43 685.935   6
  -4   7   7 45112.3 2886.26   2
   4  -7  -7 45052.5 2565.90   5
   4  -7  -6 1095.83 402.458   5
  -4   7   6 96.1371 300.746   2
  -4   7   6 952.625 294.564   6
   4  -7  -5 34078.8 2029.04   5
  -4   7   5 35332.2 2350.60   2
   4  -7  -5 34484.2 1637.34   4
  -4   7   5 31508.2 1684.60   8
  -4   7   5 33185.7 1749.40   6
  -4   7   4 22922.9 1464.25   4
  -4   7   4 20504.3 1365.29   8
   4  -7  -4 22678.6 1542.55   5
  -4   7   4 21380.9 1760.44   2
   4  -7  -4 19444.2 1171.29   4
  -4   7   4 20071.0 1333.14   6
   4  -7  -3 50889.6 2402.75   5
  -4   7   3 43686.0 2543.97   2
   4  -7  -3 45893.5 1885.75   4
  -4   7   3 45815.8 2162.53   6
   4  -7  -2 9536.49 949.136   5
  -4   7   2 8454.26 1023.89   2
   4  -7  -2 8971.49 738.710   4
  -4   7   2 8526.15 875.942   6
   4  -7  -1 1421.29 374.465   5
  -4   7   1 1020.34 375.084   2
   4  -7  -1 424.337 149.959   4
  -4   7   1 285.663 136.632   6
   4  -7   0 34501.4 1896.22   5
  -4   7   0 34594.1 2046.68   2
  -4   7   0 33707.4 1851.90   3
   4  -7   1 65230.7 2737.76   5
  -4   7  -1 61982.2 2795.80   2
  -4   7  -1 63200.0 2719.81   3
   4  -7   2 16644.4 1282.63   5
  -4   7  -2 15708.1 1234.95   2
  -4   7  -2 15807.6 1247.72   3
   4  -7   3 14539.7 1211.22   5
  -4   7  -3 15355.5 1161.19   2
  -4   7  -3 14322.4 1233.57   3
  -4   7  -3 14383.4 968.669   4
   4  -7   4 6612.64 806.114   5
  -4   7  -4 7639.17 708.894   4
  -4   7  -4 6785.52 615.387   7
  -4   7  -4 6491.16 851.047   3
  -4   7  -4 6774.15 716.585   2
   4  -7   5 27164.9 1743.27   5
  -4   7  -5 27503.9 1840.46   3
  -4   7  -5 30579.5 1559.46   4
   4  -7   6 9749.10 1041.96   5
  -4   7  -6 9320.35 1104.55   3
  -4   7  -6 10425.7 926.558   4
   4  -7   6 10776.8 1296.22   6
  -4   7  -7 2490.98 602.642   3
   4  -7   7 2036.66 509.305   5
   4  -7   7 2366.14 646.384   6
   4  -7   8 20645.8 1568.06   5
  -4   7  -8 19610.9 1706.70   3
   4  -6 -12 1598.48 562.956   5
  -4   6  12 396.643 274.439   2
   4  -6 -11 19206.1 1881.71   5
  -4   6  11 19811.4 2012.04   2
   4  -6 -10 345.748 335.852   5
  -4   6  10 948.381 527.941   2
   4  -6  -9 8665.78 1137.28   5
  -4   6   9 6830.17 1111.73   2
  -4   6   8 27482.9 2185.24   2
   4  -6  -8 26663.2 1919.95   5
  -4   6   7 15543.2 1549.57   2
   4  -6  -7 14953.4 1371.43   5
  -4   6   6 37772.7 2432.71   2
   4  -6  -6 41710.4 2253.13   5
   4  -6  -6 36243.1 1671.85   4
  -4   6   6 37695.3 1683.40   6
   4  -6  -5 38086.0 2063.60   5
  -4   6   5 35936.7 2289.64   2
   4  -6  -5 37225.5 1626.27   4
  -4   6   5 38215.5 1896.17   8
  -4   6   5 36648.7 1652.50   6
   4  -6  -4 27702.2 1675.43   5
  -4   6   4 27329.2 1912.70   2
   4  -6  -4 28043.7 1344.48   4
  -4   6   4 28928.2 1655.89   8
  -4   6   4 26696.6 1402.86   6
   4  -6  -3 66.8659 190.186   5
  -4   6   3 395.057 278.476   2
  -4   6   3-242.911 231.495   8
   4  -6  -3 63.6940 115.008   4
  -4   6   3 125.013 119.788   4
  -4   6   3 69.1657 112.065   6
   4  -6  -2 15049.3 1174.21   5
  -4   6   2 15637.1 1337.61   2
  -4   6   2 15515.9 1108.49   6
   4  -6  -2 15656.0 892.354   4
  -4   6   2 16768.7 980.887   4
   4  -6  -1 44633.0 2122.29   5
  -4   6   1 42459.0 2224.43   2
   4  -6  -1 40515.5 1535.76   4
  -4   6   1 44057.7 1639.87   4
  -4   6   1 41266.1 2014.78   6
   4  -6   0 73930.2 2909.87   5
  -4   6   0 74226.9 3021.34   2
  -4   6   0 75339.4 2939.22   3
  -4   6   0 76437.7 2382.13   4
  -4   6   0 68312.8 2868.07   6
   4  -6   1 11771.1 1042.26   5
  -4   6  -1 12287.2 1061.74   2
  -4   6  -1 11496.8 1033.23   3
  -4   6  -1 12512.2 787.515   4
   4  -6   2 16959.3 1270.91   5
  -4   6  -2 14690.8 1123.36   2
  -4   6  -2 14809.2 1212.73   3
  -4   6  -2 16958.6 950.746   4
   4  -6   3 58096.7 2579.20   5
  -4   6  -3 62148.2 2723.41   3
   4  -6   3 59882.4 2772.15   6
  -4   6  -3 54528.6 2281.89   2
   4  -6   4 2766.00 533.536   5
  -4   6  -4 2220.90 363.834   2
  -4   6  -4 2307.50 519.180   3
  -4   6  -4 1205.32 275.323   4
  -4   6  -4 2806.13 391.027   7
   4  -6   4 2233.13 517.216   6
   4  -6   5 40.1233 155.096   5
  -4   6  -5-56.6566 166.080   4
  -4   6  -5 33.3886 215.408   3
   4  -6   5 282.407 259.095   6
  -4   6  -6 33159.7 2126.96   3
  -4   6  -6 36054.3 1774.76   4
   4  -6   6 37794.9 2375.87   6
   4  -6   6 34723.0 2026.64   5
   4  -6   7 1034.88 334.816   5
  -4   6  -7 1372.97 371.304   4
  -4   6  -7 1280.15 429.746   3
   4  -6   7 1291.75 480.133   6
   4  -6   8 6437.59 885.322   5
  -4   6  -8 5877.81 919.550   3
   4  -6   9 23375.3 1742.70   5
   4  -5 -13 14719.8 1635.41   5
  -4   5  13 14399.3 1712.34   2
   4  -5 -12 5713.57 996.994   5
  -4   5  12 6256.25 1080.92   2
   4  -5 -11 983.078 470.282   5
  -4   5  11 942.210 439.917   2
   4  -5 -10 32607.4 2267.36   5
  -4   5  10 30613.7 2360.01   2
   4  -5  -9 445.067 284.242   5
  -4   5   9 960.103 341.356   2
  -4   5   9 587.349 157.849   6
   4  -5  -8 79.6974 249.915   5
  -4   5   8 1012.98 486.433   2
  -4   5   8 665.506 190.228   6
  -4   5   7 118136. 4626.08   2
   4  -5  -7 121878. 4302.06   5
   4  -5  -7 105963. 3466.42   4
  -4   5   7 117454. 3238.05   6
  -4   5   6 53632.8 2768.03   2
   4  -5  -6 50262.9 2411.46   5
   4  -5  -6 47560.2 1874.46   4
  -4   5   6 47988.3 1717.87   6
  -4   5   5 42568.5 2379.10   2
   4  -5  -5 42317.4 2084.95   5
   4  -5  -5 38119.1 1581.15   4
  -4   5   5 43322.7 2042.16   8
  -4   5   5 38869.3 1527.88   6
   4  -5  -4 51576.9 2278.61   5
  -4   5   4 50307.1 2524.75   2
   4  -5  -4 47437.3 1738.72   4
  -4   5   4 48683.4 2245.09   8
  -4   5   4 48613.4 1808.15   6
   4  -5  -3 2653.96 475.231   5
   4  -5  -3 3327.27 355.597   4
  -4   5   3 3051.69 589.590   2
  -4   5   3 2720.58 521.402   8
  -4   5   3 3075.55 408.748   6
   4  -5  -2 114622. 3773.76   5
  -4   5   2 110650. 3928.11   2
   4  -5  -2 110476. 2954.12   4
  -4   5   2 114137. 3060.81   4
  -4   5   2 108646. 3422.85   6
   4  -5  -1 127.189 135.791   5
  -4   5   1 94.6226 117.484   2
  -4   5   1 375.424 204.076   3
  -4   5   1 195.175 108.307   4
  -4   5   1 62.9020 131.187   6
   4  -5   0 225.779 162.137   5
  -4   5   0 342.696 188.938   2
  -4   5   0 123.643 196.669   3
  -4   5   0 160.587 81.5970   4
  -4   5   0 162.059 123.884   6
  -4   5  -1 88257.5 3130.30   2
   4  -5   1 92543.4 3326.68   5
  -4   5  -1 88741.7 3307.96   3
  -4   5  -1 90837.8 2484.89   4
  -4   5  -1 85340.3 3250.72   6
   4  -5   1 87277.7 3196.80   6
   4  -5   2 19179.3 1338.34   5
  -4   5  -2 19433.5 1380.98   3
  -4   5  -2 19411.5 917.536   4
   4  -5   2 19282.8 1357.39   6
  -4   5  -2 17821.5 1170.04   2
  -4   5  -3 43383.8 2211.81   3
  -4   5  -3 44111.2 1623.43   4
   4  -5   3 46913.6 2309.53   6
  -4   5  -3 40020.0 1767.13   2
   4  -5   3 44312.0 2169.62   5
  -4   5  -4 23953.2 1652.61   3
  -4   5  -4 23514.3 1198.96   2
   4  -5   4 26024.0 1754.30   6
   4  -5   4 26609.9 1672.95   5
  -4   5  -5 18501.5 1455.32   3
  -4   5  -5 19115.9 1110.64   4
  -4   5  -5 16484.6 866.768   2
   4  -5   5 17436.4 1486.55   6
   4  -5   5 16987.5 1343.73   5
  -4   5  -6 27308.5 1891.27   3
  -4   5  -6 27813.2 1491.99   4
   4  -5   6 28273.6 1996.12   6
   4  -5   6 28750.7 1813.59   5
   4  -5   7 4817.58 741.962   5
  -4   5  -7 4254.50 765.829   3
  -4   5  -7 3951.77 541.147   4
   4  -5   7 5661.82 928.839   6
  -4   5  -8 11647.1 1309.84   3
  -4   5  -8 12225.1 1088.14   4
   4  -5   8 12990.0 1477.81   6
   4  -5   8 11889.6 1196.92   5
   4  -5   9 20626.6 1648.16   5
   4  -4 -13 2947.30 733.121   5
  -4   4  13 1754.33 521.128   2
   4  -4 -12 6331.14 1049.46   5
  -4   4  12 7421.34 1142.76   2
   4  -4 -11 6588.97 1040.58   5
  -4   4  11 5819.03 948.832   2
   4  -4 -10 34845.5 2267.48   5
  -4   4  10 31911.3 2276.97   2
   4  -4  -9 99.4235 217.771   5
  -4   4   9 628.297 302.093   2
  -4   4   9 652.543 164.415   6
   4  -4  -8 19997.9 1528.41   5
  -4   4   8 19903.7 864.013   6
  -4   4   8 18562.2 1607.39   2
  -4   4   7 123043. 2942.87   6
   4  -4  -7 124439. 4195.77   5
   4  -4  -7 111862. 3457.82   4
  -4   4   7 106175. 2845.47   6
  -4   4   7 117922. 4453.07   2
  -4   4   6 17010.2 1417.95   2
   4  -4  -6 17792.5 1289.46   5
   4  -4  -6 17787.4 1006.89   4
  -4   4   6 18251.3 762.909   6
  -4   4   6 17036.7 736.118   6
   4  -4  -5 1121.95 322.178   5
  -4   4   5 1144.82 394.733   2
  -4   4   5 1279.32 330.587   8
   4  -4  -5 927.390 200.499   4
  -4   4   5 864.833 161.877   6
  -4   4   4 123641. 4230.71   2
   4  -4  -4 127566. 3956.32   5
   4  -4  -4 127608. 4260.05   3
   4  -4  -4 115704. 3188.20   4
  -4   4   4 115825. 3939.24   8
  -4   4   4 121750. 3195.98   6
  -4   4   4 121950. 4066.16   5
  -4   4   3 38891.1 2023.04   2
   4  -4  -3 40666.3 1923.57   5
   4  -4  -3 41543.1 2088.44   3
  -4   4   3 38036.9 1500.30   6
   4  -4  -3 39979.6 1354.02   4
  -4   4   3 42232.0 2028.21   8
  -4   4   3 41021.9 2001.78   5
   4  -4  -2 2152.28 420.810   5
   4  -4  -2 1956.97 205.534   4
  -4   4   2 2130.94 431.974   2
   4  -4  -2 2265.74 440.335   3
  -4   4   2 2219.60 340.415   6
   4  -4  -1 188187. 5309.65   5
   4  -4  -1 190247. 5393.95   3
  -4   4   1 186730. 5314.29   3
  -4   4   1 174753. 4893.88   6
  -4   4   1 179461. 5265.01   2
   4  -4   0 40280.9 1927.95   5
   4  -4   0 37554.4 1881.67   3
  -4   4   0 40687.0 1940.64   3
  -4   4   0 36189.9 1023.99   4
  -4   4   0 36685.1 1738.12   6
   4  -4   0 40158.9 1748.60   6
  -4   4   0 38872.9 1822.48   2
  -4   4  -1 24348.1 1510.91   3
  -4   4  -1 24453.4 862.499   4
  -4   4  -1 23593.5 1414.04   6
   4  -4   1 25500.3 1431.33   6
  -4   4  -1 24537.5 1362.27   2
   4  -4   1 25176.2 1503.62   5
  -4   4  -2 26656.8 1628.54   3
  -4   4  -2 27760.4 1008.21   4
  -4   4  -2 25357.2 1554.96   6
   4  -4   2 26130.8 1544.02   6
  -4   4  -2 23727.2 1291.14   2
   4  -4   2 24558.7 1529.24   5
   4  -4   3 6377.91 751.978   5
  -4   4  -3 6758.69 507.454   4
  -4   4  -3 5942.11 757.808   3
  -4   4  -3 6742.55 633.654   7
  -4   4  -3 5556.51 550.250   2
   4  -4   3 4714.74 690.436   6
  -4   4  -4 4561.00 465.409   4
  -4   4  -4 5409.00 756.010   3
  -4   4  -4 4473.79 455.774   2
   4  -4   4 4114.87 660.442   6
   4  -4   4 4110.81 626.906   5
  -4   4  -5 23702.5 1689.81   3
   4  -4   5 23025.0 1704.35   6
  -4   4  -6 17139.8 1467.07   3
   4  -4   6 16119.1 1466.51   6
  -4   4  -7 13093.7 1352.77   3
   4  -4   7 15253.9 1509.16   6
  -4   4  -8 3653.57 748.444   3
   4  -4   8 4208.61 868.238   6
  -4   4  -9 339.460 238.875   3
  -4   3  13 1585.51 438.767   2
   4  -3 -13 1709.19 565.843   5
   4  -3 -12 9458.42 1196.68   5
  -4   3  12 7626.98 1090.27   2
   4  -3 -11 830.808 392.524   5
  -4   3  11 443.640 307.415   2
   4  -3 -10 4997.29 830.156   5
  -4   3  10 6902.56 974.536   2
  -4   3  10 5688.86 437.839   6
   4  -3  -9 33409.8 2052.17   5
  -4   3   9 31804.0 1047.00   6
  -4   3   9 32369.2 2105.07   2
   4  -3  -8 2619.34 448.752   8
   4  -3  -8 2315.32 519.246   5
  -4   3   8 2025.72 517.126   2
   4  -3  -8 2569.97 437.097   4
   4  -3  -7 103.545 153.838   5
  -4   3   7-341.276 301.795   2
   4  -3  -7-124.932 173.365   4
  -4   3   6 27253.2 1586.28   5
   4  -3  -6 28443.3 1590.24   5
   4  -3  -6 25338.3 1234.22   4
  -4   3   6 28888.2 1766.86   2
   4  -3  -5 39488.2 1894.25   5
   4  -3  -5 42583.1 2051.73   2
   4  -3  -5 40230.8 2087.22   3
   4  -3  -5 40085.4 1480.74   4
   4  -3  -5 39517.7 2035.14   1
  -4   3   5 40593.8 2098.37   2
  -4   3   5 41952.5 1996.73   5
   4  -3  -4 5140.42 616.294   5
  -4   3   4 3467.37 518.730   5
   4  -3  -4 4863.25 625.323   2
  -4   3   4 3795.81 582.741   2
   4  -3  -4 4129.70 359.437   4
  -4   3   4 4114.24 594.754   8
   4  -3  -4 4221.67 598.546   3
  -4   3   4 4217.06 302.365   6
   4  -3  -3 4072.00 533.867   5
  -4   3   3 2782.85 478.523   2
   4  -3  -3 3049.17 269.569   4
   4  -3  -3 2363.71 436.815   2
  -4   3   3 2892.29 492.259   8
   4  -3  -3 3849.70 561.274   3
  -4   3   3 2942.01 296.768   6
   4  -3  -2 46017.7 2018.70   5
   4  -3  -2 47047.1 2096.87   3
   4  -3  -2 47273.6 2024.46   2
  -4   3   2 42630.5 1586.65   6
  -4   3   2 44975.6 2048.48   2
   4  -3  -1 25017.8 1408.30   3
  -4   3   1 21324.8 1094.98   6
   4  -3  -1 24534.1 1143.17   6
  -4   3   1 23054.4 1321.20   2
  -4   3   0 312.464 143.633   2
   4  -3   0 374.656 169.966   3
  -4   3   0 289.042 159.752   3
  -4   3   0 303.904 147.560   6
   4  -3   0 502.428 201.821   6
   4  -3   1 80461.4 2967.42   3
  -4   3  -1 79558.2 3002.82   3
  -4   3  -1 75763.3 2784.44   6
   4  -3   1 74912.0 2772.04   6
  -4   3  -1 82500.8 2731.57   2
   4  -3   1 83034.6 3006.52   5
  -4   3  -2 133147. 4390.69   3
   4  -3   2 139619. 4375.93   5
  -4   3  -2 143565. 3290.06   4
   4  -3   2 137025. 4283.66   6
  -4   3  -2 130039. 3263.06   4
  -4   3  -2 134645. 4287.60   6
  -4   3  -2 132257. 3835.28   2
  -4   3  -3 133419. 4386.35   3
  -4   3  -3 124973. 3569.21   2
   4  -3   3 128244. 4247.49   6
  -4   3  -4 3765.23 637.417   3
   4  -3   4 3259.84 602.919   6
  -4   3  -5 28246.6 1868.10   3
   4  -3   5 30435.4 1943.91   6
  -4   3  -6 66035.6 3098.39   3
  -4   3  -6 58489.4 2339.11   4
   4  -3   6 62434.9 3087.10   6
  -4   3  -7 1276.43 412.153   3
   4  -3   7 1589.65 492.906   6
  -4   3  -8 3071.42 705.886   3
   4  -3   8 2055.17 647.920   6
  -4   3  -9 35903.4 2477.26   3
   4  -3   9 37174.5 2677.79   6
   4  -2 -13 11162.2 1217.58   5
  -4   2  13 12708.4 1374.86   2
   4  -2 -13 12487.2 1500.46   3
  -4   2  12 574.999 356.919   2
   4  -2 -12-80.6555 265.982   5
   4  -2 -11 10783.5 1208.55   5
  -4   2  11 10126.5 1160.42   2
   4  -2 -10 11478.8 1206.84   5
  -4   2  10 11271.9 575.850   6
  -4   2  10 10941.5 1178.63   2
   4  -2  -9 313.371 246.100   5
  -4   2   9 199.947 271.848   2
  -4   2   8 7285.17 778.718   5
   4  -2  -8 7747.08 855.138   5
   4  -2  -8 6601.11 762.408   8
  -4   2   8 6997.00 880.050   2
   4  -2  -8 6828.60 717.743   4
  -4   2   7 83586.3 3052.54   5
   4  -2  -7 90383.1 3183.73   5
   4  -2  -7 89568.0 3167.66   8
   4  -2  -7 79560.5 2817.05   4
  -4   2   7 84819.1 3348.29   2
   4  -2  -6 34580.9 1539.27   4
   4  -2  -6 40832.2 1869.28   5
   4  -2  -6 39396.4 1967.54   2
   4  -2  -6 41190.1 2071.26   3
   4  -2  -6 40511.7 1896.91   8
   4  -2  -6 40591.5 2064.29   1
  -4   2   6 39624.8 2049.02   2
  -4   2   6 37159.8 1812.21   5
   4  -2  -5 9305.93 821.935   5
   4  -2  -5 8769.93 848.455   2
   4  -2  -5 9233.26 893.664   3
   4  -2  -5 8470.08 871.348   1
   4  -2  -5 9689.67 648.072   4
  -4   2   5 9573.19 919.614   2
  -4   2   5 9118.65 813.033   5
   4  -2  -4 28342.8 1474.72   5
   4  -2  -4 28855.2 1597.82   3
  -4   2   4 28751.0 1625.52   8
   4  -2  -4 28028.6 1054.81   4
  -4   2   4 27708.0 1577.57   2
  -4   2   4 28286.0 1471.64   5
   4  -2  -3 45519.6 1955.10   5
   4  -2  -3 46104.5 2046.98   3
   4  -2  -3 44448.4 1252.30   4
  -4   2   3 47116.8 2119.23   8
   4  -2  -3 45516.8 2078.43   1
  -4   2   3 45884.0 1368.93   6
  -4   2   3 43641.2 2003.27   2
   4  -2  -2 67041.8 2440.71   5
   4  -2  -2 66712.7 2467.21   3
   4  -2  -2 69598.6 2533.69   1
  -4   2   2 64060.8 2556.34   8
  -4   2   2 64663.5 1929.81   6
   4  -2  -2 65656.0 1926.60   6
  -4   2   2 66676.5 2479.94   2
   4  -2  -1 36559.6 1748.47   3
  -4   2   1 35579.3 1441.78   6
   4  -2  -1 37566.3 1479.48   6
  -4   2   1 36788.1 1704.34   2
   4  -2   0 24476.8 1396.27   3
  -4   2   0 24420.1 1243.69   6
   4  -2   0 25447.9 1276.32   6
  -4   2   0 24742.0 1312.67   2
   4  -2   1 104443. 3511.09   3
  -4   2  -1 99883.8 3311.89   6
  -4   2  -1 108191. 3270.91   2
  -4   2  -2 456.386 204.949   3
   4  -2   2 422.959 131.073   2
   4  -2   2 522.870 192.101   3
  -4   2  -2 558.118 118.858   4
  -4   2  -2 514.415 231.101   6
   4  -2   2 122.908 169.182   6
   4  -2   3 7554.98 833.362   6
   4  -2   3 7027.17 590.664   2
  -4   2  -3 7346.83 513.468   4
  -4   2  -3 7207.06 788.451   6
  -4   2  -3 6616.26 814.314   3
  -4   2  -4 55471.6 2618.85   3
  -4   2  -4 50546.8 1822.27   4
   4  -2   4 52883.5 2533.09   6
  -4   2  -5 1110.65 367.638   3
  -4   2  -5 1189.79 256.634   4
   4  -2   5 1141.48 395.372   6
   4  -2   5 782.903 182.357   1
  -4   2  -6-177.392 331.854   3
  -4   2  -6-207.473 161.089   4
   4  -2   6 566.263 356.423   6
  -4   2  -7 60548.8 3076.85   3
   4  -2   7 59587.1 3189.56   6
  -4   2  -8 8159.50 1121.02   3
   4  -2   8 7913.60 1164.20   6
  -4   2  -9 9145.61 1232.94   3
   4  -2   9 8356.09 1208.25   6
  -4   1  13 5068.41 877.737   2
   4  -1 -13 5194.78 970.170   3
  -4   1  12 5013.36 810.826   2
   4  -1 -12 5961.43 833.237   5
   4  -1 -11 8354.43 988.553   5
  -4   1  11 8182.25 1001.48   2
  -4   1  10-145.541 128.743   5
  -4   1  10 265.920 215.313   2
   4  -1 -10 294.666 258.622   5
  -4   1   9 27322.1 1526.38   5
   4  -1  -9 27609.9 1724.82   5
  -4   1   9 27479.0 1781.77   2
   4  -1  -8 28791.7 1664.88   5
  -4   1   8 27254.3 1723.68   2
  -4   1   8 27542.6 1496.73   5
  -4   1   7 2954.01 438.770   5
   4  -1  -7 3482.06 504.554   5
  -4   1   7 2652.77 486.735   2
   4  -1  -7 3299.47 539.162   8
   4  -1  -6 40748.1 1802.13   5
   4  -1  -6 42717.1 2040.49   2
   4  -1  -6 41391.7 2013.22   3
   4  -1  -6 41787.8 2028.55   8
  -4   1   6 39569.6 1987.54   2
   4  -1  -6 40637.6 2043.24   1
  -4   1   6 38440.9 1740.33   5
   4  -1  -5 49164.4 2011.52   5
   4  -1  -5 51634.4 2229.06   2
   4  -1  -5 50585.9 2185.93   3
   4  -1  -5 51514.8 2231.32   8
  -4   1   5 48575.5 2207.86   2
  -4   1   5 49644.1 1983.70   5
   4  -1  -4 87443.4 2874.36   5
   4  -1  -4 85243.6 2980.79   3
  -4   1   4 84125.8 3144.23   8
  -4   1   4 85457.4 3046.52   2
   4  -1  -3 37985.0 1716.46   5
   4  -1  -3 38228.6 1759.32   3
   4  -1  -3 37526.6 1157.60   4
  -4   1   3 37476.6 1859.94   8
   4  -1  -3 42066.2 1905.19   1
  -4   1   3 38357.6 1796.79   2
   4  -1  -3 37865.8 1143.50   6
   4  -1  -2 40465.7 1589.23   3
  -4   1   2 39209.8 1080.36   6
   4  -1  -2 39544.0 1627.64   1
  -4   1   2 39068.6 1607.87   2
   4  -1  -2 40050.0 1120.67   6
   4  -1  -2 38401.6 1581.94   5
   4  -1  -1 136977. 4086.69   3
   4  -1  -1 139872. 3731.76   6
   4  -1  -1 136004. 4093.70   1
  -4   1   1 137570. 3691.61   6
  -4   1   1 142075. 4098.19   2
   4  -1  -1 142909. 4215.08   5
   4  -1   0 11039.7 873.698   3
  -4   1   0 11450.5 789.638   6
   4  -1   0 10083.1 801.670   1
  -4   1   0 11487.0 847.870   2
   4  -1   0 10074.5 769.430   6
   4  -1   1 8317.76 696.165   2
   4  -1   1 8528.85 792.337   3
  -4   1  -1 8129.25 396.344   4
   4  -1   1 8548.16 709.060   1
  -4   1  -1 8417.45 724.680   6
   4  -1   1 7877.45 736.972   6
   4  -1   2 90686.9 2809.19   2
   4  -1   2 90322.3 3186.58   3
  -4   1  -2 91067.9 3332.29   3
  -4   1  -2 89193.4 2348.91   4
   4  -1   2 87450.8 2791.81   1
  -4   1  -2 88373.8 3083.09   6
   4  -1   2 91057.0 3191.62   6
   4  -1   3 17446.3 982.198   2
  -4   1  -3 17874.9 1354.88   3
  -4   1  -3 17849.4 857.255   4
   4  -1   3 18267.5 993.707   1
  -4   1  -3 17998.5 1256.23   6
   4  -1   3 18292.1 1323.19   6
   4  -1   4 33574.2 1373.09   2
  -4   1  -4 35091.1 2040.15   3
  -4   1  -4 32668.6 1378.83   4
   4  -1   4 35284.5 1381.41   1
   4  -1   4 35301.7 2007.84   6
  -4   1  -5 9032.13 1053.44   3
   4  -1   5 9998.11 609.453   2
  -4   1  -5 8933.90 716.077   4
   4  -1   5 10216.3 1115.09   6
   4  -1   5 9935.82 580.980   1
  -4   1  -6 17469.3 1500.37   3
  -4   1  -6 14905.5 1019.25   4
   4  -1   6 16930.5 1515.07   6
  -4   1  -7 30854.9 2116.10   3
   4  -1   7 29392.3 2178.86   6
  -4   1  -8 935.290 383.936   3
   4  -1   8 992.666 414.044   6
  -4   1  -9 11042.0 1335.30   3
   4  -1   9 11483.2 1487.65   6
  -4   0  13-108.637 306.446   7
   4   0 -13 711.623 339.581   3
   4   0 -12 9537.48 950.644   5
  -4   0  12 10267.3 1103.07   7
   4   0 -12 9630.30 1215.82   3
   4   0 -11 10900.9 1034.22   5
  -4   0  11 8239.37 988.223   7
  -4   0  11 10815.6 1131.89   2
   4   0 -10 39116.5 2042.30   5
  -4   0  10 37551.1 2142.06   2
  -4   0  10 36403.1 1730.10   5
   4   0  -9 23016.1 1469.57   5
  -4   0   9 27178.2 1694.44   2
  -4   0   9 23388.0 1301.25   5
  -4   0   8 536.175 175.771   5
  -4   0   8 494.514 286.834   2
   4   0  -8 513.745 230.381   5
   4   0  -7 5432.75 699.955   2
   4   0  -7 5103.24 576.556   5
  -4   0   7 4615.01 656.915   2
   4   0  -7 5668.51 755.588   8
  -4   0   7 4605.48 620.718   7
  -4   0   7 5226.41 540.608   5
   4   0  -6 146963. 4562.56   2
   4   0  -6 148356. 4144.74   5
   4   0  -6 137689. 4341.83   3
  -4   0   6 144312. 4507.02   2
   4   0  -6 139228. 4622.67   8
  -4   0   6 145484. 4509.08   7
  -4   0   5 50506.3 2218.67   7
   4   0  -5 50100.1 2252.93   2
   4   0  -5 54256.8 2028.91   5
   4   0  -5 50940.9 2125.48   3
   4   0  -5 52623.8 2359.41   8
  -4   0   5 53355.4 2271.48   2
   4   0  -4 2177.21 361.734   5
  -4   0   4 2198.30 415.341   2
   4   0  -4 2294.29 438.560   8
   4   0  -4 2383.12 389.115   3
   4   0  -3 29656.0 1449.22   3
   4   0  -3 31018.2 1079.24   4
  -4   0   3 31269.7 1595.41   2
   4   0  -3 29483.1 1023.82   6
   4   0  -3 33937.2 1665.91   1
   4   0  -3 31161.1 1493.49   5
   4   0  -2 30066.4 1464.28   3
   4   0  -2 31933.0 1025.85   4
  -4   0   2 32949.4 1617.50   2
   4   0  -2 32151.2 1216.05   6
   4   0  -2 31975.9 1563.20   1
   4   0  -2 32843.3 1573.44   5
   4   0  -1 10419.8 780.965   3
   4   0  -1 9512.00 374.731   4
   4   0  -1 9458.40 648.163   6
   4   0  -1 11201.3 822.491   1
   4   0   0 130385. 3800.83   3
  -4   0   0 131042. 2975.61   4
  -4   0   0 124593. 3559.88   6
   4   0   0 128507. 3699.76   6
   4   0   0 130959. 3707.10   1
   4   0   1 73444.2 2643.04   3
  -4   0  -1 74016.2 2813.61   3
   4   0   1 73897.0 2702.70   7
  -4   0  -1 73745.4 2034.79   4
  -4   0  -1 73540.2 2526.84   6
   4   0   1 70535.5 2616.72   6
   4   0   1 69006.5 2373.85   1
   4   0   2 51861.4 2206.39   3
  -4   0  -2 50862.5 2339.33   3
  -4   0  -2 53048.5 2149.76   6
  -4   0  -2 50471.3 1662.64   4
   4   0   2 51948.1 2165.53   7
   4   0   2 51594.9 2262.29   6
   4   0   2 51524.4 1837.90   1
   4   0   2 53846.5 2021.80   2
  -4   0  -3 34266.2 1940.50   3
   4   0   3 34251.3 1686.07   7
  -4   0  -3 32745.6 1318.04   4
  -4   0  -3 33090.6 1713.46   6
   4   0   3 33822.4 1872.28   6
   4   0   3 32447.8 1465.03   2
   4   0   3 32662.8 1302.86   1
   4   0   4 27465.5 1075.00   1
  -4   0  -4 31029.1 1886.02   3
  -4   0  -4 27929.7 1297.92   4
   4   0   4 30988.1 1577.72   7
   4   0   4 29487.7 1842.74   6
   4   0   4 29950.3 1327.07   2
  -4   0  -5 55657.6 2711.77   3
   4   0   5 50248.5 1377.12   1
  -4   0  -5 52834.2 1993.97   4
   4   0   5 51438.1 2170.17   7
   4   0   5 50687.9 2656.56   6
   4   0   5 48725.5 1775.19   2
   4   0   6 1386.97 222.096   2
  -4   0  -6 1370.97 446.069   3
   4   0   6 1125.18 288.214   7
  -4   0  -6 1213.04 298.804   4
   4   0   6 242.472 212.900   6
  -4   0  -7 10248.7 1229.49   3
   4   0   7 8714.27 1167.98   6
  -4   0  -8 24314.7 1961.91   3
   4   0   8 26557.2 2165.96   6
  -4   0  -9 2181.75 651.617   3
   4   0   9 2042.52 666.805   6
   4   1 -14 5465.14 981.237   3
   4   1 -13-280.999 376.323   3
  -4  -1  13 325.129 327.628   7
   4   1 -12 4457.82 818.027   3
  -4  -1  12 4031.37 675.622   7
   4   1 -11 30478.3 1579.16   5
  -4  -1  11 29344.6 1823.23   7
   4   1 -10 9693.05 878.575   5
  -4  -1  10 9120.22 962.165   7
  -4  -1  10 9065.16 720.222   5
   4   1  -9 10522.1 885.834   5
  -4  -1   9 9880.06 1013.55   1
  -4  -1   9 10465.4 993.044   7
   4   1  -9 9118.87 555.987   6
  -4  -1   9 9411.63 709.116   5
   4   1  -8 39755.6 1828.00   5
  -4  -1   8 37675.0 2079.70   1
  -4  -1   8 39831.2 2022.40   7
   4   1  -8 42378.2 1279.46   6
   4   1  -7 15519.3 1195.02   2
  -4  -1   7 14619.5 1181.75   1
   4   1  -7 13711.6 911.182   5
  -4  -1   7 14246.0 1116.58   7
   4   1  -7 13477.8 537.414   6
  -4  -1   6 891.955 351.612   1
   4   1  -6 473.415 197.547   5
   4   1  -6 434.167 215.102   2
  -4  -1   6 819.039 240.638   7
   4   1  -6 593.068 218.183   3
   4   1  -6 562.332 209.872   1
   4   1  -6 497.835 86.7501   6
   4   1  -5 56639.6 2063.42   5
   4   1  -5 59955.4 2616.04   8
   4   1  -5 56520.7 2188.42   3
  -4  -1   5 57944.3 2468.47   1
   4   1  -5 57559.1 1496.23   6
   4   1  -5 57767.6 1509.09   6
  -4  -1   5 59424.9 2416.55   7
   4   1  -5 58546.5 2483.40   2
  -4  -1   4 16689.2 1173.35   1
   4   1  -4 15921.7 991.716   3
  -4  -1   4 17053.3 1170.69   7
   4   1  -4 17371.3 898.637   4
   4   1  -4 15259.1 667.194   6
   4   1  -4 16713.5 1252.34   8
   4   1  -4 17423.8 1017.75   5
   4   1  -3 100719. 3255.92   1
   4   1  -3 97988.2 2993.83   3
   4   1  -3 95241.7 2656.06   4
  -4  -1   3 99886.4 3309.47   1
   4   1  -3 97243.0 2621.41   6
   4   1  -3 92245.0 3031.16   5
   4   1  -2 4619.83 549.625   1
   4   1  -2 5188.35 539.893   3
   4   1  -2 5106.92 413.332   4
  -4  -1   2 5655.31 619.683   1
   4   1  -2 4869.18 455.495   6
   4   1  -1 71532.2 2019.78   1
   4   1  -1 69982.7 1934.69   3
  -4  -1   1 69149.2 1386.25   4
   4   1  -1 71144.4 1424.86   4
   4   1  -1 71402.5 2333.55   7
   4   1  -1 73242.4 1910.06   6
  -4  -1   1 70516.2 2044.65   1
   4   1   0 44152.7 1811.95   3
   4   1   0 43669.7 1737.12   1
  -4  -1   0 43956.1 1943.37   8
  -4  -1   0 42924.7 1432.50   4
   4   1   0 43155.4 2019.50   7
   4   1   0 44453.2 1861.47   6
   4   1   0 43629.4 1443.36   4
   4   1   1 14533.8 991.394   3
   4   1   1 13536.8 835.892   1
  -4  -1  -1 14566.8 1076.50   3
   4   1   1 13930.1 769.928   4
  -4  -1  -1 13718.1 773.354   4
   4   1   1 13862.6 1044.96   6
   4   1   1 13858.4 1062.57   7
  -4  -1  -2 19246.0 1350.41   3
   4   1   2 19496.9 967.716   1
  -4  -1  -2 20097.7 988.213   4
   4   1   2 20067.8 1300.68   7
   4   1   2 20090.1 1352.42   6
   4   1   2 19813.5 1253.19   3
  -4  -1  -3 52990.4 2470.51   3
   4   1   3 51395.3 2272.56   7
   4   1   3 52362.8 1690.09   1
  -4  -1  -3 50264.5 1864.33   4
   4   1   3 50810.7 2437.99   6
  -4  -1  -4 38067.4 2123.40   3
   4   1   4 34721.1 1163.40   1
  -4  -1  -4 35236.4 1551.32   4
   4   1   4 37633.6 1880.60   7
   4   1   4 36938.2 2132.80   6
   4   1   4 35244.9 1617.86   2
   4   1   5 767.880 200.663   2
  -4  -1  -5 795.282 317.764   3
   4   1   5 1178.23 312.306   7
  -4  -1  -5 751.741 215.946   4
   4   1   5 1284.45 440.982   6
  -4  -1  -6 36342.8 2246.88   3
   4   1   6 36997.4 1929.47   7
   4   1   6 38004.7 2423.09   6
   4   1   6 34458.7 1460.29   2
  -4  -1  -7 53325.4 2897.95   3
   4   1   7 49633.6 2960.05   6
  -4  -1  -8 9885.14 1232.51   3
   4   1   8 10525.0 1368.39   6
  -4  -1  -9 35.1262 343.708   3
   4   1   9 537.855 472.280   6
   4   2 -14 254.515 259.114   3
   4   2 -13 7213.86 1033.90   3
   4   2 -12 407.066 355.911   3
  -4  -2  12 615.778 353.300   1
  -4  -2  12 1007.38 353.962   7
   4   2 -11-188.726 284.993   3
  -4  -2  11-124.709 211.044   7
  -4  -2  11 123.101 233.900   1
  -4  -2  10 281.796 268.893   1
   4   2 -10 377.520 165.167   5
  -4  -2  10 251.233 238.361   7
   4   2  -9 38607.1 1651.38   5
  -4  -2   9 37359.9 1976.14   7
  -4  -2   9 37364.8 2178.00   1
   4   2  -9 42610.5 1587.43   6
   4   2  -8 31991.9 1453.57   5
  -4  -2   8 34429.0 1821.63   7
  -4  -2   8 32999.8 1969.67   1
   4   2  -8 34167.6 1300.89   6
   4   2  -7 35312.9 1484.07   5
  -4  -2   7 36983.9 1880.26   7
  -4  -2   7 35290.1 1999.69   1
   4   2  -7 38797.4 1343.83   6
   4   2  -6 5817.80 522.681   5
  -4  -2   6 5824.70 732.516   1
  -4  -2   6 6043.60 708.509   7
   4   2  -6 7218.66 688.330   4
   4   2  -6 6693.11 641.626   3
   4   2  -6 6057.06 450.418   6
   4   2  -6 7009.37 815.029   2
   4   2  -5 38002.2 1553.81   5
   4   2  -5 43044.5 1991.71   1
   4   2  -5 38284.1 1626.05   3
   4   2  -5 39399.5 1667.26   4
   4   2  -5 38513.0 2089.09   8
  -4  -2   5 40444.2 1948.07   7
  -4  -2   5 38366.6 1979.71   1
   4   2  -5 42720.5 2084.77   2
   4   2  -4 2386.73 420.958   1
  -4  -2   4 2138.81 437.069   1
   4   2  -4 1825.57 310.254   5
   4   2  -4 2167.13 429.665   2
   4   2  -4 2157.46 442.016   8
   4   2  -4 1927.05 313.845   4
  -4  -2   4 2872.90 505.875   7
   4   2  -4 2516.57 349.386   3
   4   2  -3 97044.8 2986.76   3
   4   2  -3 102803. 3370.91   1
   4   2  -3 106908. 2968.63   4
   4   2  -3 100290. 3625.54   8
   4   2  -3 108278. 3652.75   7
  -4  -2   3 107385. 3513.45   1
   4   2  -2 143651. 3946.62   3
   4   2  -2 153430. 4280.06   1
  -4  -2   2 148421. 4124.08   3
   4   2  -2 141164. 3848.96   4
  -4  -2   2 154623. 4491.32   8
   4   2  -2 147518. 4586.26   7
   4   2  -2 144280. 3999.48   6
  -4  -2   2 146282. 4369.52   1
  -4  -2   1 23839.4 1360.45   8
   4   2  -1 24299.3 1179.81   3
   4   2  -1 23997.9 1252.25   1
  -4  -2   1 22786.1 1074.69   4
   4   2  -1 22393.0 1082.38   4
   4   2  -1 23157.2 1452.50   7
   4   2  -1 23048.2 1242.87   6
  -4  -2   1 21871.0 1269.75   1
   4   2  -1 24065.2 1432.76   2
  -4  -2   0 737.462 231.608   1
   4   2   0 478.413 187.221   2
   4   2   0 872.351 222.095   1
   4   2   0 783.651 205.308   3
  -4  -2   0 852.292 270.451   8
   4   2   0 333.619 141.004   7
  -4  -2   0 840.789 194.953   4
   4   2   0 651.032 160.189   4
   4   2   1 47590.9 1954.32   3
  -4  -2  -1 51008.4 2192.68   3
  -4  -2  -1 53875.3 2147.21   8
   4   2   1 51224.5 1865.56   4
   4   2   1 49540.7 1794.50   1
  -4  -2  -1 51007.2 1826.92   4
   4   2   1 52220.6 2327.82   7
   4   2   1 51142.7 2225.67   6
  -4  -2  -1 48695.1 1872.48   1
  -4  -2  -2 103048. 3116.77   3
   4   2   2 107068. 2692.34   4
   4   2   2 100321. 2224.94   1
  -4  -2  -2 104688. 2509.30   4
   4   2   2 104812. 3192.61   7
   4   2   2 100295. 3186.06   6
   4   2   2 100934. 2799.85   3
   4   2   3-36.6819 53.8429   2
  -4  -2  -3 489.687 200.238   3
   4   2   3 567.421 146.447   1
   4   2   3 654.532 246.047   7
  -4  -2  -3 499.384 189.943   4
   4   2   3 459.436 220.951   6
  -4  -2  -4 74.3274 179.696   3
   4   2   4 755.250 235.889   7
  -4  -2  -4 671.347 216.330   4
   4   2   4 279.566 208.898   6
  -4  -2  -5 75085.4 3281.25   3
  -4  -2  -5 73692.8 2705.92   4
   4   2   5 81647.2 3276.34   7
   4   2   5 79179.7 3574.31   6
  -4  -2  -6-366.849 385.363   3
   4   2   6 445.503 349.660   6
  -4  -2  -7 24.9111 326.700   3
   4   2   7 665.996 387.201   6
  -4  -2  -8 20441.1 1822.25   3
   4   2   8 20723.0 2007.56   6
  -4  -2  -9 6481.03 1063.28   3
   4   2   9 6248.86 1138.19   6
   4   3 -13 2906.92 641.618   3
  -4  -3  13 4423.57 792.035   1
  -4  -3  12 2635.31 604.013   1
   4   3 -12 5047.75 783.736   3
  -4  -3  11 22407.6 1763.10   1
   4   3 -11 21472.6 1575.06   3
  -4  -3  10 15245.1 1217.19   7
  -4  -3  10 12882.1 1286.47   1
   4   3 -10 13657.5 1188.00   3
  -4  -3   9 377.541 287.805   1
   4   3  -9 353.828 108.612   5
  -4  -3   9 310.015 216.131   7
   4   3  -9 55.7801 112.624   6
   4   3  -8 65824.7 2025.11   5
   4   3  -8 68384.2 2316.89   6
  -4  -3   8 65549.7 2989.73   1
   4   3  -7 413.304 131.067   5
  -4  -3   7 821.954 344.321   1
   4   3  -7 546.180 195.270   3
   4   3  -7 770.827 216.367   6
   4   3  -7 609.737 228.210   4
   4   3  -6 76149.4 2235.66   5
   4   3  -6 71370.1 2418.18   3
   4   3  -6 79010.5 2774.81   4
   4   3  -6 67265.6 2318.64   6
  -4  -3   6 74078.3 3053.75   1
   4   3  -5 86.0713 108.963   5
   4   3  -5 272.258 200.380   2
  -4  -3   5 8.19497 169.715   1
   4   3  -5 78.8599 196.234   8
   4   3  -5 441.874 230.323   1
   4   3  -5-34.1685 109.742   4
   4   3  -5 67.7185 93.8248   3
   4   3  -4 17901.6 934.237   3
   4   3  -4 20276.5 1270.43   1
   4   3  -4 17589.6 1046.24   4
   4   3  -4 18462.1 1337.06   7
   4   3  -4 17275.6 1359.69   8
   4   3  -4 17662.6 1331.35   2
  -4  -3   4 15258.3 1198.33   1
   4   3  -3 45215.6 1653.71   3
   4   3  -3 47068.7 2028.41   1
   4   3  -3 46676.0 1813.13   4
   4   3  -3 45441.0 2262.08   8
   4   3  -3 52378.5 2353.12   7
  -4  -3   3 45167.7 2129.78   1
   4   3  -2 1173.30 342.543   2
  -4  -3   2 1473.99 347.191   1
   4   3  -2 1471.66 250.713   3
   4   3  -2 1508.46 373.453   7
  -4  -3   2 1502.87 280.364   3
   4   3  -2 1589.36 325.476   1
   4   3  -2 1283.00 284.812   4
  -4  -3   2 1921.65 324.540   4
   4   3  -1 18339.3 972.326   3
  -4  -3   1 18143.5 1048.53   4
   4   3  -1 18662.8 1094.86   1
   4   3  -1 18638.7 1094.36   4
  -4  -3   1 20352.1 1246.38   8
   4   3  -1 17347.4 1311.48   7
   4   3  -1 18050.1 1179.97   6
  -4  -3   1 17150.8 1147.37   1
   4   3   0 83289.1 2666.79   3
  -4  -3   0 81568.4 2733.68   4
   4   3   0 85993.3 2738.75   1
   4   3   0 85927.1 2778.50   4
  -4  -3   0 86273.4 2935.30   8
   4   3   0 82733.7 3269.83   7
   4   3   0 84953.4 3100.06   6
  -4  -3   0 82210.4 2858.61   1
  -4  -3  -1 10538.4 901.756   3
   4   3   1 12240.1 807.489   1
  -4  -3  -1 10273.7 804.334   4
   4   3   1 12481.4 914.380   4
  -4  -3  -1 12028.7 921.915   8
   4   3   1 13617.9 1173.28   7
   4   3   1 11329.9 1039.28   6
  -4  -3  -1 10257.2 812.526   1
   4   3   1 10758.1 821.966   3
  -4  -3  -2-2.70285 116.700   1
   4   3   2 154.814 176.268   3
  -4  -3  -2-76.7492 189.850   3
  -4  -3  -2 388.987 173.595   8
   4   3   2-100.420 199.070   7
   4   3   2 415.081 156.721   1
  -4  -3  -2 314.313 151.920   4
   4   3   2 257.185 158.439   4
   4   3   2 375.102 218.937   6
  -4  -3  -3 54774.1 2530.12   3
  -4  -3  -3 55553.8 2204.45   4
   4   3   3 61662.2 2540.13   4
   4   3   3 55099.1 2750.16   6
  -4  -3  -4 43086.3 2239.76   3
  -4  -3  -4 40989.1 1875.47   4
   4   3   4 39778.0 2416.59   6
  -4  -3  -5 22153.7 1627.49   3
   4   3   5 22217.4 1854.39   6
  -4  -3  -6 16595.8 1464.31   3
   4   3   6 18340.6 1768.67   6
  -4  -3  -7 4772.61 836.244   3
   4   3   7 5428.41 1035.42   6
  -4  -3  -8 49964.8 2924.39   3
   4   3   8 52157.9 3364.84   6
  -4  -3  -9 3739.75 827.669   3
  -4  -4  13 1153.58 549.093   1
   4   4 -13 712.052 306.706   3
  -4  -4  12 2962.38 681.634   1
   4   4 -12 2567.49 532.293   3
  -4  -4  11 14828.1 1499.00   1
   4   4 -11 13412.6 1152.64   3
  -4  -4  10 4579.25 802.056   1
   4   4 -10 4221.05 626.814   3
  -4  -4   9 7518.21 998.166   1
   4   4  -9 6834.35 874.764   4
   4   4  -9 7346.80 748.663   6
   4   4  -9 7215.02 750.218   3
   4   4  -8 29156.3 1762.50   4
   4   4  -8 26479.7 1451.44   6
  -4  -4   8 23339.4 1759.32   1
   4   4  -7 2533.79 250.701   5
  -4  -4   7 2630.66 569.582   1
   4   4  -7 2590.26 492.613   4
   4   4  -7 1742.13 293.933   3
   4   4  -7 2755.20 430.553   6
   4   4  -6 7665.87 507.935   5
   4   4  -6 7744.73 606.435   3
   4   4  -6 7212.60 763.927   4
   4   4  -6 7518.20 699.967   6
  -4  -4   6 7176.33 912.663   1
   4   4  -5 156287. 4017.10   3
   4   4  -5 166211. 4646.30   4
   4   4  -5 161826. 5096.45   7
  -4  -4   5 157053. 5095.02   1
   4   4  -5 154854. 4072.63   5
   4   4  -4 6212.21 485.267   3
   4   4  -4 5771.96 628.028   4
   4   4  -4 5603.23 784.204   8
   4   4  -4 6613.92 814.911   7
  -4  -4   4 7088.31 835.274   1
   4   4  -3 188.283 155.923   1
   4   4  -3 67.9029 71.9840   3
  -4  -4   3 359.545 269.447   1
   4   4  -3 246.129 186.862   8
   4   4  -3-42.9148 141.073   4
   4   4  -3-34.9570 185.245   7
   4   4  -2 138605. 3692.18   3
  -4  -4   2 144229. 3916.82   3
  -4  -4   2 142690. 4226.52   4
   4   4  -2 147776. 4206.45   4
   4   4  -2 150617. 4321.96   1
   4   4  -2 145876. 4821.39   7
  -4  -4   2 143970. 4547.04   1
  -4  -4   1 37295.6 1592.43   3
  -4  -4   1 34320.5 1672.03   4
   4   4  -1 38683.4 1759.63   4
   4   4  -1 39248.7 1731.94   1
  -4  -4   1 33525.3 1790.94   1
   4   4  -1 34566.3 1402.78   3
  -4  -4   0 19018.5 1194.59   8
  -4  -4   0 20285.4 1238.85   4
   4   4   0 19169.3 1210.94   4
   4   4   0 19069.8 1394.36   6
   4   4   0 19656.7 1132.71   1
  -4  -4   0 18380.6 1220.65   1
   4   4   0 18407.0 1010.31   3
  -4  -4  -1 62564.4 2380.90   4
   4   4   1 71229.5 2604.27   4
  -4  -4  -1 66848.7 2416.46   8
   4   4   1 66024.9 2875.14   6
   4   4   1 66447.0 2241.72   1
  -4  -4  -1 65242.4 2419.88   1
   4   4   1 62589.1 2237.84   3
  -4  -4  -2 4086.88 493.291   1
   4   4   2 3635.38 503.498   3
  -4  -4  -2 4532.37 597.136   3
  -4  -4  -2 3825.17 541.337   4
   4   4   2 4170.00 629.889   4
   4   4   2 4108.79 713.944   6
  -4  -4  -2 4090.12 520.731   8
  -4  -4  -3 35039.3 1894.91   3
  -4  -4  -3 36292.4 1756.86   4
  -4  -4  -3 33257.2 1633.89   8
   4   4   3 35031.8 1988.24   4
  -4  -4  -3 30408.5 1446.34   1
   4   4   3 36111.4 2276.24   6
  -4  -4  -4 7585.01 905.591   3
  -4  -4  -4 7846.50 745.325   8
   4   4   4 7100.19 908.952   4
   4   4   4 7790.32 1073.56   6
  -4  -4  -5 15876.9 1354.81   3
   4   4   5 13800.6 1534.10   6
  -4  -4  -6 45814.9 2530.43   3
   4   4   6 47582.0 3045.94   6
  -4  -4  -7 17614.1 1589.40   3
   4   4   7 18636.2 1949.99   6
  -4  -4  -8 640.709 423.687   3
   4   4   8 507.203 420.555   6
  -4  -5  13 4944.99 993.542   1
  -4  -5  12 1905.08 605.358   1
   4   5 -12 2040.25 591.343   4
   4   5 -11 9263.38 1196.01   4
  -4  -5  11 9871.34 1259.87   1
   4   5 -11 8350.18 834.235   3
   4   5 -10 15415.4 1445.87   4
  -4  -5  10 13809.2 1463.50   1
   4   5 -10 14196.8 1036.63   3
   4   5  -9 15080.2 1335.12   4
   4   5  -9 12376.3 898.104   3
  -4  -5   9 12561.9 1366.50   1
   4   5  -8 5890.54 787.392   4
   4   5  -8 6466.89 581.983   3
  -4  -5   8 3982.54 745.584   1
   4   5  -8 5986.73 723.898   6
   4   5  -8 6163.39 586.227   3
   4   5  -7 5146.32 468.136   3
  -4  -5   7 4573.99 782.277   1
   4   5  -7 5883.46 747.736   4
   4   5  -7 4994.29 635.722   6
   4   5  -6 7794.22 468.545   5
   4   5  -6 7219.00 454.639   5
   4   5  -6 7013.81 510.501   3
   4   5  -6 7718.93 829.850   4
  -4  -5   6 7450.44 963.079   1
   4   5  -6 8695.76 834.153   6
   4   5  -5 92.0763 93.4748   5
   4   5  -5 118.338 138.367   4
   4   5  -5 71.3810 71.0821   3
  -4  -5   5 180.576 346.088   1
   4   5  -5 221.769 127.157   5
   4   5  -4 3151.40 283.590   3
  -4  -5   4 3173.86 614.350   1
   4   5  -4 2375.81 419.774   4
   4   5  -3 29683.8 1072.45   3
  -4  -5   3 30814.1 1849.66   1
   4   5  -3 30346.4 1584.76   4
   4   5  -3 28403.0 1832.48   8
  -4  -5   2 70811.4 3010.43   1
  -4  -5   2 76299.0 2308.72   3
  -4  -5   2 75447.8 2884.13   4
   4   5  -2 79617.1 2836.55   4
   4   5  -2 72219.8 3066.46   8
   4   5  -2 79484.4 2842.06   1
   4   5  -2 73303.2 2160.34   3
   4   5  -1 252.951 128.910   3
   4   5  -1 469.709 217.059   1
  -4  -5   1 358.146 139.648   3
  -4  -5   1 567.170 251.364   4
   4   5  -1 288.712 158.860   4
  -4  -5   1 198.093 158.715   1
  -4  -5   0 14637.2 1154.12   1
   4   5   0 14392.1 1094.24   5
  -4  -5   0 15831.3 1163.42   4
   4   5   0 18349.5 1255.83   4
   4   5   0 14576.7 879.112   3
  -4  -5  -1 58178.6 2426.48   4
   4   5   1 61399.9 2613.52   4
   4   5   1 60437.2 2964.89   6
   4   5   1 55091.5 2119.80   3
  -4  -5  -1 59294.8 2447.30   1
  -4  -5  -2 16040.8 1181.12   3
   4   5   2 14927.4 1252.52   4
  -4  -5  -2 14367.7 992.829   8
   4   5   2 13338.0 1367.83   6
   4   5   2 15020.9 1041.29   3
  -4  -5  -2 13213.6 1018.16   1
  -4  -5  -3 1192.16 274.827   1
  -4  -5  -3 1163.30 351.871   3
  -4  -5  -3 1874.61 356.618   8
   4   5   3 1379.72 386.773   4
   4   5   3 1741.48 555.535   6
  -4  -5  -4 51134.7 2444.60   3
   4   5   4 52651.8 2798.35   4
  -4  -5  -4 48395.2 2011.91   8
   4   5   4 50192.6 3021.34   6
  -4  -5  -4 45250.6 1811.36   1
  -4  -5  -5 18160.5 1450.87   3
  -4  -5  -5 15704.3 1080.44   8
  -4  -5  -6 506.450 357.002   3
  -4  -5  -6 66.7717 152.942   8
   4   5   6-165.089 336.950   6
  -4  -5  -7 8928.04 1114.24   3
  -4  -5  -7 8451.40 803.139   8
   4   5   7 8679.22 1380.68   6
  -4  -5  -8 10026.7 1271.45   3
  -4  -6  12-447.297 467.151   1
  -4  -6  11 229.277 254.337   1
   4   6 -11 165.963 259.447   4
  -4  -6  10 970.523 547.451   1
   4   6 -10-271.719 269.630   4
   4   6  -9 9168.49 1080.96   4
  -4  -6   9 8818.23 1205.12   1
  -4  -6   8 9950.36 1255.76   1
   4   6  -8 11427.8 1145.84   4
   4   6  -8 10829.9 662.485   3
  -4  -6   7 7489.99 1043.62   1
   4   6  -7 7030.87 855.924   4
   4   6  -7 7037.40 831.588   6
   4   6  -7 6921.51 463.309   3
   4   6  -6 245.801 75.3647   5
   4   6  -6 205.148 74.9323   5
   4   6  -6 178.107 75.5814   3
   4   6  -6 124.322 59.4112   3
   4   6  -6 443.644 275.045   4
  -4  -6   6 80.0750 189.318   1
   4   6  -5 19907.8 658.017   3
  -4  -6   5 19114.2 1593.42   1
   4   6  -5 19777.4 1010.90   5
   4   6  -5 21949.2 1415.04   4
  -4  -6   4 26818.1 1870.95   1
   4   6  -4 24482.6 1268.00   5
   4   6  -4 26738.8 1559.81   4
   4   6  -4 25440.8 780.355   3
  -4  -6   3 9997.22 1093.53   1
   4   6  -3 9461.65 805.580   5
   4   6  -3 10331.3 946.643   4
   4   6  -3 9291.02 458.703   3
  -4  -6   2 29788.5 1894.47   1
   4   6  -2 28366.2 1549.12   5
   4   6  -2 31752.9 1727.76   4
   4   6  -2 29382.5 1843.09   8
   4   6  -2 28654.6 1052.21   3
  -4  -6   1 38201.7 2124.75   1
   4   6  -1 35650.0 1867.15   5
  -4  -6   1 38586.4 1484.51   3
   4   6  -1 42364.1 2059.63   4
   4   6  -1 36212.2 1376.96   3
  -4  -6   0 34907.6 1991.30   1
  -4  -6   0 40066.4 1665.58   3
   4   6   0 39568.2 2066.42   4
   4   6   0 36295.4 1510.62   3
   4   6   1 1892.96 345.564   3
  -4  -6  -1 2106.24 446.074   1
   4   6   1 1666.19 377.664   4
  -4  -6  -2 10089.1 947.360   1
  -4  -6  -2 11428.4 981.930   3
   4   6   2 11030.9 1152.74   4
   4   6   2 11478.7 1331.01   6
   4   6   2 10303.5 864.194   3
  -4  -6  -3 70549.8 2821.53   3
   4   6   3 70540.3 3256.14   4
   4   6   3 67497.5 3619.72   6
  -4  -6  -4 2536.84 408.634   1
  -4  -6  -4 2464.50 484.987   3
  -4  -6  -4 2295.53 374.740   8
   4   6   4 3235.04 686.565   4
   4   6   4 2634.09 718.241   6
  -4  -6  -5-103.103 242.943   3
  -4  -6  -5 286.559 188.386   8
   4   6   5 340.118 281.985   4
   4   6   5-144.600 340.156   6
  -4  -6  -6 30779.3 2013.91   3
   4   6   6 31844.5 2763.07   6
  -4  -6  -7 13628.3 1363.71   3
   4   6   7 13829.6 1860.12   6
  -4  -6  -8 9281.36 1155.48   3
  -4  -7  11 3658.25 868.513   1
   4   7 -10 27648.2 2050.98   4
  -4  -7  10 22563.5 2132.89   1
  -4  -7   9 17471.2 1821.01   1
   4   7  -9 22146.3 1734.59   4
   4   7  -8 3734.24 703.630   4
  -4  -7   8 3414.28 749.713   1
  -4  -7   7 5172.86 934.248   1
   4   7  -7 4511.38 721.217   4
  -4  -7   6 10986.6 1311.71   1
   4   7  -6 12421.9 1135.55   4
   4   7  -5 2254.71 332.950   5
   4   7  -5 3119.24 570.373   4
  -4  -7   5 1906.58 536.733   1
   4   7  -4 1169.35 263.465   5
   4   7  -4 1631.38 395.970   4
  -4  -7   4 1534.34 488.491   1
   4   7  -3 3790.45 549.022   5
   4   7  -3 6190.80 796.627   4
  -4  -7   3 4728.12 789.305   1
   4   7  -2 25944.0 1596.15   5
  -4  -7   2 26735.8 1883.15   1
   4   7  -1 9291.34 959.339   5
  -4  -7   1 9541.10 1065.93   1
  -4  -7   1 8764.80 567.033   3
   4   7  -1 10517.5 1047.13   4
  -4  -7   0 13351.1 1240.59   1
  -4  -7   0 14544.6 883.933   3
   4   7   0 15018.9 1273.12   4
   4   7   1 2197.77 534.014   4
  -4  -7  -1 2745.55 526.325   1
  -4  -7  -2 1324.77 331.112   3
   4   7   2 1692.42 615.113   6
   4   7   2 722.407 336.331   4
  -4  -7  -2 1256.10 386.907   1
  -4  -7  -3 833.220 262.479   3
   4   7   3 1322.62 455.292   4
  -4  -7  -3 1004.76 378.210   1
   4   7   3 1331.66 538.759   6
  -4  -7  -4 22572.7 1512.91   3
   4   7   4 26575.1 2084.38   4
   4   7   4 25984.9 2351.54   6
  -4  -7  -4 19634.6 1314.76   1
  -4  -7  -5 10409.1 1051.04   3
   4   7   5 13666.6 1788.02   6
   4   7   5 10974.9 1424.34   4
  -4  -7  -6 17554.8 1444.24   3
   4   7   6 19532.8 2221.94   6
  -4  -7  -7 3748.60 708.941   3
  -4  -7  -8 8268.69 1086.41   3
  -4  -8  10 3106.27 867.393   1
  -4  -8   9 2251.43 654.089   1
   4   8  -9 1910.72 607.527   4
   4   8  -8 835.952 292.916   4
  -4  -8   8 262.765 363.156   1
  -4  -8   7 11106.7 1436.10   1
   4   8  -7 12630.0 1252.54   4
   4   8  -6 1627.31 472.306   4
  -4  -8   6 480.161 366.668   1
   4   8  -5 585.582 382.391   4
  -4  -8   5 461.364 342.921   1
  -4  -8   4 33822.8 2357.52   1
   4   8  -4 39140.0 2169.56   4
  -4  -8   3 6435.18 968.342   1
   4   8  -3 7168.28 773.104   5
   4   8  -3 8363.52 960.999   4
  -4  -8   2 2105.07 529.313   1
   4   8  -2 2534.39 565.572   4
  -4  -8   1 73474.8 3420.91   1
  -4  -8   1 74050.3 1923.95   3
  -4  -8   0 31577.3 2075.58   1
  -4  -8   0 31263.2 1273.82   3
   4   8   0 32904.4 2066.49   4
  -4  -8  -1 11608.3 1190.77   1
   4   8   1 11954.1 1221.38   4
  -4  -8  -2 26992.5 1461.48   3
   4   8   2 29503.4 2074.36   4
  -4  -8  -3 19011.2 1282.59   3
  -4  -8  -3 18307.5 1398.53   1
   4   8   3 18926.6 1738.32   4
   4   8   3 16656.2 1907.34   6
  -4  -8  -4 17999.3 1298.39   3
   4   8   4 17802.0 1807.42   4
   4   8   4 20664.9 2182.89   6
  -4  -8  -5-283.560 282.544   3
   4   8   5-350.793 464.350   4
   4   8   5 320.486 457.629   6
  -4  -8  -6 163.445 179.850   3
   4   8   6-222.247 484.233   4
  -4  -8  -7 7476.92 951.458   3
   4   9  -8 54.9959 193.049   4
  -4  -9   8 380.562 363.551   1
   4   9  -7 2960.11 626.924   4
  -4  -9   7 2978.43 789.774   1
   4   9  -6 4465.64 746.723   4
  -4  -9   6 3192.60 785.168   1
  -4  -9   5 2907.65 731.951   1
   4   9  -5 4250.51 737.069   4
  -4  -9   4 5924.10 978.309   1
   4   9  -4 6894.89 943.730   4
  -4  -9   3 1309.33 554.011   1
   4   9  -3 2861.89 667.386   4
  -4  -9   2 2530.35 653.670   1
   4   9  -2 3872.79 707.869   4
  -4  -9   1 23876.0 1905.89   1
   4   9  -1 30095.3 2022.53   4
  -4  -9   0 5552.68 880.371   1
   4   9   0 6308.17 925.028   4
  -4  -9  -1 620.509 359.057   1
   4   9   1 618.389 345.672   4
  -4  -9  -2 17560.3 1508.86   1
   4   9   2 19676.6 1756.83   4
   4   9   3 2840.96 787.320   4
   4   9   3 2776.70 890.206   6
  -4  -9  -3 3686.48 668.874   1
   4   9   4 96.4727 400.969   4
   4   9   4 236.725 380.875   6
   4  10  -6 7041.31 998.861   4
  -4 -10   6 4839.06 1018.24   1
  -4 -10   5 4656.91 946.189   1
   4  10  -5 6304.70 951.618   4
  -4 -10   4 4056.82 893.288   1
   4  10  -4 5513.80 873.530   4
  -4 -10   3 13791.0 1547.90   1
   4  10  -3 21201.8 1738.97   4
  -4 -10   2 4709.69 890.523   1
   4  10  -2 6501.92 999.965   4
  -4 -10   1 956.323 489.434   1
   4  10  -1 511.737 324.530   4
  -4 -10   0 6646.65 1004.19   1
   4  10   0 8493.78 1124.65   4
  -4 -10  -1 9937.57 1195.28   1
   4  10   1 14308.9 1514.42   4
  -4 -10  -2-113.619 331.759   1
   4  10   2 110.796 358.786   4
  -4 -11   3-170.319 376.451   1
  -4 -11   2 5543.00 1011.01   1
  -4 -11   1 7899.08 1184.87   1
  -4 -11   0 1646.55 517.882   1
  -4 -11  -1-295.973 356.915   1
  -4 -11  -2 4871.50 824.750   1
  -5  11   2 11596.9 1633.09   2
  -5  11   1 3053.01 780.810   2
   5 -11   0 14181.7 1435.33   5
  -5  11   0 13335.0 1623.35   2
   5 -11   1 2121.39 568.664   5
  -5  11  -1 2640.24 683.943   2
  -5  10   5 45139.1 3224.11   2
   5 -10  -5 44359.3 2746.95   5
   5 -10  -4 13370.1 1412.59   5
  -5  10   4 11570.1 1545.94   2
   5 -10  -3 1416.85 556.621   5
  -5  10   3 481.832 391.974   2
   5 -10  -2 24068.9 1843.57   5
  -5  10   2 23301.3 2127.12   2
   5 -10  -1 9138.90 1117.31   5
  -5  10   1 10015.7 1309.96   2
   5 -10   0 977.734 352.436   5
  -5  10   0 1367.48 543.656   2
  -5  10  -1 10304.9 1284.24   2
   5 -10   1 12043.9 1248.93   5
  -5  10  -2 13497.7 1422.19   2
   5 -10   2 13104.3 1319.26   5
   5 -10   3 962.551 446.659   5
  -5  10  -3 1496.18 465.850   3
   5 -10   4 5938.26 894.810   5
   5  -9  -7 4132.66 807.888   5
  -5   9   7 4040.47 933.006   2
   5  -9  -6 9723.26 1233.09   5
  -5   9   6 10207.2 1454.64   2
   5  -9  -5 2020.73 593.794   5
  -5   9   5 2668.03 720.065   2
   5  -9  -4 7605.42 1035.25   5
  -5   9   4 5493.06 1054.43   2
  -5   9   4 7715.72 910.724   8
   5  -9  -3 14323.5 1384.77   5
  -5   9   3 12321.2 1499.14   2
  -5   9   3 11361.8 1177.64   8
  -5   9   3 14270.4 1171.30   4
   5  -9  -2 60.0118 197.792   5
  -5   9   2-281.979 313.044   2
   5  -9  -1 2616.07 555.133   5
  -5   9   1 2479.63 697.049   2
   5  -9   0 39928.0 2332.71   5
  -5   9   0 35979.7 2429.27   2
   5  -9   1 4080.83 746.290   5
  -5   9  -1 4378.95 806.763   2
   5  -9   2 5411.95 834.938   5
  -5   9  -2 4939.46 816.642   2
  -5   9  -2 4412.00 764.007   3
   5  -9   3 14688.2 1366.79   5
  -5   9  -3 13731.3 1347.89   3
   5  -9   4 5186.81 804.083   5
  -5   9  -4 4545.13 816.207   3
   5  -9   5 14187.3 1350.47   5
  -5   9  -5 14429.6 1431.95   3
   5  -8  -9 5092.60 908.104   5
  -5   8   8 29646.4 2565.37   2
   5  -8  -8 30726.1 2273.74   5
   5  -8  -7 1819.46 589.890   5
  -5   8   7 1989.01 600.476   2
   5  -8  -6 2276.70 601.371   5
  -5   8   6 1219.95 570.468   2
  -5   8   5 39521.4 2731.82   2
   5  -8  -5 42042.6 2427.45   5
  -5   8   5 35124.2 2003.02   8
   5  -8  -4 5012.51 794.096   5
  -5   8   4 5379.52 920.224   2
  -5   8   4 4854.18 740.126   8
   5  -8  -3 6298.47 879.575   5
  -5   8   3 5482.54 960.006   2
  -5   8   3 5668.83 840.112   8
   5  -8  -2 47273.2 2480.73   5
  -5   8   2 40677.0 2608.51   2
   5  -8  -1 10960.0 1163.02   5
  -5   8   1 9997.54 1200.93   2
  -5   8   0 21780.8 1759.06   2
   5  -8   0 23297.8 1702.21   5
  -5   8  -1 14769.6 1387.67   2
   5  -8   1 16722.1 1432.19   5
  -5   8  -1 15053.7 1356.41   3
   5  -8   2 9378.23 1049.69   5
  -5   8  -2 8997.08 1061.78   3
  -5   8  -2 7566.44 940.076   2
   5  -8   3 45000.6 2502.67   5
  -5   8  -3 44267.3 2495.44   3
  -5   8  -3 48600.9 2407.17   2
   5  -8   4 264.508 220.518   5
  -5   8  -4 930.016 406.285   3
   5  -8   5 331.794 291.279   5
  -5   8  -5-269.517 331.463   3
   5  -8   6 15677.2 1439.41   5
   5  -7 -10 15908.8 1644.93   5
  -5   7  10 16476.7 1910.47   2
   5  -7  -9 1180.00 470.489   5
  -5   7   9-86.4146 536.831   2
   5  -7  -8 1823.90 609.335   5
  -5   7   8 1950.34 665.189   2
  -5   7   7 13831.9 1594.94   2
   5  -7  -7 15710.6 1478.59   5
  -5   7   6 12580.4 1490.26   2
   5  -7  -6 14819.5 1402.75   5
  -5   7   5 10262.4 1292.72   2
   5  -7  -5 12585.1 1234.39   5
  -5   7   5 11432.1 1109.34   8
  -5   7   4 15052.1 1543.64   2
   5  -7  -4 15604.9 1343.31   5
  -5   7   4 14869.5 1311.91   8
  -5   7   4 12888.5 1043.07   6
  -5   7   3 17951.0 1634.18   2
   5  -7  -3 20231.3 1544.61   5
  -5   7   3 20863.4 1611.78   8
  -5   7   3 17296.1 1278.87   6
  -5   7   2 54459.6 2903.31   2
   5  -7  -2 54565.1 2666.85   5
   5  -7  -1 1071.55 346.047   5
  -5   7   1 812.042 393.421   2
  -5   7   1 1175.74 225.493   4
   5  -7   0-223.574 255.603   5
  -5   7   0 262.910 177.538   2
  -5   7   0 528.032 309.171   3
  -5   7   0 312.528 114.258   4
   5  -7   1 43137.2 2338.00   5
  -5   7  -1 40945.7 2304.28   3
  -5   7  -1 42880.5 1579.10   4
  -5   7  -1 40888.6 2276.61   2
   5  -7   2 321.547 255.620   5
  -5   7  -2 258.816 211.028   2
  -5   7  -2 138.960 194.095   7
  -5   7  -2 150.377 247.279   3
   5  -7   3-337.715 358.514   5
  -5   7  -3 7.04505 154.568   2
  -5   7  -3-204.651 342.455   3
  -5   7  -3 217.691 169.406   7
   5  -7   4 27035.8 1871.29   5
  -5   7  -4 24966.6 1865.38   3
   5  -7   5 5236.48 817.220   5
  -5   7  -5 5947.82 924.267   3
   5  -7   5 6532.65 1033.30   6
   5  -7   6 4702.45 793.039   5
  -5   7  -6 3633.32 742.174   3
   5  -7   7 9134.33 1125.98   5
   5  -6 -11 18955.6 1841.72   5
  -5   6  11 20208.8 2143.72   2
   5  -6 -10 11980.1 1397.98   5
  -5   6  10 12721.8 1614.12   2
   5  -6  -9 5788.86 961.140   5
  -5   6   9 5864.84 1053.43   2
   5  -6  -8 12387.1 1337.50   5
  -5   6   8 11908.8 1472.43   2
  -5   6   7 68720.8 3623.24   2
   5  -6  -7 67930.4 3192.02   5
   5  -6  -6 929.560 362.164   5
  -5   6   6 404.536 341.966   2
   5  -6  -6 812.449 241.496   4
  -5   6   5 24019.7 1906.73   2
   5  -6  -5 22559.7 1635.63   5
   5  -6  -5 24290.6 1206.90   4
  -5   6   5 22147.0 1594.50   8
  -5   6   5 22951.5 1217.79   6
  -5   6   4 17747.5 1580.52   2
   5  -6  -4 19311.6 1456.76   5
  -5   6   4 17185.7 1425.22   8
   5  -6  -4 16943.7 927.526   4
  -5   6   4 18151.1 1136.36   6
   5  -6  -3 3556.80 610.257   5
   5  -6  -3 3414.48 369.683   4
  -5   6   3 2692.28 596.391   2
  -5   6   3 3116.36 624.705   8
  -5   6   3 3173.50 484.088   6
  -5   6   2 8745.31 1037.67   2
   5  -6  -2 8073.12 922.308   5
  -5   6   2 7951.52 816.066   6
   5  -6  -1 62760.1 2810.18   5
  -5   6   1 58616.1 2586.07   6
  -5   6   1 58428.5 2830.55   2
   5  -6   0 21977.3 1572.55   5
  -5   6   0 23580.8 1633.29   3
  -5   6   0 20080.8 751.635   4
  -5   6   0 21613.2 1550.74   2
   5  -6   1 143.665 209.202   5
  -5   6  -1 170.821 164.611   2
  -5   6  -1-5.84966 159.649   7
  -5   6  -1 336.949 304.457   3
  -5   6  -1 178.655 75.2156   4
   5  -6   2 7054.87 896.855   5
  -5   6  -2 5541.25 715.233   2
  -5   6  -2 7563.76 520.677   4
  -5   6  -2 7023.93 780.928   7
  -5   6  -2 5368.73 774.328   3
   5  -6   2 7513.64 914.906   6
   5  -6   3 26646.1 1810.14   5
  -5   6  -3 23311.4 1759.68   3
  -5   6  -3 26189.4 1485.95   7
  -5   6  -3 23894.3 1462.45   2
   5  -6   3 25275.9 1790.93   6
   5  -6   4 6746.17 884.415   5
  -5   6  -4 6820.30 970.838   3
   5  -6   4 7447.24 1007.38   6
   5  -6   5 634.221 311.165   5
  -5   6  -5 926.887 372.846   3
   5  -6   5 1174.32 420.126   6
  -5   6  -6 11567.5 1327.76   3
   5  -6   6 13246.7 1472.48   6
   5  -6   6 12976.3 1305.49   5
   5  -6   7 13671.0 1384.33   5
   5  -6   8 1101.39 440.810   5
   5  -5 -12 3549.62 794.789   5
  -5   5  12 3441.34 844.077   2
   5  -5 -11 14077.2 1534.04   5
  -5   5  11 13248.2 1629.61   2
   5  -5 -10 5621.52 929.958   5
  -5   5  10 6752.47 1132.53   2
   5  -5  -9 41479.5 2526.24   5
  -5   5   9 43541.9 2831.03   2
   5  -5  -8 15023.4 1404.39   5
  -5   5   8 14762.2 1548.68   2
   5  -5  -7 1504.73 497.820   5
  -5   5   7 2231.18 626.691   2
  -5   5   7 1925.95 193.026   6
   5  -5  -7 2300.54 367.846   4
   5  -5  -6 37041.3 2075.15   5
   5  -5  -6 31935.1 1434.27   4
  -5   5   6 35300.5 1221.97   6
  -5   5   6 34401.8 2296.51   2
   5  -5  -5 1404.24 370.534   5
  -5   5   5 1032.25 394.268   2
  -5   5   5 2258.33 506.235   8
   5  -5  -5 1197.89 224.743   4
  -5   5   5 1467.66 236.992   6
   5  -5  -4 28346.7 1760.21   5
  -5   5   4 30635.0 1897.74   8
   5  -5  -4 27031.1 1116.23   4
  -5   5   4 27000.2 1277.07   6
  -5   5   4 29566.5 1971.53   2
   5  -5  -3 32176.0 1877.49   5
   5  -5  -3 31901.7 1079.36   4
  -5   5   3 29111.1 1910.65   8
  -5   5   3 28756.7 1434.62   6
  -5   5   3 32922.9 2034.03   2
   5  -5  -2 80036.3 3164.68   5
  -5   5   2 73654.1 2697.20   6
  -5   5   2 73797.1 3209.99   2
   5  -5  -1 8541.50 937.297   5
  -5   5   1 8456.30 940.681   3
  -5   5   1 8982.85 844.546   6
  -5   5   1 8313.49 923.657   2
   5  -5   0 171.930 194.026   5
  -5   5   0 286.238 249.269   2
  -5   5   0 370.848 251.333   3
  -5   5   0-168.505 197.109   6
   5  -5   1 42228.2 2216.45   5
  -5   5  -1 36508.0 2123.58   3
  -5   5  -1 37764.0 1937.47   7
   5  -5   1 38675.4 2011.42   6
  -5   5  -1 34455.8 1885.66   2
  -5   5  -2 38711.5 2223.27   3
  -5   5  -2 36822.2 1166.42   4
  -5   5  -2 38819.5 1884.71   7
   5  -5   2 37027.9 2082.74   6
  -5   5  -2 36763.4 1857.96   2
   5  -5   2 36698.3 2139.72   5
  -5   5  -3 5527.44 806.635   3
   5  -5   3 5595.22 815.837   5
  -5   5  -3 6029.69 454.164   4
  -5   5  -3 6899.83 737.768   7
  -5   5  -3 5896.85 645.549   2
   5  -5   3 5407.24 803.424   6
  -5   5  -4 37286.1 2294.31   3
  -5   5  -4 35526.0 1424.45   4
  -5   5  -4 36099.4 1645.86   2
   5  -5   4 34984.2 2214.25   6
   5  -5   4 39161.9 2267.11   5
  -5   5  -5 10675.5 1247.31   3
   5  -5   5 11533.2 1283.92   6
   5  -5   5 12897.5 1282.45   5
  -5   5  -6 33823.7 2330.09   3
   5  -5   6 39578.8 2553.70   6
   5  -5   6 37858.4 2346.84   5
   5  -5   7 1150.96 490.610   5
  -5   5  -7 610.576 419.239   3
   5  -5   7 922.638 497.586   6
   5  -5   8 706.266 366.510   5
   5  -4 -13 1934.62 628.382   5
  -5   4  13 1601.69 543.127   2
   5  -4 -12 561.068 308.097   5
  -5   4  12 886.715 483.452   2
   5  -4 -11 269.881 265.054   5
  -5   4  11 773.636 469.368   2
   5  -4 -10 17612.3 1590.47   5
  -5   4  10 16427.1 1671.21   2
   5  -4  -9 1098.53 442.623   5
  -5   4   9 1727.36 528.423   2
   5  -4  -8 7820.85 961.814   5
  -5   4   8 8759.37 1138.62   2
   5  -4  -7 14610.5 1247.70   5
   5  -4  -7 12625.9 854.443   4
  -5   4   7 13233.7 1342.09   2
   5  -4  -6 1861.04 435.311   5
  -5   4   6 2016.05 535.326   2
   5  -4  -6 1353.41 257.936   4
   5  -4  -5 2794.23 530.846   5
  -5   4   5 2444.37 546.767   2
  -5   4   5 1888.75 470.293   8
  -5   4   5 2237.39 231.825   6
   5  -4  -5 2257.45 282.304   4
   5  -4  -4 132479. 4327.21   5
   5  -4  -4 124471. 3181.31   4
  -5   4   4 130148. 4481.18   8
  -5   4   4 128174. 3352.97   6
  -5   4   4 122871. 4488.36   2
   5  -4  -3 61576.6 2595.59   5
   5  -4  -3 50336.7 1296.84   4
  -5   4   3 57191.8 2709.61   8
  -5   4   3 57474.9 1943.59   6
  -5   4   3 56524.1 2622.03   2
   5  -4  -2 691.250 281.554   5
  -5   4   2 428.660 180.420   2
  -5   4   2 358.449 161.252   6
   5  -4  -1 8589.52 917.998   5
  -5   4   1 8654.47 938.095   3
  -5   4   1 8211.74 765.904   6
   5  -4  -1 9744.89 802.380   6
  -5   4   1 7932.73 865.043   2
   5  -4   0 46686.1 2306.22   5
  -5   4   0 42936.8 2256.31   3
  -5   4   0 44278.9 2105.43   7
  -5   4   0 40912.1 1992.83   6
   5  -4   0 44555.6 2019.89   6
  -5   4   0 41882.2 2077.07   2
  -5   4  -1 56251.3 2667.58   3
  -5   4  -1 54574.5 2356.99   7
  -5   4  -1 53508.3 2336.57   2
   5  -4   1 53017.9 2398.12   6
   5  -4   1 57443.6 2669.05   5
  -5   4  -2 18515.6 1484.13   3
  -5   4  -2 18573.2 1252.41   7
  -5   4  -2 18946.2 1221.59   2
   5  -4   2 20580.3 1450.20   6
   5  -4   2 18756.0 1456.97   5
  -5   4  -3 13839.6 1325.79   3
  -5   4  -3 15398.9 697.344   4
  -5   4  -3 13327.6 658.135   4
  -5   4  -3 14720.5 1011.17   2
   5  -4   3 12815.5 1203.44   6
   5  -4   3 14838.1 1324.83   5
  -5   4  -4 33248.1 2150.43   3
  -5   4  -4 31807.0 1278.27   4
   5  -4   4 29549.4 1998.22   6
   5  -4   4 30859.1 2015.43   5
  -5   4  -5-127.452 251.016   3
   5  -4   5 460.034 321.532   6
   5  -4   5-26.0648 276.460   5
  -5   4  -6 4495.38 815.057   3
   5  -4   6 3801.42 777.709   6
  -5   4  -7 43225.3 2727.73   3
   5  -4   7 42555.0 2765.09   6
  -5   3  13 7492.92 1159.69   2
   5  -3 -13 7308.05 1116.35   5
   5  -3 -12 13715.2 1520.46   5
  -5   3  12 14501.5 1584.26   2
   5  -3 -11 29.7869 228.599   5
  -5   3  11 472.736 380.999   2
   5  -3 -10 25203.6 1870.12   5
  -5   3  10 28942.5 2137.52   2
   5  -3  -9 108177. 4185.85   5
  -5   3   9 108851. 4475.69   2
   5  -3  -8 5173.12 761.502   5
  -5   3   8 3763.86 711.198   2
   5  -3  -8 3964.88 516.417   4
   5  -3  -7 13879.2 1162.58   5
   5  -3  -7 11691.8 836.847   4
  -5   3   7 12996.5 1284.40   2
   5  -3  -6 33889.1 1869.31   5
   5  -3  -6 32016.3 1339.36   4
  -5   3   6 34536.2 2087.52   2
   5  -3  -5 16900.2 1242.98   5
   5  -3  -5 14766.2 749.781   4
  -5   3   5 16283.3 1351.76   8
  -5   3   5 15121.3 1317.67   2
   5  -3  -4 14534.2 1146.28   5
   5  -3  -4 13081.2 599.066   4
  -5   3   4 13755.4 1213.19   8
  -5   3   4 13789.3 648.878   6
  -5   3   4 14223.1 1220.88   2
   5  -3  -3 60798.9 2587.72   5
  -5   3   3 57406.8 1899.47   6
  -5   3   3 59002.6 2726.20   8
  -5   3   3 55678.1 2578.64   2
   5  -3  -2 1176.33 358.873   5
  -5   3   2 1836.65 432.932   2
   5  -3  -2 1992.46 424.676   2
  -5   3   2 1499.31 380.124   8
  -5   3   2 1904.61 410.873   7
  -5   3   2 1664.09 385.706   3
  -5   3   2 2015.92 327.614   6
   5  -3  -2 1799.36 290.981   6
   5  -3  -1 212418. 5745.57   2
  -5   3   1 205553. 5958.00   3
  -5   3   1 199894. 5782.93   7
  -5   3   1 183118. 5267.95   6
   5  -3  -1 202070. 5323.50   6
  -5   3   1 197004. 5752.60   2
   5  -3  -1 205612. 5952.25   5
   5  -3   0 17524.2 1190.16   2
  -5   3   0 16158.9 1297.51   3
  -5   3   0 18379.2 1260.01   7
  -5   3   0 16658.4 1139.05   6
  -5   3   0 16259.1 1177.43   2
   5  -3   0 17922.7 1170.44   6
   5  -3   0 18181.2 1367.97   5
   5  -3   1 1474.71 409.532   5
  -5   3  -1 1584.53 362.564   2
   5  -3   1 2076.93 396.398   2
  -5   3  -1 1418.14 382.590   3
  -5   3  -1 1744.92 399.150   7
  -5   3  -1 1712.91 357.070   6
   5  -3   1 1721.91 389.530   6
  -5   3  -2 28740.3 1877.24   3
  -5   3  -2 31079.4 1572.00   2
   5  -3   2 28885.0 1741.68   6
   5  -3   2 32035.6 1934.36   5
  -5   3  -3 10718.1 1144.37   3
  -5   3  -3 9548.53 527.265   4
  -5   3  -3 8430.83 490.734   4
   5  -3   3 9174.10 1004.08   6
  -5   3  -4 16207.6 1480.97   3
   5  -3   4 18057.6 1186.36   1
   5  -3   4 16146.7 1430.84   6
  -5   3  -5 37641.8 2398.79   3
   5  -3   5 36806.7 2340.28   6
  -5   3  -6 20842.0 1816.93   3
   5  -3   6 20811.4 1809.63   6
  -5   3  -7 9099.96 1212.71   3
   5  -3   7 9074.74 1250.63   6
  -5   2  13 3224.92 738.007   2
  -5   2  12 2775.98 709.846   2
   5  -2 -12 2734.17 661.850   5
  -5   2  11 8145.70 1122.96   2
   5  -2 -11 7167.44 990.478   5
   5  -2 -10 12254.4 1219.65   5
  -5   2  10 10791.8 1252.29   2
   5  -2  -9 37475.1 2142.35   5
  -5   2   9 36438.5 2276.80   2
   5  -2  -8 1772.76 417.157   5
  -5   2   8 2421.42 546.724   2
   5  -2  -8 2165.15 391.700   4
   5  -2  -7 21233.9 1424.79   5
   5  -2  -7 21533.5 1184.85   4
  -5   2   7 21090.7 1597.22   2
   5  -2  -6 96101.1 3424.45   5
   5  -2  -6 95194.2 2853.80   4
  -5   2   6 93981.0 3698.83   2
   5  -2  -5 291.798 170.198   5
  -5   2   5-30.8180 242.110   2
   5  -2  -5 262.296 113.706   4
   5  -2  -4 2865.48 512.057   5
  -5   2   4 3003.99 558.291   2
   5  -2  -4 3128.76 260.999   4
  -5   2   4 2886.50 552.552   8
   5  -2  -3 94744.3 3386.86   5
  -5   2   3 85312.3 3483.51   8
  -5   2   3 90461.4 3432.85   7
  -5   2   3 90515.0 2540.10   6
  -5   2   3 96175.8 3488.80   2
   5  -2  -3 95979.1 2567.68   6
   5  -2  -2 15094.1 1157.38   2
   5  -2  -2 13144.0 1138.74   1
  -5   2   2 14550.8 1169.14   3
  -5   2   2 14661.7 1256.54   8
  -5   2   2 15978.2 1211.54   7
  -5   2   2 14965.8 864.655   6
  -5   2   2 13006.8 1092.90   2
   5  -2  -2 15566.0 884.312   6
   5  -2  -2 14655.8 1159.23   5
   5  -2  -1 6886.07 732.020   2
  -5   2   1 8396.28 875.079   3
  -5   2   1 7554.14 799.471   7
   5  -2  -1 5895.80 730.004   1
  -5   2   1 6386.07 614.703   6
  -5   2   1 6593.80 758.303   2
   5  -2  -1 7480.68 658.463   6
   5  -2  -1 7321.21 822.083   5
   5  -2   0 163204. 4868.20   2
  -5   2   0 170324. 5238.33   3
  -5   2   0 169827. 4994.73   7
   5  -2   0 156818. 4871.42   1
  -5   2   0 158909. 4672.80   6
  -5   2   0 165725. 4893.74   2
   5  -2   0 167387. 4780.16   6
   5  -2   0 171850. 5240.69   5
   5  -2   1 934.716 280.802   1
   5  -2   1 542.453 195.165   2
  -5   2  -1 1251.28 359.777   3
  -5   2  -1 1020.06 324.150   7
  -5   2  -1 675.604 235.755   6
   5  -2   1 805.828 293.599   6
   5  -2   2 195.132 173.657   1
   5  -2   2 433.055 178.019   2
  -5   2  -2 357.695 245.107   3
  -5   2  -2 179.337 57.4015   4
  -5   2  -2 355.871 73.5892   4
   5  -2   2 521.939 256.719   6
  -5   2  -3 68496.9 3132.48   3
  -5   2  -3 64153.7 1893.01   4
   5  -2   3 65994.2 2509.21   1
   5  -2   3 70893.0 3032.81   6
  -5   2  -4 44140.7 2532.51   3
  -5   2  -4 42097.6 1546.87   4
   5  -2   4 41583.4 1817.28   1
   5  -2   4 44062.2 2445.77   6
  -5   2  -5 19088.1 1679.78   3
   5  -2   5 20058.3 1696.21   6
  -5   2  -6 601.993 355.081   3
   5  -2   6 1232.08 477.698   6
  -5   2  -7 1850.47 547.393   3
   5  -2   7 1849.38 556.907   6
  -5   1  13 4071.85 754.609   7
  -5   1  13 5747.83 952.588   2
  -5   1  12 1499.72 505.286   2
   5  -1 -12 1205.87 476.027   5
  -5   1  12 723.003 346.779   7
  -5   1  11 6211.57 935.020   2
   5  -1 -11 4324.94 728.108   5
  -5   1  10 316.982 233.384   2
   5  -1 -10 97.2943 201.837   5
   5  -1  -9 9092.91 956.749   5
  -5   1   9 9791.49 1111.41   2
   5  -1  -8 40638.2 2035.16   5
  -5   1   8 42428.7 2338.60   2
  -5   1   8 40534.4 1967.84   5
   5  -1  -7 2106.78 418.484   5
  -5   1   7 2120.66 484.978   2
  -5   1   7 1534.14 402.137   7
   5  -1  -6 1537.32 381.628   5
  -5   1   6 1636.75 466.227   2
  -5   1   6 1324.54 390.766   7
   5  -1  -5 22284.4 1396.06   5
  -5   1   5 21432.2 1495.34   7
  -5   1   5 21178.1 1480.60   2
   5  -1  -4 63463.7 2575.05   5
   5  -1  -4 62309.2 2586.49   3
   5  -1  -4 63880.5 1800.48   4
  -5   1   4 58761.9 2733.22   8
  -5   1   4 61980.3 2685.87   7
  -5   1   4 61619.3 2654.49   2
   5  -1  -4 59354.3 1556.96   6
   5  -1  -3 9898.16 941.482   2
   5  -1  -3 8074.90 350.349   4
   5  -1  -3 7635.22 816.383   3
   5  -1  -3 8188.17 369.660   4
  -5   1   3 10522.1 1021.20   8
  -5   1   3 8710.64 889.314   7
  -5   1   3 7937.80 852.452   2
   5  -1  -3 9475.68 919.557   1
   5  -1  -3 8811.35 552.933   6
   5  -1  -3 8103.50 840.053   5
   5  -1  -2 19214.8 1328.43   2
   5  -1  -2 18195.3 1256.08   3
  -5   1   2 19852.0 1341.55   3
  -5   1   2 17365.9 1353.20   8
  -5   1   2 18823.2 1319.49   7
  -5   1   2 19017.4 1319.37   2
   5  -1  -2 18494.1 994.698   6
   5  -1  -2 18375.3 1286.96   1
   5  -1  -2 19272.1 1342.70   5
   5  -1  -1 109006. 3695.67   2
  -5   1   1 109529. 3815.95   3
  -5   1   1 114503. 4035.19   8
  -5   1   1 109185. 3760.76   7
  -5   1   1 105524. 3252.86   6
  -5   1   1 114984. 3763.57   2
   5  -1  -1 106142. 3659.68   1
   5  -1  -1 111660. 3374.70   6
   5  -1  -1 113078. 3899.13   5
   5  -1   0 67850.7 2696.54   2
  -5   1   0 75628.7 3023.67   3
  -5   1   0 77590.1 2949.55   7
  -5   1   0 67221.9 2523.95   6
   5  -1   0 72857.0 2741.90   1
   5  -1   0 73220.8 2673.11   6
   5  -1   1 51495.5 2176.97   2
  -5   1  -1 52295.7 2509.07   3
  -5   1  -1 49003.8 2143.37   6
   5  -1   1 48503.3 2225.19   6
   5  -1   1 52272.5 2155.28   1
   5  -1   2 16051.4 1100.82   2
  -5   1  -2 15668.4 1349.02   3
  -5   1  -2 16735.7 731.573   4
   5  -1   2 15791.6 1249.15   6
   5  -1   2 14490.1 1020.62   1
  -5   1  -3 43611.7 2445.24   3
  -5   1  -3 43482.3 1519.30   4
   5  -1   3 45155.6 2371.09   6
   5  -1   3 43212.6 1829.59   1
  -5   1  -4 16425.0 1493.38   3
  -5   1  -4 14364.1 848.877   4
   5  -1   4 15127.9 1391.48   6
   5  -1   4 13997.4 882.200   1
  -5   1  -5 16419.5 1529.64   3
   5  -1   5 14496.2 1454.21   6
  -5   1  -6 23384.1 1939.98   3
   5  -1   6 26180.5 2056.50   6
  -5   1  -7 31917.4 2361.24   3
   5  -1   7 33565.1 2487.41   6
  -5   0  13 2707.51 616.069   7
  -5   0  12 3653.18 713.120   7
   5   0 -11 1111.17 395.457   5
  -5   0  11 2023.72 510.116   7
   5   0 -10 25007.2 1646.80   5
  -5   0  10 25704.1 1810.37   7
  -5   0  10 27908.1 1932.61   2
   5   0  -9 21712.8 1463.65   5
  -5   0   9 20524.9 1572.70   7
  -5   0   9 22402.2 1674.90   2
  -5   0   8 1399.14 447.354   2
   5   0  -8 1410.30 347.716   5
  -5   0   8 870.181 298.278   7
  -5   0   7 217.965 288.618   2
   5   0  -7 517.993 216.499   5
  -5   0   7 78.7974 211.098   7
   5   0  -6 25894.4 1460.44   5
   5   0  -6 26628.0 1593.92   3
  -5   0   6 27096.8 1706.72   7
  -5   0   6 26104.1 1696.36   2
   5   0  -5 8253.02 795.697   5
   5   0  -5 7392.33 793.082   3
   5   0  -5 7909.45 608.578   4
  -5   0   5 7535.74 863.845   7
  -5   0   5 8097.11 903.705   2
   5   0  -4 1842.38 378.057   5
  -5   0   4 3688.74 655.205   8
   5   0  -4 2609.83 457.372   3
   5   0  -4 2427.56 290.530   4
  -5   0   4 2647.26 495.516   7
  -5   0   4 2628.38 513.215   2
   5   0  -4 2441.79 236.316   6
   5   0  -3 64862.8 2580.98   3
  -5   0   3 66235.9 2658.83   3
   5   0  -3 66398.5 1876.20   4
  -5   0   3 66453.3 2864.53   8
  -5   0   3 68405.7 2814.68   7
   5   0  -3 67309.1 2055.07   6
   5   0  -3 66803.4 2730.35   1
   5   0  -3 69044.0 2831.27   2
   5   0  -3 67153.3 2681.43   5
   5   0  -2 28217.1 1537.87   3
  -5   0   2 28282.1 1589.03   3
   5   0  -2 26740.2 861.803   4
  -5   0   2 27883.2 1699.87   8
  -5   0   2 30978.6 1742.22   7
   5   0  -2 27620.6 1283.06   6
   5   0  -2 28082.6 1596.66   1
   5   0  -2 30534.0 1729.06   2
   5   0  -2 27527.9 1607.42   5
   5   0  -1 31937.5 1683.53   3
  -5   0   1 33965.6 1825.39   3
  -5   0   1 33652.2 1893.03   8
   5   0  -1 31079.4 1518.15   6
   5   0  -1 34041.0 1722.49   1
   5   0  -1 34690.0 1839.65   2
  -5   0   0 46258.2 2224.75   3
   5   0   0 42665.5 1961.34   6
   5   0   0 42961.0 1941.80   1
   5   0   0 44946.9 2087.40   2
  -5   0  -1 27423.3 1730.56   3
  -5   0  -1 26957.3 975.340   4
   5   0   1 27557.3 1616.06   6
   5   0   1 27133.9 1431.82   1
   5   0   1 25217.2 1500.00   2
  -5   0  -2 65856.5 3002.49   3
  -5   0  -2 70158.7 2105.70   4
   5   0   2 66264.6 2876.69   6
   5   0   2 67089.3 2609.03   2
   5   0   2 66795.4 2406.21   1
   5   0   3 13545.8 870.549   1
  -5   0  -3 15131.3 1376.96   3
  -5   0  -3 13535.5 811.829   4
   5   0   3 12988.2 1217.77   6
   5   0   3 12320.9 964.389   2
   5   0   4 6418.86 527.583   1
  -5   0  -4 7020.81 613.713   4
  -5   0  -4 7222.29 1018.23   3
   5   0   4 6466.60 893.772   6
  -5   0  -5 61054.8 3139.30   3
   5   0   5 56439.9 3033.56   6
  -5   0  -6 38.8701 249.768   3
   5   0   6 245.935 271.613   6
  -5   0  -7 1592.92 573.755   3
   5   0   7 1082.94 473.823   6
   5   1 -13 820.543 457.537   3
  -5  -1  13 134.797 197.722   7
  -5  -1  12 3876.50 707.935   7
  -5  -1  11 13695.3 1288.08   7
   5   1 -10 480.452 231.052   5
  -5  -1  10 560.193 234.096   7
   5   1  -9 1880.94 410.757   5
  -5  -1   9 2246.88 510.531   7
   5   1  -8 48745.0 2096.21   5
  -5  -1   8 51301.0 2495.11   7
   5   1  -7 55550.4 2187.83   5
   5   1  -7 51733.1 2343.76   3
  -5  -1   7 50495.7 2554.05   1
  -5  -1   7 53160.6 2542.13   7
   5   1  -6 14504.7 1037.00   5
  -5  -1   6 14691.2 1267.74   1
   5   1  -6 15947.1 1157.53   3
   5   1  -6 15371.7 1005.83   4
  -5  -1   6 15287.6 1262.92   7
   5   1  -5 31349.9 1616.36   5
   5   1  -5 30637.8 1634.08   3
   5   1  -5 33455.5 1438.59   4
  -5  -1   5 31214.4 1853.85   1
  -5  -1   5 31766.0 1833.92   7
   5   1  -5 32857.3 1036.31   6
   5   1  -4 17395.1 1139.94   3
   5   1  -4 16999.7 909.310   4
  -5  -1   4 18687.7 1370.81   7
  -5  -1   4 17308.5 1307.17   1
   5   1  -4 17789.8 834.897   6
   5   1  -4 17162.4 1181.48   5
   5   1  -3 65964.9 2667.95   1
   5   1  -3 63481.8 2446.46   3
  -5  -1   3 67610.6 2610.76   3
   5   1  -3 64514.0 2027.90   4
  -5  -1   3 66069.9 2833.28   8
  -5  -1   3 73398.2 2927.43   7
   5   1  -3 63486.6 2126.98   6
   5   1  -3 62531.0 2577.59   5
   5   1  -2 2126.39 456.766   2
   5   1  -2 1601.46 346.411   3
  -5  -1   2 3159.93 543.494   8
  -5  -1   2 1714.36 380.748   3
   5   1  -2 2109.74 394.093   1
   5   1  -2 2378.83 286.289   4
   5   1  -2 2027.68 346.041   6
   5   1  -1 6534.82 699.562   3
   5   1  -1 7526.69 744.837   1
  -5  -1   1 6321.83 733.489   3
   5   1  -1 7854.43 507.336   4
  -5  -1   1 8498.46 884.088   8
   5   1  -1 7929.71 737.684   6
   5   1  -1 7061.57 816.370   2
   5   1   0 48966.7 2151.61   3
   5   1   0 51176.8 2111.20   1
  -5  -1   0 51066.5 2376.01   3
  -5  -1   0 50769.6 1666.30   4
  -5  -1   0 54372.7 2460.71   8
   5   1   0 53512.4 1686.94   4
   5   1   0 50093.6 2236.88   6
   5   1   0 51177.9 2370.88   2
   5   1   1 1010.94 300.609   2
  -5  -1  -1 1221.72 344.829   3
  -5  -1  -1 1217.31 217.910   4
   5   1   1 1743.23 344.901   1
   5   1   1 776.566 300.191   6
   5   1   2 957.181 241.039   1
   5   1   2 1001.06 326.908   2
  -5  -1  -2 842.594 360.329   3
  -5  -1  -2 916.214 216.137   4
   5   1   2 863.274 343.733   6
  -5  -1  -3 53993.6 2720.95   3
   5   1   3 49009.4 1807.14   1
  -5  -1  -3 51270.6 1919.23   4
   5   1   3 48164.8 2567.66   6
   5   1   3 50747.4 2230.45   2
  -5  -1  -4 11192.5 1215.80   3
  -5  -1  -4 9745.95 779.959   4
   5   1   4 10530.1 1180.87   6
   5   1   4 8407.20 810.031   2
  -5  -1  -5 13130.4 1370.52   3
   5   1   5 11107.7 1277.80   6
  -5  -1  -6 18682.5 1716.16   3
   5   1   6 18858.7 1784.61   6
  -5  -1  -7 21939.6 1907.26   3
   5   1   7 20584.7 1958.99   6
   5   2 -13 8475.76 1154.79   3
  -5  -2  13 7554.66 1019.96   7
  -5  -2  12 8760.44 1045.89   7
  -5  -2  11 6624.40 977.928   1
  -5  -2  11 5653.84 831.518   7
   5   2 -10 1743.91 357.806   5
  -5  -2  10 2486.09 546.601   7
  -5  -2  10 2225.04 572.122   1
   5   2  -9 16056.9 1096.99   5
  -5  -2   9 15227.5 1432.78   1
  -5  -2   9 15737.4 1329.80   7
   5   2  -8 16305.5 1067.21   5
   5   2  -8 15488.9 1178.52   4
  -5  -2   8 16290.2 1350.14   7
   5   2  -8 16254.7 657.323   6
  -5  -2   8 17053.1 1471.93   1
  -5  -2   7 712.074 380.861   1
   5   2  -7 51.3597 113.657   5
   5   2  -7-22.4066 152.849   4
   5   2  -7 561.412 265.691   3
  -5  -2   7 598.090 295.138   7
   5   2  -7 182.512 79.6502   6
   5   2  -6 5632.11 609.756   5
   5   2  -6 5931.64 648.582   3
   5   2  -6 5399.13 606.800   4
  -5  -2   6 6023.81 831.608   1
  -5  -2   6 5943.26 780.771   7
   5   2  -6 5938.28 427.437   6
   5   2  -6 6239.83 438.826   6
   5   2  -5 39080.5 1787.74   3
   5   2  -5 42814.3 1746.41   4
  -5  -2   5 43719.8 2238.40   7
  -5  -2   5 43656.1 2272.96   1
   5   2  -5 40271.9 1455.30   6
   5   2  -5 40141.7 1823.77   5
  -5  -2   4 3683.37 606.676   1
   5   2  -4 2537.35 450.222   5
   5   2  -4 3537.79 468.610   3
   5   2  -4 3468.21 421.413   4
   5   2  -4 2785.60 356.607   6
   5   2  -3 17061.9 1077.64   3
  -5  -2   3 19163.6 1231.14   3
   5   2  -3 18147.2 995.803   4
  -5  -2   3 17587.0 1313.37   1
   5   2  -3 16474.1 1009.59   6
   5   2  -2 89994.8 3033.29   3
   5   2  -2 96317.5 3306.09   1
  -5  -2   2 96267.1 3289.73   3
   5   2  -2 96198.9 2888.08   4
  -5  -2   2 95402.5 3506.54   8
  -5  -2   2 93991.0 3415.99   1
   5   2  -2 93761.0 3127.48   6
   5   2  -1 30672.7 1541.00   3
   5   2  -1 32103.7 1620.76   1
  -5  -2   1 31308.9 1695.56   3
  -5  -2   1 30413.1 1327.70   4
   5   2  -1 31495.8 1349.31   4
  -5  -2   1 33418.9 1811.74   8
  -5  -2   1 30245.0 1655.06   1
   5   2  -1 30926.7 1645.79   6
   5   2  -1 30576.8 1837.50   2
   5   2   0 5936.10 651.386   3
   5   2   0 5821.87 621.953   1
  -5  -2   0 5483.42 529.484   4
   5   2   0 6059.76 564.859   4
  -5  -2   0 5922.39 735.721   8
  -5  -2   0 5617.72 713.194   3
   5   2   0 5556.58 699.894   6
   5   2   0 5500.97 753.259   2
  -5  -2  -1 47672.9 2376.38   3
   5   2   1 52202.7 2016.29   1
  -5  -2  -1 45473.9 1865.49   4
  -5  -2  -1 54846.1 2413.10   8
   5   2   1 50805.1 1962.39   4
   5   2   1 49501.3 2414.79   6
   5   2   1 49111.0 2377.34   2
  -5  -2  -2 39352.0 2180.88   3
   5   2   2 34779.9 1506.77   1
  -5  -2  -2 34924.6 1568.47   4
   5   2   2 35001.9 2095.12   6
   5   2   2 36183.1 1963.36   2
  -5  -2  -3 6921.06 943.561   3
  -5  -2  -3 7810.45 714.712   4
   5   2   3 6883.14 559.822   1
   5   2   3 6564.86 789.756   2
   5   2   3 6847.97 929.032   6
  -5  -2  -4 24212.3 1829.35   3
  -5  -2  -4 23723.2 1333.15   4
   5   2   4 24746.5 1919.61   6
   5   2   4 24416.6 1527.49   2
  -5  -2  -5 29367.2 2056.80   3
   5   2   5 26730.9 2109.14   6
  -5  -2  -6 24006.6 1936.33   3
   5   2   6 23741.3 2062.55   6
  -5  -2  -7 127.014 257.147   3
   5   2   7 468.768 360.543   6
   5   3 -13 2456.74 601.650   3
  -5  -3  13 2520.33 663.710   1
   5   3 -12 928.536 381.864   3
  -5  -3  12 1609.25 538.699   1
  -5  -3  11 3220.04 712.942   1
   5   3 -10 17251.2 1449.92   4
  -5  -3  10 16630.7 1562.31   1
  -5  -3   9 2871.03 625.000   1
   5   3  -9 2453.97 360.948   5
   5   3  -9 2405.24 514.144   4
  -5  -3   8 1031.22 341.047   1
   5   3  -8 1453.75 302.523   5
   5   3  -8 1276.64 359.349   4
   5   3  -8 1179.54 285.118   3
   5   3  -8 1223.40 246.794   6
   5   3  -7 26176.9 1272.58   5
   5   3  -7 25440.7 1398.20   3
   5   3  -7 26806.5 1567.46   4
  -5  -3   7 25809.3 1825.35   1
   5   3  -7 25507.5 1176.33   6
   5   3  -6 13314.2 914.772   5
   5   3  -6 12566.0 912.777   3
   5   3  -6 13466.3 1021.67   4
  -5  -3   6 11560.3 1199.89   1
   5   3  -6 12681.6 809.241   6
  -5  -3   5 354.634 293.080   1
   5   3  -5 130.951 163.914   5
   5   3  -5 405.432 174.838   3
   5   3  -5 260.342 152.107   4
   5   3  -4 24054.8 1241.68   3
   5   3  -4 23990.1 1287.48   4
  -5  -3   4 25320.1 1684.27   1
   5   3  -3 16892.3 1021.68   3
   5   3  -3 18448.2 1085.80   4
   5   3  -3 16433.7 1110.20   6
  -5  -3   3 18491.3 1389.17   1
   5   3  -2 18689.2 1088.72   3
  -5  -3   2 20142.5 1259.09   3
   5   3  -2 19314.4 1252.67   1
   5   3  -2 19633.6 1163.38   4
   5   3  -2 19466.6 1270.77   6
  -5  -3   2 19667.4 1397.96   1
   5   3  -1 8296.11 726.435   3
  -5  -3   1 8264.90 816.805   3
  -5  -3   1 9870.74 784.758   4
   5   3  -1 7668.80 737.918   1
   5   3  -1 7428.25 679.377   4
  -5  -3   1 7658.52 816.953   8
  -5  -3   1 7826.22 841.475   1
   5   3  -1 8154.68 848.418   6
   5   3   0 67159.7 2500.09   3
  -5  -3   0 70216.9 2797.33   3
  -5  -3   0 64331.0 2417.55   4
   5   3   0 70294.4 2538.71   1
   5   3   0 69644.8 2504.13   4
  -5  -3   0 68636.4 2767.01   8
  -5  -3   0 66085.7 2666.61   1
   5   3   0 67352.0 2923.89   6
  -5  -3  -1 38477.5 2066.34   3
  -5  -3  -1 37418.2 1757.57   4
   5   3   1 37340.1 1683.56   1
  -5  -3  -1 42942.0 2058.49   8
   5   3   1 40534.0 1869.43   4
  -5  -3  -1 38717.3 1840.08   1
   5   3   1 39657.5 2230.62   6
  -5  -3  -2 8740.66 966.283   3
  -5  -3  -2 8270.13 756.461   4
  -5  -3  -2 9009.90 900.539   8
   5   3   2 9403.17 881.314   4
   5   3   2 8505.97 687.975   1
   5   3   2 8891.34 1055.59   6
  -5  -3  -3 10406.8 1104.81   3
  -5  -3  -3 9454.91 850.461   4
  -5  -3  -3 8022.84 874.209   8
   5   3   3 9103.88 1123.77   6
   5   3   3 9042.01 681.486   1
  -5  -3  -4 29397.1 1985.84   3
   5   3   4 29715.2 2215.74   6
  -5  -3  -5 27115.0 1975.48   3
   5   3   5 26501.4 2192.54   6
  -5  -3  -6 194.061 291.070   3
   5   3   6 399.800 473.081   6
  -5  -3  -7 11959.4 1384.81   3
   5   3   7 10561.9 1505.69   6
   5   4 -12 11482.7 1294.60   4
  -5  -4  12 11183.8 1404.81   1
  -5  -4  11 180.676 359.077   1
   5   4 -11 547.110 230.628   3
   5   4 -11 807.579 399.278   4
  -5  -4  10 493.391 387.931   1
   5   4 -10 420.132 302.870   4
  -5  -4   9 5417.07 905.271   1
   5   4  -9 6018.60 844.166   4
   5   4  -8 27899.0 1184.16   5
   5   4  -8 28276.9 1471.53   3
   5   4  -8 30975.1 1833.54   4
  -5  -4   8 30625.7 2137.78   1
   5   4  -7 10885.0 738.553   5
   5   4  -7 11237.1 845.653   3
   5   4  -7 12150.7 1049.25   4
  -5  -4   7 12739.1 1289.40   1
   5   4  -7 10141.4 819.684   6
   5   4  -6 48366.5 1882.32   5
   5   4  -6 49693.7 1897.22   3
   5   4  -6 51532.2 2244.18   4
  -5  -4   6 49865.9 2647.45   1
   5   4  -5 22115.9 1136.41   3
   5   4  -5 23930.6 1388.81   4
  -5  -4   5 23627.9 1726.36   1
   5   4  -5 22014.1 1259.60   5
   5   4  -4 53601.1 1934.52   3
   5   4  -4 58288.8 2274.62   4
  -5  -4   4 53470.6 2675.91   1
   5   4  -3 9311.49 693.326   3
   5   4  -3 10088.8 869.880   4
  -5  -4   3 9883.33 1029.76   1
   5   4  -2 18522.9 1042.95   3
  -5  -4   2 19058.4 1228.36   4
   5   4  -2 20841.2 1277.22   4
   5   4  -2 19556.4 1381.39   6
  -5  -4   2 18241.3 1387.89   1
  -5  -4   1 33341.0 1700.28   3
  -5  -4   1 31296.6 1656.83   4
   5   4  -1 33721.1 1685.98   4
   5   4  -1 31260.4 1900.71   6
  -5  -4   1 30549.0 1817.47   1
   5   4  -1 28891.5 1422.17   3
   5   4   0 3343.75 479.906   1
  -5  -4   0 3770.13 577.993   1
   5   4   0 3244.83 454.363   3
  -5  -4   0 3765.29 580.346   8
  -5  -4   0 3943.23 597.577   3
  -5  -4   0 3162.20 506.549   4
   5   4   0 3250.33 515.929   4
   5   4   0 2956.55 578.279   6
  -5  -4  -1 1685.78 413.876   1
   5   4   1 1739.08 363.836   3
  -5  -4  -1 2061.40 457.975   3
  -5  -4  -1 2099.03 427.741   8
  -5  -4  -1 1287.78 305.648   4
   5   4   1 1788.50 428.978   4
   5   4   1 2040.71 516.787   6
   5   4   1 1935.38 371.855   1
  -5  -4  -2 19461.1 1479.07   3
  -5  -4  -2 18975.5 1265.04   4
  -5  -4  -2 17272.2 1237.29   8
   5   4   2 18726.4 1398.18   4
  -5  -4  -2 17064.4 1164.15   1
   5   4   2 18773.6 1674.14   6
  -5  -4  -3 37074.9 2180.75   3
  -5  -4  -3 33716.0 1842.61   8
   5   4   3 37300.9 2126.10   4
   5   4   3 34284.2 2399.76   6
  -5  -4  -4 870.377 359.764   3
  -5  -4  -4 1496.80 366.591   8
   5   4   4 528.970 282.575   6
  -5  -4  -5 3019.42 679.050   3
  -5  -4  -5 2169.86 463.240   8
   5   4   5 2610.73 748.768   6
  -5  -4  -6 44073.8 2648.51   3
   5   4   6 46917.1 3234.81   6
  -5  -4  -7 1255.29 461.890   3
  -5  -5  12 1866.80 619.102   1
  -5  -5  11-125.760 319.352   1
   5   5 -11 118.827 266.052   4
  -5  -5  10 6054.23 1000.34   1
   5   5 -10 8399.94 1046.49   4
  -5  -5   9 5176.03 916.916   1
   5   5  -9 5174.66 822.083   4
  -5  -5   8 487.580 349.983   1
   5   5  -8 1384.82 454.533   4
   5   5  -7 16384.4 856.360   5
   5   5  -7 16655.3 1303.07   4
   5   5  -7 15724.6 1152.50   6
  -5  -5   7 17742.3 1624.11   1
   5   5  -6 6308.09 529.781   3
   5   5  -6 6158.68 755.540   4
  -5  -5   6 6432.48 939.163   1
   5   5  -6 6256.57 562.332   5
   5   5  -5 27932.6 1170.80   3
   5   5  -5 28085.1 1614.58   4
  -5  -5   5 25514.6 1894.67   1
   5   5  -5 24582.7 1334.49   5
  -5  -5   4 266.890 229.745   1
   5   5  -4 657.585 172.435   3
   5   5  -3 22083.2 1060.14   3
   5   5  -3 23731.7 1454.03   4
  -5  -5   3 22206.9 1667.44   1
  -5  -5   2 19656.5 1369.57   4
   5   5  -2 21150.6 1371.18   4
  -5  -5   2 19781.2 1525.28   1
   5   5  -2 19218.9 1025.69   3
  -5  -5   1 202.087 242.416   1
   5   5  -1 22.7094 90.6289   3
  -5  -5   1 159.584 162.517   3
  -5  -5   1 178.069 163.897   4
   5   5  -1-189.183 210.530   4
   5   5  -1 618.019 320.476   6
  -5  -5   0 368.745 239.111   1
   5   5   0 236.622 138.131   3
  -5  -5   0 443.116 219.050   3
   5   5   0 371.075 204.778   4
   5   5   0 239.919 314.016   6
  -5  -5  -1 66346.9 2748.73   3
   5   5   1 63290.6 2773.68   4
  -5  -5  -1 58157.1 2482.25   8
   5   5   1 61133.4 3217.92   6
  -5  -5  -1 56131.4 2556.19   1
   5   5   1 54956.4 2300.48   3
   5   5   2 9308.34 1040.31   4
  -5  -5  -2 10749.5 1071.10   3
  -5  -5  -2 9020.61 868.551   8
   5   5   2 10097.4 1296.58   6
  -5  -5  -2 8875.56 875.072   1
  -5  -5  -3 930.946 300.337   8
  -5  -5  -3 881.259 351.965   3
   5   5   3 1333.46 411.008   4
   5   5   3 786.889 392.308   6
  -5  -5  -3 837.315 256.451   1
  -5  -5  -4 28090.3 1886.29   3
  -5  -5  -4 23516.6 1477.83   8
   5   5   4 26312.5 2300.48   6
  -5  -5  -5 13730.3 1362.00   3
  -5  -5  -5 12685.0 1061.74   8
   5   5   5 13313.6 1694.85   6
  -5  -5  -6 3057.07 652.262   3
  -5  -5  -6 3168.18 503.538   8
   5   5   6 2872.95 850.650   6
  -5  -5  -7 15724.8 1584.95   3
  -5  -6  11 10318.8 1447.03   1
   5   6 -11 9989.76 1250.40   4
   5   6 -10 18781.6 1647.47   4
  -5  -6  10 16810.8 1807.95   1
   5   6  -9 9847.08 1134.70   4
  -5  -6   9 12640.4 1517.09   1
   5   6  -8 7104.00 920.398   4
  -5  -6   8 6787.59 1089.92   1
   5   6  -7 13653.4 1212.14   4
  -5  -6   7 11193.0 1359.95   1
   5   6  -6 53.5872 95.0173   5
  -5  -6   6 116.532 299.543   1
   5   6  -6 259.173 242.088   4
   5   6  -5 15270.5 1221.34   4
  -5  -6   5 13990.5 1446.33   1
   5   6  -4 96154.3 3273.41   5
  -5  -6   4 106160. 4355.13   1
   5   6  -3 8207.34 802.809   5
   5   6  -3 10746.8 1008.88   4
   5   6  -3 9363.34 594.346   3
  -5  -6   3 8437.30 1073.82   1
   5   6  -2 662.540 197.219   3
  -5  -6   2 83.8354 192.513   1
  -5  -6   2 748.446 220.622   3
   5   6  -2 1042.16 348.351   4
   5   6  -1 42859.9 2202.67   4
   5   6  -1 38512.2 1605.04   3
  -5  -6   1 42353.6 2353.97   1
  -5  -6   0 11817.7 941.632   3
   5   6   0 11587.8 1126.22   4
   5   6   0 11765.3 1349.38   6
   5   6   0 10214.7 803.158   3
  -5  -6   0 8520.18 1000.18   1
  -5  -6  -1 2772.18 543.572   1
  -5  -6  -1 2094.35 454.720   3
   5   6   1 3117.68 627.854   4
   5   6   1 2794.96 691.991   6
  -5  -6  -2 34817.3 1953.76   3
   5   6   2 35911.7 2217.82   4
   5   6   2 35618.5 2642.51   6
  -5  -6  -2 29441.2 1783.82   1
  -5  -6  -3 7446.04 913.021   3
  -5  -6  -3 5652.25 665.859   8
  -5  -6  -3 5738.09 699.435   1
   5   6   3 6705.95 997.855   4
   5   6   3 5148.24 1026.41   6
  -5  -6  -4 37697.8 2216.01   3
  -5  -6  -4 36417.9 1833.91   8
   5   6   4 38500.3 2579.35   4
   5   6   4 37890.7 2980.03   6
  -5  -6  -5 1448.57 450.932   3
   5   6   5 1710.20 656.525   6
  -5  -6  -6 505.059 276.703   3
  -5  -6  -7 3906.21 761.088   3
  -5  -7  10 819.353 443.098   1
   5   7 -10 1089.25 480.244   4
  -5  -7   9 432.112 389.514   1
   5   7  -9 280.487 304.179   4
  -5  -7   8 562.888 338.997   1
   5   7  -8 1028.61 406.484   4
  -5  -7   7 188.151 372.655   1
   5   7  -7 33.4584 168.323   4
   5   7  -6 16350.9 1348.00   4
  -5  -7   6 16300.4 1677.13   1
  -5  -7   5 11793.5 1395.06   1
   5   7  -5 15253.4 1287.20   4
  -5  -7   4 671.626 383.549   1
   5   7  -4 795.434 357.788   4
  -5  -7   3 921.988 362.257   1
   5   7  -3 869.016 410.044   4
   5   7  -2 11633.9 1137.23   4
  -5  -7   2 9352.57 1130.27   1
   5   7  -1 31086.6 1940.19   4
  -5  -7   1 27683.0 2005.68   1
  -5  -7   0 7924.08 735.424   3
   5   7   0 9378.40 1061.32   4
   5   7   0 7515.13 1173.92   6
  -5  -7   0 8309.06 1031.59   1
  -5  -7  -1 12288.1 1002.59   3
   5   7   1 12023.6 1286.22   4
   5   7   1 11602.8 1483.59   6
  -5  -7  -1 10604.3 1127.42   1
  -5  -7  -2 19033.6 1362.57   3
   5   7   2 18126.9 1638.10   4
   5   7   2 17454.6 1916.43   6
  -5  -7  -2 18385.0 1442.23   1
  -5  -7  -3 1209.94 417.487   3
   5   7   3 1392.85 542.515   4
   5   7   3 1609.38 678.621   6
  -5  -7  -4 6945.25 879.870   3
   5   7   4 8182.14 1227.85   4
   5   7   4 7283.65 1329.34   6
  -5  -7  -5 28607.2 1906.54   3
  -5  -7  -6 1509.82 460.961   3
   5   8  -9 1919.01 551.088   4
  -5  -8   8 2452.83 767.560   1
   5   8  -8 2453.25 562.428   4
   5   8  -7 12433.8 1264.62   4
  -5  -8   7 11018.1 1499.34   1
  -5  -8   6 671.958 355.106   1
   5   8  -6 539.630 249.784   4
  -5  -8   5 2247.30 667.363   1
   5   8  -5 2976.74 601.687   4
  -5  -8   4 19064.3 1838.23   1
   5   8  -4 25669.8 1768.61   4
  -5  -8   3 28813.1 2223.83   1
   5   8  -3 33746.1 2084.60   4
  -5  -8   2 16670.4 1614.51   1
   5   8  -2 17601.7 1521.70   4
  -5  -8   1 15073.1 1512.06   1
   5   8  -1 20303.2 1625.75   4
  -5  -8   0 3443.78 711.322   1
   5   8   0 3334.66 685.135   4
   5   8   1 14856.2 1476.96   4
   5   8   1 17475.2 1926.63   6
  -5  -8  -1 12719.4 1312.62   1
  -5  -8  -2 154.063 198.352   1
   5   8   2 478.588 395.976   4
   5   8   2 119.971 439.452   6
   5   8   3 3267.83 820.394   4
   5   8   3 3404.21 928.750   6
   5   8   4 23468.5 2194.08   4
   5   9  -7-244.347 318.286   4
  -5  -9   6 339.085 279.707   1
   5   9  -6 988.783 407.558   4
  -5  -9   5 1136.26 515.318   1
   5   9  -5 1616.26 526.758   4
   5   9  -4 2340.97 622.466   4
  -5  -9   4 1571.36 510.511   1
   5   9  -3 339.926 413.068   4
  -5  -9   3-661.462 400.255   1
   5   9  -2 795.187 379.454   4
  -5  -9   2-2.15618 242.367   1
  -5  -9   1 242.480 281.346   1
   5   9  -1 495.068 318.893   4
  -5  -9   0 899.499 377.044   1
   5   9   0 1426.29 505.204   4
  -5  -9  -1 525.556 336.490   1
   5   9   1 579.138 582.278   6
   5   9   1 1138.45 541.567   4
   5   9   2 34645.3 2538.04   4
   5   9   3 6662.44 1165.78   4
   5  10  -4 10274.6 1239.02   4
  -5 -10   4 6120.10 1095.60   1
  -5 -10   3 33094.3 2553.12   1
   5  10  -3 36342.9 2416.59   4
   5  10  -2 12399.0 1370.79   4
  -5 -10   2 9880.94 1359.75   1
   5  10  -1 163.269 266.735   4
  -5 -10   1-86.3202 329.162   1
  -5 -10   0 11198.3 1352.13   1
   5  10   0 12931.5 1439.05   4
  -5 -10  -1 5126.37 891.623   1
  -6  10   2 10749.4 1450.74   2
  -6  10   1 5626.02 1034.35   2
  -6  10   0 14078.2 1594.71   2
  -6   9   5 216.142 431.715   2
  -6   9   4 32524.7 2613.85   2
   6  -9  -4 36505.9 2406.57   5
  -6   9   4 32255.6 2191.71   8
   6  -9  -3 2481.15 656.889   5
  -6   9   3 1636.57 578.066   2
  -6   9   3 1893.75 578.760   8
  -6   9   2 22450.9 2072.48   2
   6  -9  -2 24486.8 1932.28   5
   6  -9  -1 4655.56 832.306   5
  -6   9   1 4299.27 833.819   2
   6  -9   0 4836.16 848.710   5
  -6   9   0 4030.08 789.943   2
   6  -9   1 14720.5 1471.54   5
  -6   9  -1 14022.4 1461.03   2
   6  -8  -7 17055.8 1669.22   5
  -6   8   7 15732.8 1850.79   2
   6  -8  -6 230.526 262.030   5
  -6   8   6 122.994 290.325   2
   6  -8  -5 2508.69 640.076   5
  -6   8   5 1984.53 712.882   2
  -6   8   5 1357.40 471.896   8
   6  -8  -4 18783.1 1642.07   5
  -6   8   4 15096.6 1489.94   8
  -6   8   4 15955.6 1738.99   2
   6  -8  -3 2632.12 630.630   5
  -6   8   3 2048.45 632.963   2
  -6   8   3 1710.71 584.361   8
   6  -8  -2 12208.1 1303.83   5
  -6   8   2 11310.4 1377.07   2
   6  -8  -1 33684.2 2239.79   5
  -6   8   1 35460.1 2438.69   2
   6  -8   0 3562.71 688.834   5
  -6   8   0 2652.65 658.526   2
   6  -8   1-12.6090 288.317   5
  -6   8  -1 488.410 240.125   2
  -6   8  -1 44.9643 195.388   7
  -6   8  -1 424.856 394.635   3
   6  -8   2 13527.2 1418.26   5
  -6   8  -2 12462.0 1366.88   3
   6  -8   3 13668.3 1412.70   5
   6  -7  -9 6416.10 1033.88   5
   6  -7  -8 1695.54 551.601   5
  -6   7   8 1175.13 535.487   2
   6  -7  -7 5393.61 881.841   5
  -6   7   7 4612.44 961.196   2
   6  -7  -6 16459.6 1519.05   5
  -6   7   6 16407.0 1726.73   2
   6  -7  -5 16703.3 1511.25   5
  -6   7   5 14455.3 1422.13   8
  -6   7   5 16355.0 1706.94   2
   6  -7  -4 4058.04 761.310   5
  -6   7   4 3696.38 799.028   2
  -6   7   4 4488.80 806.330   8
   6  -7  -3 18909.8 1579.96   5
  -6   7   3 16555.8 1654.11   8
  -6   7   3 18847.3 1780.60   2
   6  -7  -2 23956.2 1823.33   5
  -6   7   2 22375.3 1865.83   2
   6  -7  -1-154.245 218.839   5
  -6   7   1 368.292 338.297   2
   6  -7   0 292.736 262.353   5
  -6   7   0 127.234 201.685   2
  -6   7   0 403.310 288.882   7
   6  -7   1 47595.5 2681.82   5
  -6   7  -1 47051.6 2711.62   3
  -6   7  -1 46417.8 2462.30   7
  -6   7  -1 42475.1 2429.63   2
   6  -7   2 6555.02 980.959   5
  -6   7  -2 6691.42 871.765   2
  -6   7  -2 7920.95 922.853   7
  -6   7  -2 7924.24 1078.81   3
   6  -7   3 1853.51 516.105   5
  -6   7  -3 2017.07 589.055   3
   6  -7   4 21671.5 1847.96   5
   6  -6 -10 8345.57 1208.46   5
   6  -6  -9 3644.67 771.681   5
  -6   6   9 3108.79 842.314   2
   6  -6  -8 2388.40 628.762   5
  -6   6   8 3010.53 754.821   2
   6  -6  -7 29829.7 2075.33   5
  -6   6   7 29014.4 2371.51   2
   6  -6  -6 265.846 319.839   5
  -6   6   6 111.649 280.700   2
   6  -6  -5 15503.8 1423.84   5
  -6   6   5 13190.7 1386.81   8
  -6   6   5 16120.5 1629.51   2
   6  -6  -4 60474.1 2953.86   5
  -6   6   4 56803.7 3079.79   8
  -6   6   4 59059.6 3205.01   2
   6  -6  -3 6341.56 907.693   5
  -6   6   3 4442.26 814.571   2
  -6   6   3 5506.03 932.176   8
   6  -6  -2 9548.11 1085.72   5
  -6   6   2 7850.33 1044.19   2
   6  -6  -1 52276.6 2726.77   5
  -6   6   1 48092.4 2661.76   3
  -6   6   1 42518.9 2502.16   2
   6  -6   0 14582.8 1395.73   5
  -6   6   0 14237.8 1396.41   3
  -6   6   0 16091.1 1371.16   7
  -6   6   0 14959.7 1361.69   2
   6  -6   1 22621.8 1770.18   5
  -6   6  -1 19067.8 1655.90   3
  -6   6  -1 19720.8 1501.21   7
  -6   6  -1 18831.5 1497.92   2
   6  -6   2 11964.5 1291.10   5
  -6   6  -2 12821.9 1366.70   3
  -6   6  -2 12736.0 1157.67   7
  -6   6  -2 11329.5 1075.38   2
   6  -6   2 10311.7 1150.32   6
   6  -6   3 1062.04 413.886   5
  -6   6  -3 1284.34 427.118   3
   6  -6   3 1359.28 440.551   6
   6  -6   4 20575.0 1752.59   5
  -6   6  -4 19469.4 1770.90   3
   6  -6   4 21074.9 1840.51   6
   6  -6   5 6348.61 994.690   5
   6  -5 -11 2083.47 654.418   5
   6  -5 -10 5569.13 951.358   5
  -6   5  10 5717.34 1085.86   2
   6  -5  -9 18391.4 1670.35   5
  -6   5   9 18185.7 1880.36   2
   6  -5  -8 6032.23 925.620   5
  -6   5   8 6007.81 1061.08   2
   6  -5  -7 585.273 307.263   5
  -6   5   7-87.6268 318.307   2
   6  -5  -6 22417.0 1702.57   5
  -6   5   6 21964.6 1891.99   2
   6  -5  -5 7844.35 959.403   5
  -6   5   5 7790.95 1069.58   2
  -6   5   5 7637.20 1023.57   8
   6  -5  -4 21594.8 1623.64   5
  -6   5   4 20393.0 1699.76   8
  -6   5   4 20376.5 1714.82   2
   6  -5  -3 5755.86 838.331   5
  -6   5   3 4048.45 724.956   2
  -6   5   3 5511.56 881.529   8
  -6   5   3 5522.18 606.386   6
   6  -5  -2 14236.0 1335.27   5
  -6   5   2 13758.6 1443.48   8
  -6   5   2 13478.5 1058.98   6
  -6   5   2 13852.1 1342.72   2
   6  -5  -1 32149.6 2026.73   5
  -6   5   1 28731.5 1979.13   3
  -6   5   1 25069.8 1768.30   7
  -6   5   1 27779.4 1874.41   2
   6  -5   0 5085.39 819.812   5
  -6   5   0 5955.34 819.441   2
  -6   5   0 4815.16 712.880   7
  -6   5   0 4505.75 773.991   3
   6  -5   0 4966.04 695.226   6
   6  -5   1 7048.69 956.953   5
  -6   5  -1 6003.59 792.617   2
  -6   5  -1 6142.75 803.367   7
  -6   5  -1 6454.15 926.402   3
   6  -5   1 5183.83 772.612   6
  -6   5  -2 58132.9 3032.81   3
  -6   5  -2 58481.4 2664.45   7
  -6   5  -2 51694.9 2443.59   2
   6  -5   2 51554.4 2693.97   6
   6  -5   2 58018.3 2976.12   5
   6  -5   3 3103.88 655.103   5
  -6   5  -3 2925.21 700.568   3
   6  -5   3 2379.12 585.524   6
  -6   5  -4 566.891 391.255   3
   6  -5   4 387.438 261.643   6
   6  -5   5 21822.3 1903.57   6
   6  -5   5 23420.4 1938.31   5
   6  -4 -12 160.501 324.812   5
   6  -4 -11 11890.5 1410.82   5
  -6   4  11 12819.2 1611.22   2
   6  -4 -10 15869.4 1560.92   5
  -6   4  10 18080.6 1838.07   2
   6  -4  -9 7753.82 1027.32   5
  -6   4   9 7437.58 1163.25   2
   6  -4  -8 16266.1 1426.87   5
  -6   4   8 15639.1 1637.76   2
   6  -4  -7 23886.5 1716.73   5
  -6   4   7 20419.7 1818.93   2
   6  -4  -6 22797.2 1663.13   5
  -6   4   6 20651.1 1769.84   2
   6  -4  -5 6318.38 847.518   5
  -6   4   5 5767.80 900.764   2
  -6   4   5 4887.08 837.875   8
   6  -4  -4 42889.2 2348.47   5
  -6   4   4 41310.5 2469.69   8
  -6   4   4 43180.2 1588.01   6
  -6   4   4 41530.9 2443.10   2
   6  -4  -3 35549.1 2115.21   5
  -6   4   3 35584.4 2318.48   8
  -6   4   3 34863.0 2162.28   7
  -6   4   3 36439.6 1605.95   6
  -6   4   3 37624.0 2253.58   2
   6  -4  -2 2956.73 604.182   5
  -6   4   2 2829.37 571.303   2
  -6   4   2 3802.01 753.090   8
  -6   4   2 3076.31 597.935   7
  -6   4   2 3364.78 656.061   3
  -6   4   2 3304.10 472.062   6
   6  -4  -1 7771.97 981.501   5
  -6   4   1 6373.21 830.034   7
  -6   4   1 7217.54 950.218   3
  -6   4   1 7249.11 775.435   6
  -6   4   1 7194.10 907.020   2
   6  -4  -1 7283.45 768.988   6
   6  -4   0 24560.1 1788.05   5
  -6   4   0 21346.1 1698.67   3
  -6   4   0 22504.2 1575.83   7
  -6   4   0 24218.4 1612.78   2
   6  -4   0 22866.5 1486.55   6
  -6   4  -1 12046.8 1298.45   3
  -6   4  -1 11821.1 1118.03   7
  -6   4  -1 11099.8 1046.83   2
   6  -4   1 12854.0 1173.87   6
   6  -4   1 11585.2 1240.91   5
   6  -4   2 2590.56 633.484   5
  -6   4  -2 2069.76 571.021   3
   6  -4   2 2202.52 525.169   6
  -6   4  -3 16885.1 1628.76   3
   6  -4   3 15315.0 1414.14   6
   6  -4   3 17431.5 1588.72   5
  -6   4  -4 33805.7 2378.47   3
   6  -4   4 31495.5 2201.13   6
   6  -4   4 34475.6 2326.45   5
  -6   4  -5 9837.50 1311.27   3
   6  -4   5 10238.2 1262.05   6
   6  -4   5 11391.4 1338.31   5
   6  -4   6-616.865 450.430   5
   6  -3 -12 13991.8 1508.16   5
  -6   3  12 14970.0 1698.15   2
   6  -3 -11 16364.1 1561.60   5
  -6   3  11 17399.1 1784.12   2
   6  -3 -10 167.690 248.306   5
  -6   3  10 790.347 472.976   2
   6  -3  -9 446.091 259.816   5
  -6   3   9 554.170 350.166   2
   6  -3  -8 13458.1 1268.31   5
  -6   3   8 13465.0 1459.90   2
   6  -3  -7 1556.63 446.912   5
  -6   3   7 1804.95 557.071   2
   6  -3  -6 8843.73 993.892   5
  -6   3   6 7264.81 997.265   2
   6  -3  -5 49352.1 2447.41   5
   6  -3  -5 44239.2 1344.95   4
   6  -3  -5 43802.4 1318.72   4
  -6   3   5 42069.9 2516.22   8
  -6   3   5 45579.5 2553.81   7
  -6   3   5 45941.9 2540.69   2
   6  -3  -4 15467.4 1319.47   5
  -6   3   4 12984.6 1322.67   8
  -6   3   4 13391.8 1273.80   7
  -6   3   4 13873.4 1307.81   2
   6  -3  -3 14950.8 1294.74   5
  -6   3   3 10307.3 1187.35   8
  -6   3   3 13667.1 1273.10   7
  -6   3   3 11981.2 799.060   6
  -6   3   3 12635.6 1227.64   2
   6  -3  -2 23440.9 1682.37   5
  -6   3   2 25639.2 1740.93   3
  -6   3   2 23960.8 1859.95   8
  -6   3   2 24259.8 1682.26   7
  -6   3   2 23727.9 1295.53   6
  -6   3   2 23053.9 1638.85   2
   6  -3  -2 24483.3 1300.02   6
  -6   3   1 73369.9 3241.06   3
  -6   3   1 69099.5 3019.82   7
  -6   3   1 68837.1 2646.76   6
  -6   3   1 66750.1 2963.24   2
   6  -3  -1 71039.9 2663.37   6
   6  -3  -1 68446.3 3119.65   5
   6  -3   0 5951.70 872.148   5
  -6   3   0 5667.00 749.571   2
  -6   3   0 6007.18 890.080   3
  -6   3   0 5481.89 764.343   7
  -6   3   0 5698.80 719.933   6
   6  -3   0 5173.05 682.104   6
   6  -3   1-18.0311 221.179   5
  -6   3  -1 525.579 314.651   3
   6  -3   1 270.730 213.259   6
  -6   3  -2 42860.6 2591.50   3
   6  -3   2 46679.9 2449.72   6
   6  -3   2 45200.9 2577.61   5
  -6   3  -3 15437.8 1535.93   3
   6  -3   3 16591.0 1482.17   6
   6  -3   3 16770.2 1540.62   5
  -6   3  -4 6579.40 1030.58   3
   6  -3   4 4556.07 814.133   6
  -6   3  -5 15868.9 1671.23   3
   6  -3   5 16214.6 1603.65   6
   6  -3   6 1545.17 500.688   6
  -6   2  12 290.880 497.101   2
   6  -2 -12-567.909 392.169   5
  -6   2  12 59.9603 344.553   7
  -6   2  11 7001.13 1122.35   2
   6  -2 -11 5563.61 894.353   5
  -6   2  11 5451.95 980.653   7
   6  -2 -10 1651.01 468.539   5
  -6   2  10 2252.93 625.758   2
   6  -2  -9 19085.3 1502.62   5
  -6   2   9 19197.7 1724.47   2
   6  -2  -8-137.917 195.247   5
  -6   2   8 103.916 357.348   2
  -6   2   8-82.2675 228.987   7
   6  -2  -7 24266.5 1630.54   5
   6  -2  -7 21852.5 1160.32   4
  -6   2   7 24624.2 1847.71   7
  -6   2   7 24431.0 1854.31   2
   6  -2  -6 27818.6 1764.26   5
   6  -2  -6 26699.8 1136.82   4
  -6   2   6 27705.2 1945.49   7
  -6   2   6 27209.8 1899.46   2
   6  -2  -5 3772.69 625.139   5
  -6   2   5 2647.45 567.088   2
   6  -2  -5 3481.36 306.847   4
   6  -2  -5 2968.39 262.615   4
  -6   2   5 2985.77 604.381   8
  -6   2   5 2799.67 581.754   7
   6  -2  -4 332.301 248.674   5
  -6   2   4 610.753 301.599   2
  -6   2   4 631.533 297.086   8
  -6   2   4 118.160 173.988   7
   6  -2  -3 103819. 3929.50   5
  -6   2   3 100075. 4110.90   8
  -6   2   3 102888. 3944.25   7
  -6   2   3 100590. 3895.01   2
   6  -2  -3 107769. 3026.23   6
  -6   2   2 36557.6 2104.06   3
  -6   2   2 34549.9 2213.74   8
  -6   2   2 34019.6 2007.00   7
  -6   2   2 32029.4 1498.40   6
  -6   2   2 33979.6 2001.68   2
   6  -2  -2 34928.1 1586.33   6
   6  -2  -2 32068.0 1998.98   5
   6  -2  -1 3992.13 695.143   5
  -6   2   1 3712.43 711.852   8
  -6   2   1 4753.95 701.077   7
  -6   2   1 4596.03 737.200   3
  -6   2   1 4996.30 708.580   2
  -6   2   1 3376.94 492.782   6
   6  -2  -1 3156.59 486.813   6
  -6   2   0 16453.0 1437.11   3
  -6   2   0 18765.1 1445.21   7
  -6   2   0 14390.5 1114.71   6
   6  -2   0 15859.7 1210.64   6
   6  -2   0 16926.8 1465.25   5
  -6   2  -1 45290.6 2571.68   3
   6  -2   1 45145.4 2286.82   6
   6  -2   1 44672.1 2532.98   5
  -6   2  -2 30733.7 2151.67   3
   6  -2   2 30547.5 1938.92   6
  -6   2  -3 19033.0 1703.84   3
   6  -2   3 17193.9 1520.96   6
  -6   2  -4 16336.1 1633.72   3
   6  -2   4 18135.2 1623.19   6
  -6   2  -5 30291.0 2336.67   3
   6  -2   5 29799.4 2246.03   6
   6  -2   6 1680.12 643.902   6
  -6   1  13 1690.49 508.968   7
  -6   1  12 28208.3 2198.28   7
  -6   1  12 27451.6 2234.38   2
   6  -1 -11 25009.5 1852.61   5
  -6   1  11 25815.2 2058.22   7
  -6   1  11 28569.2 2195.72   2
  -6   1  10 3483.20 751.242   2
   6  -1 -10 3158.07 633.475   5
  -6   1  10 3918.66 776.358   7
  -6   1   9 4204.25 805.395   2
   6  -1  -9 3765.67 625.667   5
  -6   1   9 3647.81 727.423   7
   6  -1  -8 42941.6 2223.37   5
  -6   1   8 47094.8 2625.69   7
  -6   1   8 46229.7 2648.17   2
   6  -1  -7 1355.72 418.725   5
  -6   1   7 1829.65 509.955   2
  -6   1   7 1946.95 495.443   7
   6  -1  -6 4706.95 706.133   5
  -6   1   6 4602.16 795.499   2
   6  -1  -6 4559.57 461.898   4
  -6   1   6 3904.69 692.926   7
   6  -1  -5 30422.1 1827.70   5
   6  -1  -5 30908.0 1157.93   4
   6  -1  -5 28862.9 1117.05   4
  -6   1   5 29879.9 1944.55   7
  -6   1   5 29499.7 1928.20   2
   6  -1  -4 30983.2 1874.87   5
   6  -1  -4 30741.7 918.572   4
   6  -1  -4 29742.8 879.483   4
  -6   1   4 31305.4 2029.54   8
  -6   1   4 32547.5 1993.38   7
  -6   1   4 31849.5 1980.11   2
   6  -1  -4 33121.8 1130.18   6
  -6   1   3 39351.7 2330.15   8
  -6   1   3 42839.0 2319.65   7
  -6   1   3 43140.3 2313.94   2
   6  -1  -3 44513.8 1652.12   6
   6  -1  -3 42170.5 2260.85   5
   6  -1  -2 405.148 240.593   5
  -6   1   2 1127.20 388.710   8
  -6   1   2 806.564 332.391   7
  -6   1   2 668.103 335.546   3
   6  -1  -2 585.341 184.985   6
  -6   1   1 30234.7 1911.99   3
  -6   1   1 30774.0 2036.42   8
  -6   1   1 31047.0 1922.09   7
   6  -1  -1 28328.9 1570.34   6
   6  -1  -1 28288.7 1883.58   5
  -6   1   0 51011.9 2670.95   3
   6  -1   0 54210.0 2410.59   6
  -6   1  -1 391.504 283.570   3
   6  -1   1-20.7736 192.368   6
  -6   1  -2 14856.1 1454.48   3
   6  -1   2 15252.1 1344.96   6
  -6   1  -3 36036.2 2379.03   3
   6  -1   3 33607.3 2188.63   6
  -6   1  -4 11079.3 1323.47   3
   6  -1   4 12409.8 1370.87   6
  -6   1  -5 2454.08 671.006   3
   6  -1   5 2079.85 585.470   6
  -6   1  -6 30587.1 2395.67   3
   6  -1   6 31004.8 2435.12   6
  -6   0  13 7580.25 1100.81   7
  -6   0  12 3076.71 725.807   7
  -6   0  11 3419.86 696.431   7
   6   0 -10 4971.66 751.011   5
  -6   0  10 4147.68 767.545   7
   6   0  -9 7941.21 876.807   5
  -6   0   9 8260.26 1034.51   7
   6   0  -8 7370.00 832.323   5
  -6   0   8 6296.42 908.920   7
   6   0  -7 1708.53 432.810   5
   6   0  -7 1223.78 301.572   4
  -6   0   7 1088.04 351.006   7
   6   0  -6 28343.5 1716.10   5
   6   0  -6 29202.0 1359.83   4
  -6   0   6 30631.9 1983.08   7
   6   0  -5 50544.1 2422.64   5
   6   0  -5 53412.8 1791.45   4
  -6   0   5 50628.2 2615.56   7
   6   0  -4 34453.6 1243.42   4
  -6   0   4 33431.2 2115.10   8
  -6   0   4 35009.3 2102.08   7
   6   0  -4 34008.5 1273.29   6
   6   0  -4 33101.6 1925.99   5
  -6   0   3 41390.7 2153.37   3
   6   0  -3 35568.4 1052.94   4
  -6   0   3 36973.7 2195.22   8
  -6   0   3 41508.6 2265.23   7
   6   0  -3 37387.8 1552.45   6
   6   0  -3 36131.3 2075.72   5
  -6   0   2 93997.4 3655.53   3
  -6   0   2 100007. 3918.66   8
   6   0  -2 96290.7 3148.87   6
   6   0  -2 93590.1 3715.58   5
  -6   0   1 13031.1 1207.57   3
  -6   0   1 13120.6 1266.71   8
   6   0  -1 11828.3 993.093   6
  -6   0   0 15355.6 1363.88   3
  -6   0   0 16251.0 1437.70   8
   6   0   0 15524.4 1222.61   6
   6   0   1 125447. 4080.62   1
  -6   0  -1 129006. 4774.53   3
   6   0   1 125883. 4420.80   6
  -6   0  -2 641.530 350.131   3
   6   0   2 510.598 253.504   6
  -6   0  -3 13938.9 1456.79   3
   6   0   3 13333.0 1346.87   6
  -6   0  -4 10044.6 1255.63   3
   6   0   4 9405.45 1196.85   6
  -6   0  -5 15162.7 1619.04   3
   6   0   5 15380.8 1619.54   6
  -6   0  -6 8023.76 1211.96   3
   6   0   6 7080.79 1144.55   6
  -6  -1  13-52.7449 288.944   7
  -6  -1  12 9977.45 1217.80   7
  -6  -1  11 4328.26 795.082   7
   6   1 -10 15781.5 1273.05   5
  -6  -1  10 14680.4 1450.53   7
   6   1  -9 372.402 200.228   5
   6   1  -9 241.259 216.170   4
  -6  -1   9 327.442 312.890   7
   6   1  -8 2023.72 424.257   5
   6   1  -8 2304.97 463.081   4
  -6  -1   8 2531.75 548.243   7
   6   1  -7 30014.0 1698.47   5
   6   1  -7 33145.0 1647.31   4
  -6  -1   7 31761.0 2050.56   7
   6   1  -6 5406.69 691.683   5
   6   1  -6 6394.21 622.457   4
  -6  -1   6 5425.49 829.186   7
   6   1  -5 2346.18 479.561   5
  -6  -1   5 2286.39 575.866   7
   6   1  -5 1969.70 338.250   4
   6   1  -5 2231.56 252.708   6
   6   1  -4 9844.54 676.576   4
  -6  -1   4 10030.3 1120.37   7
   6   1  -4 8677.58 636.604   6
   6   1  -4 8098.25 914.662   5
  -6  -1   3 58495.7 2626.30   3
   6   1  -3 57365.4 1835.04   4
  -6  -1   3 55972.8 2780.67   8
   6   1  -3 55107.5 2122.34   6
   6   1  -3 54162.7 2601.66   5
  -6  -1   2 23474.3 1570.11   3
   6   1  -2 22311.0 920.664   4
  -6  -1   2 22430.4 1621.62   8
   6   1  -2 21370.8 1301.82   6
   6   1  -1 3475.04 318.939   4
  -6  -1   1 3472.35 628.840   8
  -6  -1   1 3418.45 581.795   3
   6   1  -1 3788.87 564.348   6
  -6  -1   0 25347.1 1797.05   3
  -6  -1   0 29891.6 1933.95   8
   6   1   0 29968.7 1793.85   6
   6   1   1 3328.42 497.976   1
  -6  -1  -1 3838.57 388.296   4
  -6  -1  -1 4144.68 714.485   8
  -6  -1  -1 3506.73 672.599   3
   6   1   1 2988.91 586.116   6
  -6  -1  -2 4095.43 748.719   3
   6   1   2 2868.16 593.223   6
  -6  -1  -3 46804.4 2756.13   3
   6   1   3 44167.4 2631.37   6
  -6  -1  -4 52520.5 3016.61   3
   6   1   4 50667.5 2972.85   6
  -6  -1  -5 1934.36 596.434   3
   6   1   5 1629.98 468.783   6
  -6  -1  -6 5947.47 1064.69   3
   6   1   6 4824.81 953.106   6
  -6  -2  13 5401.32 947.867   7
  -6  -2  12 1304.91 514.691   7
   6   2 -11 2132.76 550.235   4
  -6  -2  11 2039.00 555.744   7
   6   2 -10 1125.93 383.120   4
  -6  -2  10 1977.60 543.916   7
   6   2  -9 11514.0 978.012   5
   6   2  -9 10776.1 1062.87   4
  -6  -2   9 11089.4 1283.60   1
  -6  -2   9 12946.3 1320.79   7
   6   2  -8 3126.03 489.048   5
  -6  -2   8 3559.13 720.305   1
   6   2  -8 3536.47 571.950   4
  -6  -2   8 3723.25 728.774   7
   6   2  -7 3710.41 545.901   5
   6   2  -7 4423.82 599.331   4
  -6  -2   7 3818.57 711.996   7
  -6  -2   7 3578.92 737.482   1
   6   2  -6 10328.9 954.251   5
   6   2  -6 10561.8 859.877   4
  -6  -2   6 10456.5 1161.90   1
   6   2  -6 9906.76 574.157   6
   6   2  -6 9729.91 574.689   6
   6   2  -5 45253.2 1842.06   4
  -6  -2   5 46014.2 2487.21   1
   6   2  -5 44754.5 1650.35   6
   6   2  -5 41208.5 2092.83   5
   6   2  -4 23063.0 1201.54   4
  -6  -2   4 19623.9 1549.76   1
   6   2  -4 21596.7 1172.61   6
   6   2  -4 19268.9 1422.44   5
  -6  -2   3 490.029 273.153   3
   6   2  -3 207.130 172.783   4
   6   2  -3 222.336 185.952   6
  -6  -2   2 51405.9 2459.72   3
   6   2  -2 52376.4 1890.35   4
  -6  -2   2 53984.7 2625.96   8
   6   2  -2 51076.2 2278.68   6
  -6  -2   1 8903.75 965.674   3
   6   2  -1 9269.00 681.029   4
  -6  -2   1 9869.21 1048.26   8
   6   2  -1 7778.52 878.394   6
  -6  -2   0 14095.9 1279.19   3
  -6  -2   0 12380.3 838.899   4
  -6  -2   0 14328.0 1289.69   8
   6   2   0 14959.2 916.945   4
   6   2   0 12826.0 1184.99   6
  -6  -2  -1 23779.5 1767.40   3
  -6  -2  -1 25212.5 1738.71   8
   6   2   1 23124.6 1744.90   6
  -6  -2  -2 19510.5 1639.85   3
  -6  -2  -2 20781.8 1595.68   8
   6   2   2 20111.9 1685.80   6
  -6  -2  -3 36153.9 2359.00   3
  -6  -2  -3 34112.9 2120.12   8
   6   2   3 35304.6 2378.99   6
  -6  -2  -4 17073.4 1657.97   3
   6   2   4 15010.7 1615.96   6
  -6  -2  -5 2081.27 623.087   3
   6   2   5 2026.14 667.058   6
  -6  -2  -6 34701.3 2547.87   3
   6   3 -12 289.481 300.753   4
   6   3 -11 4850.39 833.460   4
  -6  -3  11 3776.14 810.201   1
   6   3 -10 31605.7 2046.72   4
  -6  -3  10 32939.9 2384.09   1
   6   3  -9 2508.40 538.038   4
  -6  -3   9 2545.52 682.252   1
  -6  -3   8 1652.09 518.707   1
   6   3  -8 1240.13 290.726   5
   6   3  -8 2040.81 473.455   4
   6   3  -7 10100.8 873.509   5
   6   3  -7 10692.7 967.270   4
  -6  -3   7 9820.80 1189.15   1
   6   3  -7 10118.2 669.750   6
   6   3  -6 9058.56 859.509   5
   6   3  -6 10831.7 905.630   3
   6   3  -6 11441.4 931.523   4
  -6  -3   6 10264.7 1220.04   1
   6   3  -6 11652.4 795.160   6
  -6  -3   5 1588.32 436.696   1
   6   3  -5 2243.97 485.516   5
   6   3  -5 2511.38 422.046   3
   6   3  -5 2058.11 392.778   4
   6   3  -5 1923.76 342.551   6
   6   3  -4 29506.7 1547.92   3
   6   3  -4 32136.5 1581.02   4
  -6  -3   4 31116.6 2034.24   1
   6   3  -4 31331.1 1610.67   6
   6   3  -4 28401.2 1726.77   5
   6   3  -3 7712.44 745.411   3
  -6  -3   3 8267.82 868.553   3
   6   3  -3 8309.15 785.379   4
  -6  -3   3 8297.31 987.037   1
   6   3  -3 8787.62 875.304   6
  -6  -3   2 21307.6 1476.50   3
   6   3  -2 22490.8 1260.17   4
  -6  -3   2 20896.0 1562.46   1
   6   3  -2 20439.7 1446.57   6
  -6  -3   1 1317.07 299.671   4
  -6  -3   1 965.604 354.112   1
  -6  -3   1 957.508 373.795   8
  -6  -3   1 615.903 267.081   3
   6   3  -1 816.875 238.801   4
   6   3  -1 775.126 264.373   6
  -6  -3   0 5788.31 627.602   4
   6   3   0 6009.79 664.111   4
  -6  -3   0 6447.13 820.712   8
  -6  -3   0 6054.71 842.233   3
   6   3   0 5683.36 837.316   6
  -6  -3  -1 32465.6 2062.91   3
  -6  -3  -1 30964.5 1922.88   8
   6   3   1 32008.7 1694.01   4
   6   3   1 33272.6 2181.99   6
  -6  -3  -2 514.049 302.938   8
  -6  -3  -2 461.210 356.363   3
   6   3   2 407.679 319.261   6
  -6  -3  -3-195.777 254.661   3
  -6  -3  -3 280.562 211.412   8
   6   3   3-6.37040 205.256   6
  -6  -3  -4 22516.5 1899.93   3
  -6  -3  -4 24509.1 1735.47   8
   6   3   4 26707.6 2231.23   6
  -6  -3  -5 7300.27 930.877   8
  -6  -3  -5 7224.36 1097.33   3
   6   3   5 7823.90 1253.92   6
  -6  -3  -6 6423.79 1055.62   3
   6   4 -12 5055.71 885.926   4
  -6  -4  11 3932.96 909.319   1
   6   4 -11 4168.28 813.114   4
  -6  -4  10 450.349 287.813   1
   6   4 -10-90.2198 189.778   4
  -6  -4   9 2797.86 676.896   1
   6   4  -9 3251.22 620.566   4
  -6  -4   8 9479.63 1236.20   1
   6   4  -8 12000.9 1111.08   4
   6   4  -7 11772.3 919.132   5
   6   4  -7 13035.7 1118.01   4
  -6  -4   7 12262.6 1384.41   1
  -6  -4   6 4800.70 857.728   1
   6   4  -6 4596.38 603.128   5
   6   4  -6 3807.93 603.409   4
   6   4  -5 10730.8 839.118   3
   6   4  -5 12451.9 1022.31   4
   6   4  -5 11145.3 962.054   6
  -6  -4   5 11309.9 1263.01   1
   6   4  -5 9733.34 919.555   5
   6   4  -4 19640.0 1181.12   3
   6   4  -4 23248.0 1408.90   4
   6   4  -4 22628.6 1479.03   6
  -6  -4   4 19477.7 1651.50   1
  -6  -4   3 1964.32 498.493   1
   6   4  -3 1972.54 343.026   3
   6   4  -3 2005.31 427.515   4
   6   4  -3 1992.87 468.591   6
  -6  -4   2 6216.35 876.830   1
  -6  -4   2 6942.40 791.426   3
   6   4  -2 7749.66 798.202   4
   6   4  -2 7233.71 923.508   6
  -6  -4   1 49955.6 2410.56   3
   6   4  -1 49792.2 2226.05   4
  -6  -4   1 45986.9 2460.77   1
   6   4  -1 50037.3 2680.18   6
  -6  -4   0 7825.68 931.180   3
   6   4   0 6614.69 770.529   4
  -6  -4   0 6669.03 838.450   1
  -6  -4   0 6411.36 832.711   8
   6   4   0 6913.27 977.520   6
  -6  -4  -1 866.414 268.667   8
  -6  -4  -1 952.933 329.587   3
   6   4   1 949.799 362.467   4
   6   4   1 647.621 338.581   6
  -6  -4  -2 39923.7 2367.91   3
  -6  -4  -2 35880.0 2072.98   8
   6   4   2 38667.9 2144.11   4
   6   4   2 36351.9 2547.75   6
  -6  -4  -3 31513.8 2175.91   3
  -6  -4  -3 32540.0 1963.15   8
   6   4   3 29785.5 2406.09   6
  -6  -4  -4 5775.96 910.083   3
  -6  -4  -4 6199.25 845.011   8
   6   4   4 7678.40 1217.45   6
  -6  -4  -5 2664.13 677.242   3
  -6  -4  -5 2130.16 502.047   8
   6   4   5 3358.04 854.194   6
  -6  -4  -6 6712.32 892.923   8
   6   5 -11 1113.32 407.798   4
  -6  -5  10 1147.72 518.726   1
   6   5 -10 378.200 284.051   4
  -6  -5   9 3197.46 804.449   1
   6   5  -9 3837.21 707.348   4
  -6  -5   8 1316.94 550.845   1
   6   5  -8 452.472 279.560   4
  -6  -5   7 3062.30 700.793   1
   6   5  -7 2831.61 544.785   4
   6   5  -6 18303.8 1341.04   4
  -6  -5   6 17497.8 1675.20   1
   6   5  -6 15808.3 1120.43   5
   6   5  -5 10245.1 973.051   4
  -6  -5   5 10297.9 1255.27   1
   6   5  -5 8481.78 859.279   5
  -6  -5   4 381.674 260.071   1
   6   5  -4 39.6466 151.188   6
   6   5  -4 172.732 192.473   4
   6   5  -3 19471.7 1371.45   4
   6   5  -3 17165.3 1474.46   6
  -6  -5   3 17348.0 1593.66   1
  -6  -5   2 26394.1 1518.85   3
   6   5  -2 28028.0 1685.57   4
   6   5  -2 25323.4 1898.92   6
  -6  -5   2 23712.3 1814.23   1
  -6  -5   1 9663.99 935.788   3
   6   5  -1 8446.74 912.725   4
   6   5  -1 9623.96 1186.17   6
  -6  -5   1 8863.93 1033.03   1
  -6  -5   0 34.0389 198.829   1
  -6  -5   0 95.9353 175.017   3
   6   5   0 370.020 267.433   4
   6   5   0-62.9713 227.641   6
  -6  -5  -1 14436.9 1310.04   3
   6   5   1 16091.1 1374.30   4
  -6  -5  -1 16182.9 1321.20   8
  -6  -5  -1 14624.0 1265.68   1
   6   5   1 15815.0 1666.07   6
  -6  -5  -2 10470.1 1150.29   3
  -6  -5  -2 8855.27 957.534   8
   6   5   2 8734.92 1053.61   4
   6   5   2 8822.84 1283.19   6
  -6  -5  -3 72.3779 221.523   3
  -6  -5  -3 575.320 286.508   8
   6   5   3-74.1458 331.450   6
  -6  -5  -4 10334.7 1250.12   3
  -6  -5  -4 11338.5 1092.13   8
   6   5   4 9550.68 1465.32   6
  -6  -5  -5 10693.8 1292.01   3
  -6  -5  -5 8711.37 967.187   8
   6   6 -10 2230.12 581.507   4
  -6  -6   9 90.1665 282.486   1
   6   6  -9 306.626 376.137   4
  -6  -6   8 10204.1 1376.90   1
   6   6  -8 10642.3 1127.29   4
   6   6  -7 19282.5 1475.23   4
  -6  -6   7 17517.6 1810.27   1
  -6  -6   6 8571.76 1218.26   1
   6   6  -6 9176.74 996.560   4
  -6  -6   5 8546.32 1189.37   1
   6   6  -5 10377.0 1050.15   4
  -6  -6   4 4025.12 793.623   1
   6   6  -4 4267.29 666.769   4
  -6  -6   3 6442.91 987.957   1
   6   6  -3 7566.75 903.092   4
   6   6  -3 5816.02 916.578   6
  -6  -6   2 172.382 260.429   1
  -6  -6   2 142.232 118.910   3
   6   6  -2 138.098 221.093   4
   6   6  -2 132.589 328.234   6
  -6  -6   1 14354.1 1091.46   3
   6   6  -1 15915.0 1366.05   4
   6   6  -1 14040.2 1547.78   6
  -6  -6   1 14359.3 1419.01   1
  -6  -6   0 16993.3 1284.29   3
   6   6   0 17828.1 1483.79   4
   6   6   0 15599.7 1717.10   6
  -6  -6   0 13888.2 1367.29   1
  -6  -6  -1 3456.80 638.299   1
  -6  -6  -1 4113.62 654.424   3
   6   6   1 4336.88 754.661   4
   6   6   1 3710.86 893.562   6
  -6  -6  -2 1667.41 484.277   3
   6   6   2 1843.33 581.225   4
   6   6   2 2819.72 836.717   6
  -6  -6  -3 5310.38 807.448   3
   6   6   3 5380.09 926.966   4
   6   6   3 5505.74 1140.89   6
  -6  -6  -4 10989.2 1231.70   3
  -6  -6  -5 422.727 285.943   3
   6   7  -9 1089.07 419.860   4
  -6  -7   8 564.189 420.839   1
   6   7  -8 243.416 292.090   4
  -6  -7   7 42.9650 369.341   1
   6   7  -7-186.513 209.062   4
  -6  -7   6 4711.58 960.750   1
   6   7  -6 6326.59 858.851   4
  -6  -7   5 246.886 212.555   1
   6   7  -5 508.653 295.599   4
   6   7  -4 13113.5 1243.28   4
  -6  -7   4 11552.9 1426.27   1
  -6  -7   3 854.835 516.663   1
   6   7  -3 945.373 382.741   4
   6   7  -2 14163.2 1334.73   4
   6   7  -2 14060.3 1586.02   6
  -6  -7   2 12921.2 1418.49   1
  -6  -7   1 5163.80 861.523   1
   6   7  -1 4931.69 776.208   4
   6   7  -1 4855.88 997.264   6
  -6  -7   0 766.945 437.143   1
   6   7   0 1504.42 518.323   4
   6   7   0 756.986 438.212   6
  -6  -7  -1 6793.06 953.218   1
   6   7   1 8144.15 1112.39   4
   6   7   1 7821.53 1360.12   6
   6   7   2 36492.4 2497.75   4
   6   7   2 35083.2 2966.74   6
   6   7   3 5116.50 934.568   4
   6   8  -8 17708.4 1588.73   4
   6   8  -7 8366.60 1060.56   4
  -6  -8   6 8313.87 1285.99   1
   6   8  -6 10371.7 1172.38   4
  -6  -8   5-309.783 291.681   1
   6   8  -5 284.525 327.925   4
  -6  -8   4 5432.73 1037.47   1
   6   8  -4 5593.21 858.731   4
   6   8  -3 34891.8 2223.23   4
  -6  -8   3 30356.1 2406.85   1
  -6  -8   2 6135.04 1010.05   1
   6   8  -2 6892.62 963.225   4
  -6  -8   1 956.659 472.050   1
   6   8  -1 1344.76 497.752   4
   6   8  -1 1623.78 559.421   6
   6   8   0 12561.2 1396.70   4
  -6  -8   0 9162.91 1218.78   1
   6   8   0 8329.44 1412.95   6
   6   8   1 4934.32 927.503   4
   6   8   1 5566.95 1167.74   6
   6   8   2 3584.95 794.697   4
   6   9  -5 7357.52 1013.43   4
  -6  -9   4 1700.33 653.159   1
   6   9  -4 2022.99 499.025   4
  -6  -9   3 2086.95 718.968   1
   6   9  -3 1709.00 540.866   4
  -6  -9   2 1226.24 519.372   1
   6   9  -2 2575.38 647.456   4
   6   9  -1 15377.8 1546.96   4
   6   9  -1 15394.3 1865.44   6
  -6  -9   1 11267.9 1422.01   1
   6   9   0 18451.2 1731.46   4
  -6  -9   0 15476.2 1635.90   1
  -7   8   6 2388.93 624.897   8
  -7   8   5 283.498 244.247   8
  -7   8   4 34020.5 2496.55   8
  -7   8   4 37165.3 2771.73   2
  -7   8   3 1838.66 678.347   2
  -7   8   3 643.678 464.471   8
  -7   8   2 1523.13 613.396   2
  -7   8   2 1035.15 476.857   8
  -7   8   1 13501.8 1473.58   7
  -7   8   1 12041.8 1450.25   2
  -7   8   0 4351.87 858.547   2
  -7   8   0 4780.59 871.324   7
  -7   7   6 19522.2 1815.68   8
   7  -7  -5 7165.39 1047.11   5
  -7   7   5 7126.79 1213.70   2
  -7   7   5 7262.54 1092.55   8
   7  -7  -4 360.559 368.436   5
  -7   7   4 1481.25 594.604   2
  -7   7   4 660.819 373.880   8
   7  -7  -3 21798.3 1827.14   5
  -7   7   3 17119.3 1827.90   8
  -7   7   3 20002.0 1890.67   2
   7  -7  -2 885.986 423.963   5
  -7   7   2 284.797 262.093   2
  -7   7   2-18.4375 434.121   8
  -7   7   2 779.728 372.136   7
   7  -7  -1 23421.8 1923.18   5
  -7   7   1 18990.9 1741.21   7
  -7   7   1 20587.1 1830.82   2
  -7   7   0 2097.11 575.590   2
  -7   7   0 2049.68 584.543   7
   7  -6  -8 8916.28 1212.31   5
   7  -6  -7 6071.34 989.118   5
  -7   6   7 5433.45 1066.92   2
   7  -6  -6 3205.36 734.383   5
  -7   6   6 3219.06 798.053   2
  -7   6   6 3675.70 784.130   8
   7  -6  -5 7035.60 1044.41   5
  -7   6   5 5908.86 1047.39   2
  -7   6   5 6964.64 1107.43   8
   7  -6  -4 22956.4 1865.27   5
  -7   6   4 19983.9 1924.39   8
  -7   6   4 19772.1 1858.38   2
   7  -6  -3 21859.5 1816.69   5
  -7   6   3 18666.6 1894.31   8
  -7   6   3 17383.2 1668.66   7
  -7   6   3 17554.2 1735.85   2
   7  -6  -2 2449.60 624.127   5
  -7   6   2 1831.59 537.704   2
  -7   6   2 1630.59 566.079   8
  -7   6   2 1430.37 472.163   7
   7  -6  -1 18075.9 1671.93   5
  -7   6   1 16537.2 1536.47   7
  -7   6   1 15460.1 1513.14   2
   7  -6   0 28535.1 2129.85   5
  -7   6   0 25937.7 2083.54   3
  -7   6   0 25019.5 1891.41   7
  -7   6   0 25808.9 1914.51   2
   7  -6   1 733.490 324.898   5
  -7   6  -1 1083.79 431.063   2
  -7   6  -1 664.242 304.079   7
  -7   6  -1 605.175 406.289   3
   7  -6   2 4317.73 824.161   6
   7  -6   3 17435.9 1674.49   6
   7  -5  -9 9389.92 1239.94   5
   7  -5  -8 6921.39 1030.88   5
  -7   5   8 9737.38 1371.33   2
   7  -5  -7 1263.87 468.716   5
  -7   5   7 33.6381 284.725   2
   7  -5  -6 5231.86 882.622   5
  -7   5   6 6141.50 1053.63   2
  -7   5   6 5522.51 971.840   8
   7  -5  -5 21390.0 1755.00   5
  -7   5   5 17805.5 1736.12   8
  -7   5   5 17947.9 1759.64   2
   7  -5  -4 11225.7 1238.76   5
  -7   5   4 10334.6 1345.93   8
  -7   5   4 9151.03 1200.56   7
  -7   5   4 10931.3 1332.98   2
   7  -5  -3 5998.43 913.417   5
  -7   5   3 5638.33 933.474   2
  -7   5   3 7443.20 1198.31   8
  -7   5   3 5594.27 921.174   7
   7  -5  -2 26707.0 2016.82   5
  -7   5   2 28240.6 2337.27   8
  -7   5   2 26234.4 1981.19   7
  -7   5   2 26682.8 1999.45   2
   7  -5  -1 35923.7 2393.42   5
  -7   5   1 35478.0 2412.18   3
  -7   5   1 35958.4 2276.08   7
  -7   5   1 32802.8 2177.22   2
   7  -5   0 698.385 325.363   5
  -7   5   0 433.038 285.791   2
  -7   5   0 742.839 341.340   7
  -7   5   0 583.670 294.659   3
   7  -5   0 842.113 356.043   6
   7  -5   1 708.451 332.365   5
  -7   5  -1 680.044 322.711   2
  -7   5  -1 966.316 461.293   3
  -7   5  -1 1106.07 398.571   7
   7  -5   1 569.310 373.338   6
   7  -5   2 40596.2 2662.43   5
  -7   5  -2 39010.7 2667.25   3
   7  -5   2 36331.3 2330.67   6
   7  -5   3 8634.48 1153.41   6
   7  -4 -11 8739.68 1220.65   5
   7  -4 -10 11119.7 1312.73   5
   7  -4  -9 3853.08 777.682   5
  -7   4   9 5733.12 1090.13   2
   7  -4  -8 11467.3 1288.23   5
  -7   4   8 12497.4 1528.90   2
   7  -4  -7 13844.0 1401.61   5
  -7   4   7 13990.6 1581.35   7
  -7   4   7 12892.4 1511.73   2
   7  -4  -6 46691.9 2669.89   5
  -7   4   6 45561.6 2863.88   7
  -7   4   6 50217.4 2993.92   2
   7  -4  -5 1275.04 482.733   5
  -7   4   5 894.528 443.333   2
  -7   4   5 1066.47 474.425   8
  -7   4   5 1026.62 325.035   7
   7  -4  -4 6852.17 978.351   5
  -7   4   4 6477.25 993.580   2
  -7   4   4 6646.50 1047.43   8
  -7   4   4 5641.94 946.598   7
   7  -4  -3 30150.9 2088.67   5
  -7   4   3 28840.5 2270.63   8
  -7   4   3 26944.9 2005.10   7
  -7   4   3 27047.5 2008.68   2
   7  -4  -2 889.962 398.659   5
  -7   4   2 880.583 364.947   2
  -7   4   2 779.098 467.822   8
  -7   4   2 539.949 293.836   7
   7  -4  -1 2479.31 604.343   5
  -7   4   1 1703.98 495.273   2
  -7   4   1 1206.70 552.008   8
  -7   4   1 1501.08 498.078   7
  -7   4   1 687.601 380.693   3
   7  -4  -1 1359.76 356.613   6
   7  -4   0 35719.8 2389.92   5
  -7   4   0 31634.2 2281.53   3
  -7   4   0 34499.2 2178.67   7
  -7   4   0 30587.5 2001.65   2
   7  -4   0 32067.7 1940.08   6
   7  -4   1 9283.78 1213.23   5
  -7   4  -1 8267.76 1168.15   3
   7  -4   1 8849.86 1032.08   6
   7  -4   2 4188.92 813.771   5
  -7   4  -2 4667.62 944.113   3
   7  -4   2 3051.22 649.833   6
   7  -4   3 24398.4 1962.41   6
   7  -4   3 24360.2 2079.21   5
   7  -4   4 3026.01 704.503   6
   7  -3 -11 5633.22 950.655   5
   7  -3 -10 1624.33 518.264   5
  -7   3  10 879.843 435.155   2
  -7   3  10 1865.28 650.404   7
   7  -3  -9 421.604 338.369   5
  -7   3   9 587.292 465.245   2
  -7   3   9 43.8046 255.180   7
   7  -3  -8 8353.63 1055.11   5
  -7   3   8 6544.41 1082.20   2
  -7   3   8 8483.00 1215.90   7
   7  -3  -7 2492.83 584.035   5
  -7   3   7 3136.10 735.138   2
  -7   3   7 3072.78 694.214   7
   7  -3  -6 454.663 275.626   5
  -7   3   6 354.929 238.307   2
  -7   3   6 283.491 238.903   7
   7  -3  -5 32872.7 2119.01   5
  -7   3   5 31107.3 2268.48   8
  -7   3   5 30859.3 2200.90   7
  -7   3   5 26680.8 2056.71   2
   7  -3  -4 3309.75 674.711   5
  -7   3   4 4510.87 794.562   2
  -7   3   4 2332.11 616.950   8
  -7   3   4 3137.37 676.227   7
   7  -3  -3 16952.3 1547.33   5
  -7   3   3 16118.2 1640.22   8
  -7   3   3 15908.3 1482.75   7
  -7   3   3 15067.4 1446.43   2
   7  -3  -2 7241.98 1017.22   5
  -7   3   2 9734.14 1174.73   3
  -7   3   2 8783.90 1227.31   8
  -7   3   2 10934.9 1213.54   7
  -7   3   2 9733.92 1120.09   2
   7  -3  -2 8252.64 800.250   6
  -7   3   1 23132.1 1861.21   3
  -7   3   1 23178.6 2033.96   8
  -7   3   1 21386.0 1707.54   7
   7  -3  -1 21782.3 1447.41   6
   7  -3  -1 23233.4 1866.55   5
  -7   3   0 24387.5 1948.68   3
   7  -3   0 24048.6 1628.94   6
   7  -3   0 25580.0 2005.32   5
   7  -3   1 5104.02 872.062   5
  -7   3  -1 5294.40 961.808   3
   7  -3   1 5280.35 792.469   6
   7  -3   2 4390.63 809.267   5
  -7   3  -2 5357.08 925.542   3
   7  -3   2 4984.60 811.647   6
  -7   3  -3 28602.3 2297.11   3
   7  -3   3 25730.6 2006.72   6
   7  -3   3 27182.5 2187.79   5
   7  -3   4 438.229 297.130   6
   7  -2 -11 532.125 428.737   5
   7  -2 -10 12458.5 1319.63   5
  -7   2  10 12570.1 1499.11   7
  -7   2  10 13918.9 1618.67   2
   7  -2  -9 10130.4 1139.98   5
  -7   2   9 8753.76 1234.35   2
  -7   2   9 9352.91 1277.11   7
   7  -2  -8 1307.78 443.710   5
  -7   2   8 1589.27 500.041   2
  -7   2   8 537.132 367.793   7
   7  -2  -7 29717.1 1980.08   5
  -7   2   7 26930.9 2099.02   7
  -7   2   7 30143.6 2192.66   2
   7  -2  -6 28537.0 1948.33   5
  -7   2   6 31101.1 2195.72   7
  -7   2   6 27950.4 2103.78   2
   7  -2  -5 6352.85 909.331   5
  -7   2   5 5938.09 934.196   2
  -7   2   5 6266.00 1011.38   8
  -7   2   5 5482.80 903.628   7
   7  -2  -4 4661.25 777.166   5
  -7   2   4 4027.84 748.861   2
  -7   2   4 3632.74 768.028   8
  -7   2   4 4518.30 765.852   7
   7  -2  -3 26622.3 1939.57   5
  -7   2   3 24974.3 2037.79   8
  -7   2   3 27135.0 1947.95   7
   7  -2  -3 26135.5 1320.36   6
  -7   2   2 25538.2 1889.09   3
  -7   2   2 24273.2 2005.35   8
  -7   2   2 23543.3 1812.77   7
   7  -2  -2 22178.9 1345.61   6
   7  -2  -2 23008.5 1822.88   5
   7  -2  -1-124.748 305.462   5
  -7   2   1 77.1677 343.877   8
  -7   2   1 262.166 230.285   3
   7  -2  -1 236.659 150.175   6
  -7   2   0 14939.8 1513.53   3
  -7   2   0 15311.7 1621.64   8
   7  -2   0 13982.2 1228.65   6
   7  -2   0 12836.3 1367.72   5
  -7   2  -1 25353.1 2035.34   3
   7  -2   1 22291.9 1698.93   6
   7  -2   1 24822.3 1994.02   5
  -7   2  -2 31291.6 2381.63   3
   7  -2   2 30451.6 2100.72   6
   7  -2   2 32576.9 2377.39   5
  -7   2  -3 898.511 552.714   3
   7  -2   3 1772.16 538.455   6
   7  -2   4 2564.92 645.311   6
   7  -1 -10 1707.55 491.896   5
  -7   1  10 1616.58 514.161   7
   7  -1  -9 3784.11 681.944   5
  -7   1   9 4233.35 841.327   7
   7  -1  -8 10440.3 1118.45   5
  -7   1   8 12099.0 1376.21   7
  -7   1   8 11061.3 1333.90   2
   7  -1  -7 19232.5 1539.48   5
  -7   1   7 19777.9 1768.52   7
   7  -1  -6 5381.83 816.899   5
  -7   1   6 5628.98 894.428   7
   7  -1  -5 2443.78 561.519   5
  -7   1   5 869.965 394.480   7
   7  -1  -4 19599.2 1614.72   5
  -7   1   4 19465.0 1734.78   8
  -7   1   4 21733.3 1750.48   7
  -7   1   3 15045.0 1488.81   8
  -7   1   3 14176.9 1398.23   7
   7  -1  -3 12266.7 880.607   6
   7  -1  -3 11446.1 1252.63   5
   7  -1  -2-81.6515 367.970   5
  -7   1   2 193.085 267.528   8
  -7   1   2 352.333 296.513   3
   7  -1  -2-52.1196 194.257   6
  -7   1   1 15690.7 1491.30   3
  -7   1   1 16177.8 1601.04   8
   7  -1  -1 16282.5 1256.90   6
   7  -1  -1 15893.6 1499.94   5
  -7   1   0 39695.4 2527.50   3
  -7   1   0 40960.7 2631.90   8
   7  -1   0 36866.4 2131.12   6
   7  -1   0 37320.5 2452.04   5
  -7   1  -1 1142.15 482.609   8
  -7   1  -1 475.266 243.550   3
   7  -1   1 1130.61 389.115   6
  -7   1  -2 2963.76 745.972   3
   7  -1   2 3643.61 724.445   6
  -7   1  -3 36793.8 2641.43   3
   7  -1   3 37274.0 2489.59   6
   7  -1   4 2178.22 640.542   6
  -7   0  11 1549.31 518.723   7
   7   0 -10 3185.80 597.918   5
  -7   0  10 5328.29 961.565   7
   7   0  -9 3794.55 655.021   5
   7   0  -9 4553.06 622.518   4
  -7   0   9 3744.80 818.429   7
   7   0  -8 8110.36 946.458   5
  -7   0   8 9787.74 1201.18   7
   7   0  -7 3020.42 600.460   5
  -7   0   7 2945.99 677.205   7
   7   0  -6 39387.4 2266.04   5
  -7   0   6 42681.2 2574.68   7
   7   0  -5 50480.1 2680.55   5
  -7   0   5 57630.5 3026.26   7
  -7   0   4 7325.32 1076.78   8
  -7   0   4 6705.12 986.136   7
   7   0  -4 8106.71 625.703   6
   7   0  -4 7810.35 1007.61   5
   7   0  -3 1180.74 401.403   5
  -7   0   3 1720.65 556.369   8
   7   0  -3 1105.25 293.538   6
  -7   0   2 52131.3 2761.72   3
  -7   0   2 51338.2 2870.63   8
   7   0  -2 50612.9 2265.86   6
   7   0  -2 49315.9 2762.59   5
  -7   0   1 15766.1 1495.43   3
  -7   0   1 17051.1 1618.49   8
   7   0  -1 16703.5 1303.92   6
   7   0  -1 17197.6 1587.91   5
  -7   0   0 81.2046 256.301   8
  -7   0   0-86.2196 282.919   3
   7   0   0 90.2499 171.619   6
  -7   0  -1 13726.2 1459.69   8
  -7   0  -1 9880.49 1262.86   3
   7   0   1 10025.0 1150.36   6
  -7   0  -2 19789.7 1851.97   3
  -7   0  -2 20828.2 1820.88   8
   7   0   2 17028.2 1577.61   6
  -7   0  -3 11923.4 1481.08   3
   7   0   3 11282.0 1367.77   6
  -7   0  -4 4029.53 911.146   3
   7   0   4 5077.07 972.857   6
   7   1 -11 9084.24 1058.70   4
  -7  -1  11 9645.64 1267.40   7
   7   1 -10 5303.61 774.797   4
  -7  -1  10 6443.92 1022.58   7
   7   1  -9-246.475 179.337   5
   7   1  -9-16.7646 205.856   4
  -7  -1   9 255.827 260.330   7
   7   1  -8 749.132 286.585   5
   7   1  -8 1093.99 323.729   4
  -7  -1   8 605.210 343.938   7
   7   1  -7 17379.4 1403.67   5
   7   1  -7 18548.3 1164.20   4
   7   1  -6 1328.67 438.271   5
  -7  -1   6 1463.53 555.637   7
   7   1  -6 291.183 112.641   4
   7   1  -5 7917.13 965.698   5
   7   1  -4 1630.07 484.094   5
   7   1  -4 1593.79 316.462   6
   7   1  -3 1066.25 428.015   5
  -7  -1   3 694.759 280.489   8
  -7  -1   3 343.336 185.589   3
   7   1  -3 528.593 226.958   6
   7   1  -2 1091.63 374.299   5
  -7  -1   2 689.344 385.825   8
  -7  -1   2 373.021 211.936   3
   7   1  -2 578.096 220.977   6
  -7  -1   1 19023.2 1620.52   3
  -7  -1   1 21238.5 1735.92   8
   7   1  -1 18245.9 1401.49   6
  -7  -1   0 4352.34 788.256   8
  -7  -1   0 4984.16 862.671   3
   7   1   0 4003.43 700.412   6
  -7  -1  -1 62901.5 3326.49   3
  -7  -1  -1 67194.0 3341.84   8
   7   1   1 60212.3 3083.10   6
  -7  -1  -2 742.944 452.299   8
  -7  -1  -2 645.142 415.322   3
   7   1   2 1192.24 446.496   6
  -7  -1  -3 14426.8 1572.67   3
  -7  -1  -3 11985.9 1359.64   8
   7   1   3 10997.8 1361.30   6
  -7  -1  -4 19307.1 1907.27   3
   7   1   4 18217.1 1858.95   6
   7   2 -11-47.6677 219.327   4
   7   2 -10-17.4609 199.345   4
   7   2  -9 11739.4 1086.54   4
   7   2  -8 13918.7 1180.19   5
   7   2  -8 15494.5 1184.81   4
   7   2  -7 176.745 146.205   5
   7   2  -7 365.330 145.173   4
   7   2  -6 13323.6 1213.69   5
   7   2  -6 12974.8 962.803   4
   7   2  -5 54467.5 2101.85   4
   7   2  -5 48879.1 2573.80   5
   7   2  -4 60307.9 2148.04   4
   7   2  -4 57004.3 2282.05   6
   7   2  -4 55637.5 2830.05   5
  -7  -2   3 10104.1 1115.27   3
   7   2  -3 9622.73 903.529   6
   7   2  -3 9262.02 1093.56   5
  -7  -2   2 9575.57 1102.62   3
  -7  -2   2 10020.1 1179.77   8
   7   2  -2 9009.91 958.429   6
  -7  -2   1 30860.3 2093.48   3
  -7  -2   1 29706.8 2070.29   8
   7   2  -1 28867.2 1882.83   6
  -7  -2   0 2686.74 601.542   8
  -7  -2   0 2076.06 577.801   3
   7   2   0 2245.51 539.506   6
  -7  -2  -1 5633.36 902.305   8
  -7  -2  -1 5769.20 964.510   3
   7   2   1 6515.52 980.770   6
  -7  -2  -2 42913.9 2738.87   3
  -7  -2  -2 40847.9 2501.08   8
   7   2   2 37697.7 2551.06   6
  -7  -2  -3 292.327 234.622   8
  -7  -2  -3-404.912 447.738   3
   7   2   3-11.3844 236.735   6
  -7  -2  -4 12444.5 1497.32   3
  -7  -2  -4 13535.7 1410.26   8
   7   2   4 11670.0 1494.11   6
   7   3 -11 108.699 198.546   4
   7   3 -10 222.758 227.741   4
   7   3  -9 5254.39 765.065   4
  -7  -3   8 691.049 437.685   1
   7   3  -8 1259.10 371.562   4
   7   3  -7 3576.65 622.651   5
  -7  -3   7 3600.44 790.341   1
   7   3  -7 3408.95 542.986   4
   7   3  -6 18758.3 1440.75   5
   7   3  -6 19347.7 1277.27   4
  -7  -3   6 19267.5 1721.72   1
   7   3  -5 6601.01 875.379   5
   7   3  -5 6825.05 731.242   4
  -7  -3   5 7910.29 1086.77   1
   7   3  -4 1465.68 430.009   5
   7   3  -4 1763.43 386.342   4
   7   3  -4 1628.39 383.035   6
   7   3  -3 1357.55 304.268   4
   7   3  -3 1224.31 371.438   6
  -7  -3   2 18148.1 1520.95   3
   7   3  -2 16421.7 1402.91   6
  -7  -3   1 2029.57 541.534   8
  -7  -3   1 1916.54 523.376   3
   7   3  -1 2288.26 602.352   6
  -7  -3   0 17896.8 1589.92   3
  -7  -3   0 15362.5 1445.06   8
   7   3   0 16320.3 1546.09   6
  -7  -3  -1 27230.8 2054.84   3
  -7  -3  -1 25316.8 1878.82   8
   7   3   1 25499.5 2074.79   6
  -7  -3  -2 2874.09 629.751   8
  -7  -3  -2 2409.39 639.784   3
   7   3   2 2239.83 603.308   6
  -7  -3  -3 1106.72 364.494   8
  -7  -3  -3 510.438 311.920   3
   7   3   3 1676.99 608.116   6
  -7  -3  -4 20783.1 1921.51   3
  -7  -3  -4 19411.1 1669.60   8
   7   4 -10 520.717 242.008   4
   7   4  -9 4472.70 717.913   4
   7   4  -8 13020.4 1167.22   4
  -7  -4   8 12310.8 1478.24   1
  -7  -4   7 6609.69 1090.56   1
   7   4  -7 5199.27 714.183   4
   7   4  -6-213.429 223.337   5
   7   4  -6 149.176 261.671   4
  -7  -4   6-587.240 473.544   1
   7   4  -5 3633.63 633.548   5
   7   4  -5 4037.95 597.779   4
  -7  -4   5 3858.94 791.835   1
   7   4  -4 14451.6 1156.99   4
  -7  -4   4 12535.3 1387.87   1
   7   4  -4 13262.8 1188.08   6
   7   4  -4 12787.0 1257.81   5
   7   4  -3 5348.36 693.983   4
   7   4  -3 4433.40 734.938   6
  -7  -4   3 6565.31 964.989   1
  -7  -4   2 498.447 329.396   3
   7   4  -2 147.347 182.133   6
  -7  -4   1 40189.9 2315.94   3
   7   4  -1 41047.9 2556.96   6
  -7  -4   0 2998.27 644.875   8
  -7  -4   0 2572.81 596.680   3
   7   4   0 2331.33 601.457   6
  -7  -4  -1 6146.05 870.452   8
  -7  -4  -1 6508.76 991.394   3
   7   4   1 6484.82 1104.01   6
  -7  -4  -2 7509.21 992.242   8
  -7  -4  -2 9937.50 1250.84   3
   7   4   2 8670.49 1316.66   6
  -7  -4  -3 14360.7 1527.32   3
  -7  -4  -3 11788.9 1245.69   8
   7   4   3 13435.2 1692.86   6
  -7  -4  -4 21666.1 1941.65   3
  -7  -4  -4 17086.7 1502.89   8
   7   5 -10 299.803 239.124   4
   7   5  -9 8701.18 1030.47   4
  -7  -5   8 1349.27 602.738   1
   7   5  -8 935.129 379.230   4
  -7  -5   7-55.6699 297.429   1
   7   5  -7 535.416 299.248   4
   7   5  -6 13130.6 1182.13   4
  -7  -5   6 13611.3 1586.07   1
  -7  -5   5 5702.86 987.820   1
   7   5  -5 5716.48 791.286   5
   7   5  -5 6739.12 837.036   4
  -7  -5   4 1413.00 470.404   1
   7   5  -4 2107.96 466.909   4
   7   5  -4 1148.70 396.274   6
  -7  -5   3 7316.14 1073.47   1
   7   5  -3 10208.0 1026.59   4
   7   5  -3 10217.1 1201.99   6
  -7  -5   2 1573.81 415.242   3
   7   5  -2 1437.01 359.979   4
   7   5  -2 1188.42 446.476   6
  -7  -5   2 1469.10 497.538   1
  -7  -5   1 961.117 375.951   3
   7   5  -1 1895.97 570.518   6
  -7  -5   1 1135.41 445.756   1
  -7  -5   0 2260.73 567.145   3
   7   5   0 1628.83 584.274   6
  -7  -5  -1 5884.52 901.900   3
   7   5   1 5505.53 1054.81   6
  -7  -5  -2 20127.1 1759.90   3
  -7  -5  -2 21825.0 1667.19   8
   7   5   2 24542.6 2328.19   6
  -7  -5  -3 323.073 280.382   3
  -7  -5  -3 504.219 297.944   8
   7   6  -9 320.182 303.117   4
   7   6  -8 2796.98 640.361   4
   7   6  -7 3758.66 663.444   4
  -7  -6   6 4629.05 968.603   1
   7   6  -6 4526.97 739.379   4
  -7  -6   5 8294.42 1255.80   1
   7   6  -5 8120.63 977.798   4
  -7  -6   4 7648.86 1174.14   1
   7   6  -4 11056.9 1151.95   4
   7   6  -4 10583.7 1251.92   6
   7   6  -3 15836.1 1366.32   4
  -7  -6   3 12765.8 1489.16   1
   7   6  -3 14093.3 1540.56   6
  -7  -6   2-4.21297 331.616   1
   7   6  -2 933.210 366.100   4
   7   6  -2 903.216 394.552   6
  -7  -6   1 4236.52 834.383   1
   7   6  -1 2757.36 775.541   6
  -7  -6   0 23761.4 1866.66   1
   7   6   0 26944.3 2426.76   6
   7   6   1 5323.24 1094.70   6
   7   7  -8 4570.04 796.767   4
   7   7  -7 1295.69 435.724   4
   7   7  -6 2032.97 518.871   4
  -7  -7   5 4221.71 898.332   1
   7   7  -5 4134.65 744.879   4
  -7  -7   4 3361.51 808.495   1
   7   7  -4 4515.34 783.369   4
   7   7  -4 4394.17 833.185   6
  -7  -7   3-330.631 410.451   1
   7   7  -3-59.3342 251.782   4
   7   7  -3-151.329 312.700   6
  -7  -7   2 6735.97 1102.42   1
   7   7  -2 5894.21 899.042   4
   7   7  -2 7088.64 1207.98   6
  -7  -7   1 6658.73 1053.68   1
   7   7  -1 7028.29 1248.77   6
   7   7   0-166.741 523.974   6
   7   8  -4 3191.26 661.267   4
  -7  -8   3 3704.17 823.134   1
   7   8  -3 3867.15 887.757   6
  -7  -8   2 449.739 384.671   1
   7   8  -2 792.886 381.554   6
  -8   7   2 3454.70 767.058   7
  -8   6   3 23283.0 2072.88   7
  -8   6   3 27111.6 2236.51   2
  -8   6   2 231.610 362.332   2
  -8   6   2-4.40469 292.376   7
  -8   6   1 3606.99 791.566   2
  -8   6   1 4364.33 839.133   7
  -8   5   5 11288.7 1514.87   8
  -8   5   5 13178.2 1568.95   7
  -8   5   4 3305.20 767.129   2
  -8   5   4 4214.50 971.715   8
  -8   5   4 2240.69 647.254   7
  -8   5   3 1000.43 452.510   2
  -8   5   3 1005.15 453.519   7
  -8   5   2 11987.0 1393.84   7
  -8   5   2 11466.8 1394.18   2
  -8   5   1 567.111 296.526   7
  -8   5   1 914.837 401.314   2
   8  -4  -7 16312.0 1638.87   5
   8  -4  -6 7827.84 1139.90   5
  -8   4   6 5468.87 1008.42   2
  -8   4   6 6448.55 1112.58   7
   8  -4  -5 3086.27 691.551   5
  -8   4   5 2880.05 684.862   2
  -8   4   5 2779.99 745.321   8
  -8   4   5 1753.92 637.878   7
   8  -4  -4 7051.80 1076.09   5
  -8   4   4 5893.97 1026.67   2
  -8   4   4 7121.78 1190.68   8
  -8   4   4 6063.25 1019.55   7
   8  -4  -3 23853.8 2029.12   5
  -8   4   3 27029.7 2380.05   8
  -8   4   3 24060.6 2032.98   7
  -8   4   3 25098.8 2049.02   2
  -8   4   2 6430.67 1179.45   8
  -8   4   2 5806.49 954.945   7
  -8   4   2 6151.29 987.408   2
  -8   4   1 503.843 409.278   7
   8  -3  -9 9759.73 1238.24   5
   8  -3  -8 11646.5 1351.18   5
   8  -3  -7 6767.95 1004.52   5
   8  -3  -6 144.537 375.692   5
  -8   3   6 376.473 363.165   2
  -8   3   6 275.795 345.068   7
   8  -3  -5 8101.29 1149.98   5
  -8   3   5 6438.97 1074.36   2
  -8   3   5 7605.58 1206.80   8
  -8   3   5 8754.59 1227.76   7
   8  -3  -4 27700.3 2182.02   5
  -8   3   4 28543.9 2366.54   8
  -8   3   4 27542.7 2189.88   7
  -8   3   4 27395.3 2171.71   2
   8  -3  -3 12146.1 1441.40   5
  -8   3   3 11194.1 1451.23   8
  -8   3   3 11200.8 1370.88   7
   8  -3  -2 616.038 362.445   5
  -8   3   2 718.354 408.193   8
  -8   3   2 561.371 329.125   7
  -8   3   1 6073.63 1044.12   3
   8  -2  -9 10487.0 1253.01   5
   8  -2  -8 4408.95 800.934   5
   8  -2  -7 2378.00 620.806   5
  -8   2   7 2903.02 738.990   7
   8  -2  -6 5416.47 918.559   5
  -8   2   6 6157.56 1016.72   7
   8  -2  -5 15727.4 1586.08   5
  -8   2   5 18401.8 1859.21   8
  -8   2   5 14534.0 1596.22   7
   8  -2  -4 1758.78 575.259   5
  -8   2   4 2455.41 676.887   8
  -8   2   4 2075.99 624.067   7
   8  -2  -3 12317.2 1442.16   5
  -8   2   3 10853.0 1447.81   8
  -8   2   3 13017.9 1464.86   7
   8  -2  -2 22023.2 1945.53   5
  -8   2   2 22922.9 1982.25   3
  -8   2   2 24964.2 2205.77   8
   8  -2  -1 2208.42 657.803   5
  -8   2   1 1319.45 453.627   8
  -8   2   1 1630.47 573.890   3
  -8   2   0 505.159 441.180   3
   8  -2   1 18864.2 1661.28   6
   8  -2   2 6552.67 1059.17   6
   8  -1  -9 1495.61 534.837   5
   8  -1  -8-463.013 391.026   5
   8  -1  -7 11845.0 1329.89   5
  -8   1   7 12688.6 1497.80   7
   8  -1  -6 2213.14 580.076   5
  -8   1   6 3031.54 741.478   7
   8  -1  -5 1177.79 477.025   5
  -8   1   5 1455.84 616.825   7
   8  -1  -4 21501.3 1865.71   5
  -8   1   4 23022.9 2052.15   8
  -8   1   4 22363.7 1962.60   7
   8  -1  -3 672.020 286.862   5
  -8   1   3 1613.70 573.936   8
   8  -1  -2 3657.29 803.598   5
  -8   1   2 3383.81 769.255   8
  -8   1   2 3598.55 791.164   3
  -8   1   1 19278.2 1840.79   3
  -8   1   1 22328.6 2064.20   8
   8  -1  -1 20160.5 1908.37   5
  -8   1   0 26009.7 2186.49   3
  -8   1   0 28345.5 2343.17   8
   8  -1   0 24814.2 1825.27   6
   8  -1   0 24582.2 2122.66   5
   8  -1   1 11673.8 1310.65   6
   8  -1   2 5810.26 996.601   6
   8   0  -9 19220.4 1611.90   5
   8   0  -8 10599.8 1179.07   5
   8   0  -7 297.943 229.911   5
  -8   0   7 67.9641 314.461   7
   8   0  -6 20182.0 1728.68   5
  -8   0   6 23234.7 2020.41   7
   8   0  -5 13833.4 1449.79   5
   8   0  -4 1091.37 492.033   5
  -8   0   4 937.363 421.297   8
   8   0  -3 1323.23 473.201   5
  -8   0   3 1394.13 595.470   8
  -8   0   2 13788.4 1481.33   3
  -8   0   2 13744.5 1541.09   8
   8   0  -2 13266.7 1494.55   5
  -8   0   1 19058.2 1788.69   3
  -8   0   1 18623.1 1881.26   8
   8   0  -1 17218.0 1770.38   5
   8   0   0 739.186 401.454   5
  -8   0   0 1152.96 478.316   8
  -8   0   0-246.335 364.738   3
   8   0   0 460.413 331.389   6
  -8   0  -1-378.261 423.117   3
   8   0   1-104.869 227.106   6
   8   0   2 2144.08 619.386   6
   8   1  -8 119.304 220.563   5
   8   1  -7 5191.12 819.018   5
   8   1  -6 3345.20 706.722   5
   8   1  -5 18.5656 272.291   5
   8   1  -4 6511.35 961.230   5
  -8  -1   3 23151.4 2031.81   8
   8   1  -3 24121.4 1999.90   5
  -8  -1   2 13464.5 1470.75   3
  -8  -1   2 12866.4 1478.27   8
   8   1  -2 12902.3 1484.06   5
   8   1  -1 4068.38 884.861   5
  -8  -1   1 5223.98 941.449   8
  -8  -1   1 4061.23 831.158   3
  -8  -1   0 11608.6 1403.13   8
  -8  -1   0 11927.9 1427.34   3
   8   1   0 11637.3 1283.44   6
  -8  -1  -1 23856.1 2125.78   3
   8   1   1 23139.5 1931.71   6
   8   1   2 262.849 270.332   6
   8   2  -7 19430.2 1593.19   5
   8   2  -6 1643.91 443.445   5
   8   2  -5 2986.67 637.267   5
   8   2  -4 10666.8 1284.61   5
   8   2  -3-161.388 371.223   5
   8   2  -2 5940.31 1041.45   5
  -8  -2   2 6780.38 1049.26   8
  -8  -2   2 4863.45 878.429   3
  -8  -2   1 17906.5 1721.66   3
  -8  -2   1 17177.8 1670.92   8
  -8  -2   0 4115.47 831.707   8
  -8  -2   0 4917.59 931.280   3
   8   2   0 4523.92 823.346   6
  -8  -2  -1-727.134 515.128   3
   8   2   1 248.707 307.153   6
   8   2   2 5141.73 958.269   6
   8   3  -6 3933.12 729.840   5
   8   3  -5 1513.55 467.896   5
   8   3  -4-263.305 378.293   5
   8   3  -3 11549.2 1382.98   5
  -8  -3   2 11257.3 1274.38   3
  -8  -3   1 6730.09 1037.86   8
  -8  -3   1 7564.46 1076.47   3
  -8  -3   0 3672.68 811.939   8
  -8  -3   0 3662.32 801.840   3
   8   3   0 3321.94 728.399   6
  -8  -3  -1 6938.73 1117.83   3
   8   3   1 7571.83 1165.57   6
   8   4  -5 4102.48 763.223   5
   8   4  -4 10469.3 1259.77   5
   8   4  -3 9568.98 1254.66   5
  -8  -4   2 9804.90 1150.80   3
  -8  -4   1 4598.26 799.855   3
  -8  -4   0 12694.6 1410.14   3
   8   4   0 11214.4 1446.82   6
  -8  -4  -1 3150.62 770.317   3
   8   5  -4 830.973 462.069   5
   0   0   0    0.00    0.00   0
;
_shelx_hkl_checksum     14666
_shelx_res_checksum     6679
_shelxl_version_number        2.014
_iucr_refine_instructions_details
;
TITL jmwik4 in P1
CELL  0.71073   6.6797  10.0238  10.7851   90.980  107.573   92.138
ZERR     2.00   0.0003   0.0004   0.0005    0.004    0.004    0.003
LATT   1
SFAC C H O Cl Br
UNIT  30   20   6    2    2
TEMP -143
SIZE  0.5 0.4 0.2
MERG   2
FMAP   2
ACTA
PLAN   20
BOND   $H
CONF
L.S.   10
EQIV $1 -1-x,2-y,-z
EQIV $2 1-x,1-y,-z
EQIV $3  1-x,1-y,1-z
HTAB C4 Br1_$1
HTAB C8 O1_$2
HTAB C15 O3_$3
MPLA Br1 C1 C2 C3 C4 C5 C6 C7 C8 O1 O2
MPLA C8 C9 C10 C11 C12 C13 C14 C15  O3 Cl1
MPLA C1 C2 C3 C4 C5 C6
MPLA C10 C11 C12 C13 C14 C15
MPLA  C7 O1 O2 C8 C9 O3
MPLA C1 C2 C3 C4 C5 C6
MPLA C7 O1 O2
MPLA C1 C2 C3 C4 C5 C6 BR1
WGHT    0.030700    0.107100
FVAR       7.26691
C1    1    0.145181    0.761825    0.098342    11.00000    0.01814    0.01319 =
         0.01564    0.00130    0.00672    0.00076
C2    1   -0.046289    0.737186    0.002398    11.00000    0.01891    0.01359 =
         0.01784   -0.00104    0.00691   -0.00075
AFIX  43
H2    2   -0.067081    0.662493   -0.056216    11.00000   -1.20000
AFIX   0
C3    1   -0.205229    0.823737   -0.005636    11.00000    0.01645    0.01595 =
         0.01604    0.00069    0.00393   -0.00023
C4    1   -0.181606    0.930753    0.080111    11.00000    0.02437    0.01600 =
         0.02130   -0.00030    0.00909    0.00334
AFIX  43
H4    2   -0.294367    0.987872    0.073852    11.00000   -1.20000
AFIX   0
C5    1    0.009657    0.953709    0.175773    11.00000    0.02883    0.01569 =
         0.01963   -0.00427    0.00783    0.00164
AFIX  43
H5    2    0.028019    1.027148    0.235600    11.00000   -1.20000
AFIX   0
C6    1    0.174242    0.870440    0.184850    11.00000    0.02188    0.01666 =
         0.01642   -0.00115    0.00345   -0.00136
AFIX  43
H6    2    0.305735    0.887421    0.249598    11.00000   -1.20000
AFIX   0
C7    1    0.311994    0.665312    0.105548    11.00000    0.01660    0.01777 =
         0.01586    0.00094    0.00432   -0.00099
C8    1    0.663926    0.619997    0.207177    11.00000    0.01586    0.01788 =
         0.02064   -0.00075    0.00494    0.00229
AFIX  23
H8A   2    0.803123    0.667801    0.238769    11.00000   -1.20000
H8B   2    0.657328    0.568747    0.126648    11.00000   -1.20000
AFIX   0
C9    1    0.636766    0.525394    0.309496    11.00000    0.01806    0.01918 =
         0.01419   -0.00433    0.00349   -0.00074
C10   1    0.800111    0.425733    0.358889    11.00000    0.01792    0.01535 =
         0.01445   -0.00348    0.00214   -0.00228
C11   1    0.973931    0.417104    0.313696    11.00000    0.02167    0.01869 =
         0.02038   -0.00015    0.00707    0.00043
AFIX  43
H11   2    0.991923    0.476958    0.250152    11.00000   -1.20000
AFIX   0
C12   1    1.121290    0.321347    0.361088    11.00000    0.01870    0.02413 =
         0.02562   -0.00295    0.00550    0.00094
AFIX  43
H12   2    1.240031    0.315167    0.330518    11.00000   -1.20000
AFIX   0
C13   1    1.091905    0.235856    0.452946    11.00000    0.02578    0.01694 =
         0.01885   -0.00503   -0.00412    0.00365
C14   1    0.920391    0.242468    0.499725    11.00000    0.03137    0.02056 =
         0.01806    0.00150    0.00372   -0.00224
AFIX  43
H14   2    0.902913    0.182073    0.562981    11.00000   -1.20000
AFIX   0
C15   1    0.775701    0.338243    0.452798    11.00000    0.02273    0.02381 =
         0.01738   -0.00237    0.00582   -0.00214
AFIX  43
H15   2    0.658445    0.344603    0.484773    11.00000   -1.20000
AFIX   0
O1    3    0.281870    0.557563    0.050944    11.00000    0.02041    0.01673 =
         0.02722   -0.00648    0.00433    0.00175
O2    3    0.501954    0.714091    0.179911    11.00000    0.01536    0.01617 =
         0.02183   -0.00173    0.00194    0.00145
O3    3    0.484500    0.530737    0.348112    11.00000    0.02240    0.03249 =
         0.02618    0.00368    0.01274    0.00458
CL1   4    1.275821    0.115587    0.512841    11.00000    0.03516    0.02507 =
         0.03165   -0.00117   -0.00485    0.01100
BR1   5   -0.464347    0.792685   -0.139268    11.00000    0.01750    0.02591 =
         0.02626   -0.00652    0.00057    0.00457
HKLF 4
REM  jmwik4 in P1
REM R1 =  0.0266 for    3062 Fo > 4sig(Fo)  and  0.0303 for all    3327 data
REM    181 parameters refined using      0 restraints
END
WGHT      0.0307      0.1071
REM Highest difference peak  0.351,  deepest hole -0.600,  1-sigma level  0.081
Q1    1   0.7369  0.4758  0.3328  11.00000  0.05    0.35
Q2    1  -0.5195  0.6843 -0.1925  11.00000  0.05    0.33
Q3    1   0.2265  0.7208  0.1021  11.00000  0.05    0.32
Q4    1   1.0636  0.3768  0.3586  11.00000  0.05    0.32
Q5    1  -0.1112  0.8061 -0.0177  11.00000  0.05    0.28
Q6    1   1.1453 -0.0163  0.4963  11.00000  0.05    0.27
Q7    1   0.6046  0.3786  0.1237  11.00000  0.05    0.27
Q8    1   0.5175  0.8002  0.1300  11.00000  0.05    0.26
Q9    1  -0.4702  0.8723 -0.1783  11.00000  0.05    0.26
Q10   1   0.8534  0.4068  0.3139  11.00000  0.05    0.26
Q11   1  -0.3923  0.8938 -0.0853  11.00000  0.05    0.26
Q12   1   0.8818  0.4245  0.3399  11.00000  0.05    0.26
Q13   1  -0.3223  0.9454 -0.1410  11.00000  0.05    0.25
Q14   1   1.4476  0.3170  0.3955  11.00000  0.05    0.24
Q15   1  -0.6255  0.6715 -0.1585  11.00000  0.05    0.24
Q16   1   0.5496  0.4265  0.2174  11.00000  0.05    0.23
Q17   1  -0.5108  0.6121 -0.1264  11.00000  0.05    0.23
Q18   1   0.1721  1.0624  0.1417  11.00000  0.05    0.23
Q19   1  -0.5906  0.7719 -0.1047  11.00000  0.05    0.23
Q20   1   0.4049  1.0502  0.2274  11.00000  0.05    0.23
;
