# Supplementary material for: Crystal structure of 2-(4-chloro­phen­yl)-2-oxoethyl 3-bromo­benzoate
Source: Acta Crystallogr Sect E Struct Rep Online. 2014 Oct 8;70(Pt 11):301–4. doi: 10.1107/S1600536814021643 (PMC4257351; doi:10.1107/S1600536814021643)
Supplement: Supplementary file 2 [file e-70-00301-1sup2.hkl]

#
# h,k,l, Fc-squared, Fo-squared, sigma(Fo-squared), status flag
#
data_1
_shelx_title ' jmwik4 in P1'
_shelx_refln_list_code          4
_shelx_F_calc_maximum      150.16
_exptl_crystal_F_000       352.00
_reflns_d_resolution_high  0.7275

loop_
 _space_group_symop_operation_xyz
 'x, y, z'
 '-x, -y, -z'

_cell_length_a     6.6797
_cell_length_b    10.0238
_cell_length_c    10.7851
_cell_angle_alpha  90.980
_cell_angle_beta  107.573
_cell_angle_gamma  92.138

_shelx_F_squared_multiplier     1.000

loop_
 _refln_index_h
 _refln_index_k
 _refln_index_l
 _refln_F_squared_calc
 _refln_F_squared_meas
 _refln_F_squared_sigma
 _refln_observed_status
   1   0   0       1076.02       1120.73        16.76 o
   2   0   0        648.19        673.11         8.03 o
   3   0   0       1604.38       1668.05        16.55 o
   4   0   0       2476.80       2447.65        29.69 o
   5   0   0        842.36        835.11        19.36 o
   6   0   0        284.93        297.06        14.56 o
   7   0   0          6.39          0.77         2.41 o
   8   0   0          8.51          9.09         4.59 o
  -8   1   0        457.58        488.80        19.81 o
  -7   1   0        734.01        730.06        22.84 o
  -6   1   0       1025.49       1000.27        33.89 o
  -5   1   0       1348.12       1367.27        27.97 o
  -4   1   0        210.77        205.16         6.89 o
  -3   1   0        258.53        262.08         5.84 o
  -2   1   0        832.94        858.64        13.88 o
  -1   1   0       1502.95       1549.88        22.25 o
   1   1   0         57.70         57.33         2.41 o
   2   1   0        580.50        623.30         8.28 o
   3   1   0       1633.10       1724.24        17.53 o
   4   1   0        869.68        826.59        12.22 o
   5   1   0        969.05        975.00        13.84 o
   6   1   0        507.75        539.73        26.83 o
   7   1   0         81.38         83.62         8.48 o
   8   1   0        197.38        221.91        14.94 o
  -8   2   0          0.82          9.57         8.35 o
  -7   2   0        250.41        268.85        13.34 o
  -6   2   0        302.76        309.24        11.09 o
  -5   2   0       3142.53       3131.68        33.03 o
  -4   2   0        446.22        469.38        12.34 o
  -3   2   0        904.23        908.45        14.86 o
  -2   2   0       4890.11       4906.41        46.86 o
  -1   2   0       5877.96       5662.63        74.23 o
   0   2   0       4105.74       3993.05        64.15 o
   1   2   0        756.37        840.47        11.71 o
   2   2   0        982.84       1060.89        12.43 o
   3   2   0       4492.47       4637.08        39.72 o
   4   2   0          7.01         12.92         1.28 o
   5   2   0        108.16        108.91         4.31 o
   6   2   0        250.43        259.44         8.89 o
   7   2   0         46.97         44.49         6.25 o
   8   2   0         85.57         85.46         9.38 o
  -7   3   0        464.05        465.73        20.09 o
  -6   3   0        111.01        106.62         5.94 o
  -5   3   0        322.07        327.74         8.75 o
  -4   3   0          4.70          6.59         1.36 o
  -3   3   0          2.87          5.72         0.87 o
  -2   3   0        293.65        298.14         5.65 o
  -1   3   0       2614.05       2574.85        38.10 o
   0   3   0       2438.45       2590.51        46.43 o
   1   3   0       2130.70       2222.38        26.05 o
   2   3   0        460.23        450.97         7.95 o
   3   3   0       2855.18       2856.19        29.00 o
   4   3   0       1663.20       1593.63        19.19 o
   5   3   0       1266.27       1286.86        17.57 o
   6   3   0        103.77        113.34         6.27 o
   7   3   0        318.82        312.71        16.65 o
   8   3   0         56.94         67.11         8.51 o
  -7   4   0        664.95        621.33        18.11 o
  -6   4   0        421.65        437.80        13.74 o
  -5   4   0        842.56        823.79        16.37 o
  -4   4   0        737.07        721.26        12.68 o
  -3   4   0       2658.35       2622.77        33.00 o
  -2   4   0      10717.90      10457.79        94.47 o
  -1   4   0        122.12        104.36         3.91 o
   0   4   0        415.88        452.12         9.59 o
   1   4   0        528.13        544.76        12.59 o
   2   4   0       1189.57       1160.71        14.49 o
   3   4   0         17.95         19.25         1.79 o
   4   4   0        353.11        362.16         8.49 o
   5   4   0         59.44         64.84         3.54 o
   6   4   0        113.96        130.07         7.29 o
   7   4   0         59.58         50.09         6.70 o
   8   4   0        212.24        227.60        19.12 o
  -7   5   0         10.81         12.28         2.69 o
  -6   5   0         83.60         96.11         6.43 o
  -5   5   0          1.03          2.76         2.06 o
  -4   5   0          2.43          3.65         1.08 o
  -3   5   0        103.33         88.33         4.21 o
  -2   5   0       1417.78       1366.49        18.71 o
  -1   5   0       1118.73       1123.09        17.69 o
   0   5   0        330.70        333.72         9.18 o
   1   5   0        177.75        167.78         5.76 o
   2   5   0       1927.78       1907.89        32.87 o
   3   5   0        943.87        909.77        16.97 o
   4   5   0        305.59        292.59        11.41 o
   5   5   0          3.55          6.18         1.70 o
   6   5   0          1.91          1.83         1.98 o
   7   5   0         46.97         37.76         7.71 o
  -7   6   0        493.73        497.66        18.91 o
  -6   6   0        285.17        284.24        13.08 o
  -5   6   0        394.95        398.99        13.53 o
  -4   6   0       1403.84       1400.71        23.65 o
  -3   6   0        413.08        417.26         8.72 o
  -2   6   0        250.61        249.27         9.95 o
  -1   6   0        154.06        183.63         8.22 o
   0   6   0        215.10        230.27         9.05 o
   1   6   0        543.67        633.13        25.15 o
   2   6   0         61.88         52.42         4.00 o
   3   6   0        565.01        577.57        13.43 o
   4   6   0        699.36        715.69        23.05 o
   5   6   0        202.80        203.91        10.73 o
   6   6   0        304.02        307.38        14.58 o
   7   6   0        509.34        474.16        30.14 o
  -7   7   0         45.26         39.27         7.77 o
  -6   7   0          6.99          4.87         2.65 o
  -5   7   0          4.67          4.44         2.35 o
  -4   7   0        639.38        648.52        21.06 o
  -3   7   0       1754.11       1717.12        37.43 o
  -2   7   0        358.47        364.68         9.63 o
  -1   7   0        365.29        358.94        13.64 o
   0   7   0        582.82        607.14        14.34 o
   1   7   0       1186.49       1159.32        17.52 o
   2   7   0       1346.62       1375.50        54.40 o
   3   7   0          5.21          4.84         2.43 o
   4   7   0        274.18        272.34        11.87 o
   5   7   0        147.16        156.79         9.03 o
   6   7   0         14.90         18.60         5.03 o
   7   7   0          2.11         -3.16         9.92 o
  -7   8   0         64.06         86.60        11.58 o
  -6   8   0         55.48         59.73         9.01 o
  -5   8   0        461.90        427.77        23.16 o
  -4   8   0          5.19         10.48         2.77 o
  -3   8   0         19.77         18.15         3.00 o
  -2   8   0         55.92         60.10         4.34 o
  -1   8   0         70.22         73.20         4.61 o
   0   8   0        121.90        130.58         6.42 o
   1   8   0        467.81        480.38         9.88 o
   2   8   0        495.77        510.73        24.51 o
   3   8   0        870.51        885.57        38.60 o
   4   8   0        602.71        600.27        18.20 o
   5   8   0         65.89         64.16         9.34 o
   6   8   0        200.41        194.28        23.78 o
  -6   9   0         84.86         84.10        10.95 o
  -5   9   0        719.95        722.17        37.38 o
  -4   9   0       1189.36       1175.47        45.61 o
  -3   9   0        430.72        441.35        72.80 o
  -2   9   0         42.18         41.80         5.69 o
  -1   9   0        378.77        396.70        20.21 o
   0   9   0       1043.56       1101.69        32.16 o
   1   9   0         96.30         96.78         4.29 o
   2   9   0         19.18         21.25         3.64 o
   3   9   0          1.19         -1.13         2.95 o
   4   9   0        122.02        112.40        12.08 o
   5   9   0         34.31         21.30         5.72 o
   6   9   0        324.19        322.11        28.17 o
  -6  10   0        275.81        266.59        30.20 o
  -5  10   0         23.12         21.42         5.60 o
  -4  10   0        170.78        165.25        13.43 o
  -3  10   0         97.98        123.47        11.29 o
  -2  10   0         56.84         75.08         9.60 o
  -1  10   0       1242.01       1305.12        31.98 o
   0  10   0        127.23        163.84        13.04 o
   1  10   0        365.80        358.28        18.59 o
   2  10   0        452.30        474.42        44.66 o
   3  10   0        304.60        286.76        31.81 o
   4  10   0        118.77        143.52        17.49 o
   5  10   0        227.53        228.63        18.66 o
  -5  11   0        240.96        261.76        20.36 o
  -4  11   0          5.22          3.69         3.49 o
  -3  11   0         13.93         11.00         4.19 o
  -2  11   0        393.25        424.59        40.52 o
  -1  11   0        151.85        159.95        20.04 o
   0  11   0         77.43         84.45        10.00 o
   1  11   0        659.73        566.12        24.84 o
   2  11   0        109.47        121.05        18.14 o
   3  11   0          1.24         -0.83         4.18 o
   4  11   0         29.20         31.18         9.81 o
  -4  12   0        218.91        211.82        18.77 o
  -3  12   0         46.18         47.26         7.46 o
  -2  12   0        164.99        183.85        26.90 o
  -1  12   0        623.48        680.64        67.20 o
   0  12   0        233.42        265.18        40.22 o
   1  12   0        612.66        618.33        59.77 o
   2  12   0        186.81        186.33        15.96 o
   3  12   0         39.05         22.28         7.30 o
  -3  13   0        114.83        130.71        13.34 o
  -2  13   0         54.08         63.70        10.08 o
  -1  13   0          5.64          1.82         4.10 o
   0  13   0        109.24         98.76        14.76 o
   1 -13   1        146.36        136.34        13.39 o
   2 -13   1        420.89        430.23        65.54 o
  -3 -12   1         12.42         14.93         6.31 o
  -2 -12   1        319.08        337.02        37.74 o
  -1 -12   1         19.91         26.83         6.59 o
   0 -12   1          8.30         13.49         4.61 o
   1 -12   1         29.81         37.18         7.01 o
   2 -12   1        117.01        135.15        12.86 o
   3 -12   1        478.69        489.98        56.56 o
   4 -12   1        349.46        362.10        24.25 o
  -4 -11   1        135.87        149.58        22.44 o
  -3 -11   1        332.37        380.67        38.50 o
  -2 -11   1        130.29        139.26        36.28 o
  -1 -11   1          3.33          5.39         2.84 o
   0 -11   1        131.79        136.81        13.35 o
   1 -11   1         49.96         54.36        13.96 o
   2 -11   1          0.49         -0.51         3.85 o
   3 -11   1        100.31        119.92        11.76 o
   4 -11   1         11.09          9.56         4.31 o
   5 -11   1         31.88         44.72         8.28 o
  -5 -10   1          0.06          0.98         3.92 o
  -4 -10   1          6.17         13.05         5.12 o
  -3 -10   1        323.92        344.65        66.78 o
  -2 -10   1        655.52        650.61        90.17 o
  -1 -10   1        103.38        110.36        10.13 o
   0 -10   1        436.38        469.10        42.69 o
   1 -10   1       1456.32       1619.75       159.14 o
   2 -10   1        972.30       1054.57       115.33 o
   3 -10   1        429.61        483.41        37.62 o
   4 -10   1        110.39        125.65         9.81 o
   5 -10   1        197.88        213.34        16.95 o
  -6  -9   1        265.65        264.88        24.62 o
  -5  -9   1          4.99          6.83         4.00 o
  -4  -9   1        510.73        514.33        58.89 o
  -3  -9   1        194.67        193.92        14.19 o
  -2  -9   1         62.25         53.25         5.35 o
  -1  -9   1        211.61        202.91        11.17 o
   0  -9   1       1239.39       1303.07        30.56 o
   1  -9   1        500.93        537.32        18.13 o
   2  -9   1        102.53        104.18         7.31 o
   3  -9   1         69.09         80.72         8.65 o
   4  -9   1         75.39         75.92         7.11 o
   5  -9   1         89.39         79.98        10.37 o
   6  -9   1        295.64        272.26        19.63 o
  -6  -8   1         27.64         24.43         5.53 o
  -5  -8   1        303.73        338.73        49.52 o
  -4  -8   1       1424.24       1399.65        31.76 o
  -3  -8   1        327.62        304.30        14.35 o
  -2  -8   1         63.75         57.22         4.89 o
  -1  -8   1        389.33        385.24        16.43 o
   0  -8   1       1716.69       1715.28        36.32 o
   1  -8   1       1648.61       1631.27        28.96 o
   2  -8   1        522.22        530.29        13.78 o
   3  -8   1        164.42        170.19        10.08 o
   4  -8   1         82.22         99.60         6.62 o
   5  -8   1        317.96        294.08        15.21 o
   6  -8   1          2.72          4.08         2.41 o
  -7  -7   1        146.86        129.10        15.25 o
  -6  -7   1        105.95         94.57         9.45 o
  -5  -7   1        566.70        559.38        32.23 o
  -4  -7   1        175.10        175.78         7.74 o
  -3  -7   1          9.87          9.95         1.32 o
  -2  -7   1         26.55         28.99         3.34 o
  -1  -7   1          4.29          3.97         1.68 o
   0  -7   1        219.66        230.67         8.72 o
   1  -7   1        985.08       1001.31        32.40 o
   2  -7   1        501.81        497.61        13.77 o
   3  -7   1         90.25         96.24         6.16 o
   4  -7   1       1297.47       1202.82        30.07 o
   5  -7   1        778.58        798.69        19.27 o
   6  -7   1        851.64        867.77        24.26 o
  -7  -6   1         75.23         68.19        14.01 o
  -6  -6   1        294.51        278.31        12.52 o
  -5  -6   1        780.16        770.12        26.93 o
  -4  -6   1        725.89        718.83        17.67 o
  -3  -6   1        423.21        419.30         9.61 o
  -2  -6   1       2008.76       2043.15        61.98 o
  -1  -6   1       4266.48       4322.46       172.03 o
   0  -6   1       1683.91       1750.14        30.82 o
   1  -6   1        311.97        312.43        10.35 o
   2  -6   1         54.67         50.17         4.25 o
   3  -6   1        972.83        999.34        19.05 o
   4  -6   1        226.59        229.24         9.07 o
   5  -6   1          0.68          2.91         1.12 o
   6  -6   1        364.58        378.85        15.10 o
   7  -6   1          4.72         14.35         3.36 o
  -7  -5   1         21.54         24.30         4.86 o
  -6  -5   1        164.39        172.96         9.48 o
  -5  -5   1          0.70          2.24         1.53 o
  -4  -5   1          4.74          6.30         1.25 o
  -3  -5   1          9.20         11.53         1.30 o
  -2  -5   1        268.09        305.65         7.68 o
  -1  -5   1       1323.93       1342.35        51.17 o
   0  -5   1       1606.59       1595.76        24.23 o
   1  -5   1       1099.15       1100.40        14.21 o
   2  -5   1        139.10        126.34         5.16 o
   3  -5   1        500.20        487.82        10.45 o
   4  -5   1       1680.58       1686.56        23.70 o
   5  -5   1        673.70        717.12        19.02 o
   6  -5   1        107.00        116.17         7.12 o
   7  -5   1          9.87         14.96         3.12 o
  -8  -4   1         88.87         87.08        15.15 o
  -7  -4   1        761.20        768.46        32.50 o
  -6  -4   1        926.39        928.18        22.99 o
  -5  -4   1        576.51        595.69        12.96 o
  -4  -4   1        662.18        687.22        18.09 o
  -3  -4   1       1647.34       1647.57        19.47 o
  -2  -4   1       2801.87       2755.49        32.87 o
  -1  -4   1        450.67        442.88        10.42 o
   0  -4   1         77.06         77.46         3.26 o
   1  -4   1         15.02         25.16         1.59 o
   2  -4   1        584.02        637.61        11.80 o
   3  -4   1         62.23         59.51         2.93 o
   4  -4   1        478.08        465.31         9.78 o
   5  -4   1       1013.44       1038.35        20.94 o
   6  -4   1        211.77        224.79         9.87 o
   7  -4   1        153.25        166.86        12.35 o
  -8  -3   1        139.51        135.52        14.15 o
  -7  -3   1         48.39         39.22         6.04 o
  -6  -3   1         19.04         17.41         2.23 o
  -5  -3   1        150.10        154.99         5.19 o
  -4  -3   1        296.64        347.87         7.52 o
  -3  -3   1        608.46        617.57         9.93 o
  -2  -3   1       1231.93       1235.94        14.12 o
  -1  -3   1       3180.25       3010.74        43.75 o
   0  -3   1       2632.85       2697.37        28.23 o
   1  -3   1        970.71        990.10        11.64 o
   2  -3   1         74.88         49.74         2.64 o
   3  -3   1       2554.47       2518.65        29.27 o
   4  -3   1       1546.34       1503.39        22.72 o
   5  -3   1         31.44         32.14         2.75 o
   6  -3   1          5.51          4.37         2.61 o
   7  -3   1        101.28         98.99         9.48 o
  -8  -2   1        337.02        332.12        22.71 o
  -7  -2   1        548.21        563.64        21.96 o
  -6  -2   1        176.06        170.41         8.12 o
  -5  -2   1        574.28        590.86         9.98 o
  -4  -2   1        451.78        440.08         7.83 o
  -3  -2   1        386.83        376.09         7.09 o
  -2  -2   1         16.66         19.37         1.21 o
  -1  -2   1        829.21        857.76        19.82 o
   0  -2   1        665.07        700.90         9.61 o
   1  -2   1         22.12         18.48         1.46 o
   2  -2   1        594.18        573.14         9.60 o
   3  -2   1       4099.52       4243.87        39.29 o
   4  -2   1       2041.09       1975.31        37.66 o
   5  -2   1         15.36         15.86         2.04 o
   6  -2   1        832.43        852.95        26.83 o
   7  -2   1        451.10        454.69        20.67 o
   8  -2   1        368.15        357.22        31.46 o
  -8  -1   1         82.11         84.59         9.65 o
  -7  -1   1        367.98        366.97        17.13 o
  -6  -1   1         64.09         66.72         4.41 o
  -5  -1   1        142.02        141.47         5.02 o
  -4  -1   1       1315.61       1340.99        12.70 o
  -3  -1   1       5063.49       4914.63        41.13 o
  -2  -1   1       4427.35       4274.84        39.77 o
  -1  -1   1         99.57        112.77         7.57 o
   1  -1   1       1533.59       1554.90        22.85 o
   2  -1   1       4616.45       4597.57        49.50 o
   3  -1   1       1256.01       1289.26        16.08 o
   4  -1   1        144.79        156.38         4.77 o
   5  -1   1        976.75        960.07        18.89 o
   6  -1   1          0.89          2.76         3.90 o
   7  -1   1         12.73         15.64         4.34 o
   8  -1   1        252.92        221.06        24.82 o
  -8   0   1        349.42        346.85        19.81 o
  -7   0   1        310.35        315.69        14.06 o
  -6   0   1        224.35        237.85        12.42 o
  -5   0   1        625.15        627.02        13.40 o
  -4   0   1        171.90        186.59         7.25 o
  -3   0   1         10.96         19.19         1.59 o
  -2   0   1       1324.63       1284.23        15.60 o
  -1   0   1        949.35        949.52        25.39 o
   1   0   1       2255.97       2247.24        30.98 o
   2   0   1       1265.43       1221.67        13.49 o
   3   0   1       2682.97       2686.20        26.99 o
   4   0   1       1365.17       1375.07        17.83 o
   5   0   1        527.77        508.76        11.52 o
   6   0   1       2462.10       2397.66        48.08 o
   7   0   1        206.91        211.34        22.23 o
   8   0   1          5.49         -3.79         3.79 o
  -8   1   1        375.81        389.06        21.11 o
  -7   1   1        293.47        303.66        13.68 o
  -6   1   1        543.79        560.98        15.60 o
  -5   1   1       2114.44       2087.73        23.18 o
  -4   1   1       2622.69       2636.06        30.70 o
  -3   1   1        864.44        761.54        12.61 o
  -2   1   1        291.48        278.68         7.53 o
  -1   1   1       1383.53       1336.88        17.08 o
   1   1   1        146.04        140.32         3.09 o
   2   1   1         16.05         21.60         1.51 o
   3   1   1       1835.79       1895.60        19.50 o
   4   1   1        263.76        264.22         6.51 o
   5   1   1         27.65         23.33         2.44 o
   6   1   1         69.26         68.41         4.50 o
   7   1   1       1213.60       1200.37        35.46 o
   8   1   1        457.31        444.42        27.07 o
  -8   2   1         32.93         31.87         5.93 o
  -7   2   1          6.32          2.79         2.09 o
  -6   2   1         72.98         75.79         4.54 o
  -5   2   1        130.77        133.46         4.92 o
  -4   2   1        669.91        693.40        14.93 o
  -3   2   1        941.72        919.27        14.56 o
  -2   2   1       3057.83       3143.97        28.29 o
  -1   2   1       5288.89       5335.41        95.41 o
   0   2   1       2315.46       2205.88        39.65 o
   1   2   1      22547.66      18514.38       260.67 o
   2   2   1       3703.82       3592.36        45.65 o
   3   2   1       1188.50       1215.56        15.25 o
   4   2   1        951.45        958.02        12.61 o
   5   2   1        952.23        945.24        17.68 o
   6   2   1        454.95        455.91        19.14 o
   7   2   1        107.36        113.17        10.36 o
   8   2   1          0.08         -2.19         9.24 o
  -8   3   1        124.04        115.01        19.77 o
  -7   3   1        415.36        424.67        14.80 o
  -6   3   1       1311.24       1317.86        22.55 o
  -5   3   1       3773.05       3800.10        49.66 o
  -4   3   1        467.81        443.18        14.14 o
  -3   3   1        138.24        189.29         4.41 o
  -2   3   1       1457.04       1545.84        19.05 o
  -1   3   1       2671.48       2645.71        49.86 o
   0   3   1        992.59        904.17        27.74 o
   1   3   1         60.31         58.40         3.62 o
   2   3   1        767.62        779.15        11.59 o
   3   3   1        728.72        803.04        11.32 o
   4   3   1        213.98        216.61         6.43 o
   5   3   1        756.90        742.04        13.63 o
   6   3   1        580.42        608.12        18.36 o
   7   3   1        498.74        492.42        21.83 o
   8   3   1        126.03        137.40        15.28 o
  -8   4   1          3.58          9.54         7.75 o
  -7   4   1         25.60         27.79         3.52 o
  -6   4   1        144.00        135.91         6.63 o
  -5   4   1        162.68        164.52         7.20 o
  -4   4   1       3451.14       3478.68        51.60 o
  -3   4   1        819.60        810.90        11.84 o
  -2   4   1       1249.83       1225.03        17.97 o
  -1   4   1       1389.15       1362.43        28.51 o
   0   4   1       5748.23       5420.62       146.35 o
   1   4   1       1418.81       1395.19        31.18 o
   2   4   1        623.39        627.35        13.17 o
   3   4   1        260.20        264.94         7.28 o
   4   4   1       1219.47       1245.37        17.39 o
   5   4   1         37.41         34.22         2.66 o
   6   4   1         22.30         16.18         3.02 o
   7   4   1        112.16        120.35        10.66 o
   8   4   1         36.47         59.66        14.59 o
  -8   5   1         11.01         13.54         4.52 o
  -7   5   1        644.43        662.89        21.86 o
  -6   5   1        541.48        537.90        21.95 o
  -5   5   1        185.31        162.89         8.61 o
  -4   5   1          2.38          2.95         1.10 o
  -3   5   1         84.28         86.69         3.98 o
  -2   5   1        140.29        142.50         5.53 o
  -1   5   1        974.29       1075.31        17.31 o
   0   5   1       2107.56       2045.67        45.56 o
   1   5   1       1321.57       1291.20        20.85 o
   2   5   1        492.30        499.03        11.42 o
   3   5   1       1142.27       1108.38        20.64 o
   4   5   1       1140.66       1108.69        20.92 o
   5   5   1       1187.75       1131.21        30.38 o
   6   5   1        287.23        291.77        11.59 o
   7   5   1        120.40        108.52        12.98 o
  -8   6   1         78.88         75.74        10.90 o
  -7   6   1        294.78        315.66        17.16 o
  -6   6   1        932.24        902.95        45.38 o
  -5   6   1       1188.77       1134.89        29.91 o
  -4   6   1        823.38        804.70        15.64 o
  -3   6   1       1118.10       1157.46        17.25 o
  -2   6   1       2341.76       2271.84        48.98 o
  -1   6   1       6893.74       6643.46        92.74 o
   0   6   1       1481.09       1488.81        47.52 o
   1   6   1        111.68        103.42         5.28 o
   2   6   1        297.26        286.25         8.69 o
   3   6   1       1180.31       1186.67        33.61 o
   4   6   1         37.84         35.65         4.19 o
   5   6   1         45.83         50.22         5.28 o
   6   6   1         68.19         74.31         6.78 o
   7   6   1        105.18        100.80        20.73 o
  -7   7   1        387.60        397.88        21.67 o
  -6   7   1          2.30          0.97         4.95 o
  -5   7   1         35.13         20.50         3.22 o
  -4   7   1         10.51         11.76         4.73 o
  -3   7   1          3.58          2.85         1.50 o
  -2   7   1         11.59         14.85         2.15 o
  -1   7   1       1116.34       1102.46        19.69 o
   0   7   1        560.90        584.27        14.41 o
   1   7   1        117.09        118.23         4.95 o
   2   7   1        255.28        270.80        11.10 o
   3   7   1       2010.47       2177.75        82.06 o
   4   7   1         45.35         47.45         7.10 o
   5   7   1        234.03        221.49        11.24 o
   6   7   1        130.37        142.35        12.10 o
  -7   8   1        303.13        242.42        19.57 o
  -6   8   1        627.36        653.68        31.24 o
  -5   8   1        217.29        199.14        15.82 o
  -4   8   1        209.13        217.65         9.79 o
  -3   8   1       1263.89       1255.51        37.47 o
  -2   8   1       2186.57       2182.56        44.12 o
  -1   8   1          3.39          4.53         1.60 o
   0   8   1        134.71        149.30         7.29 o
   1   8   1         78.94         72.11         3.88 o
   2   8   1         10.17         12.11         2.26 o
   3   8   1          2.46         -0.03         1.87 o
   4   8   1        212.73        223.06        16.15 o
   5   8   1        284.53        277.87        22.04 o
   6   8   1        102.18         98.42        13.75 o
  -6   9   1         70.99         84.93        11.15 o
  -5   9   1         40.16         48.57         8.22 o
  -4   9   1        107.61         86.35         7.83 o
  -3   9   1         86.59        116.09        10.51 o
  -2   9   1        656.95        679.84        25.23 o
  -1   9   1        831.19        817.90        26.66 o
   0   9   1        419.73        413.44        24.84 o
   1   9   1        661.43        680.20        12.67 o
   2   9   1        690.34        741.79        22.08 o
   3   9   1        331.70        352.38        14.94 o
   4   9   1         14.63         11.73         4.72 o
   5   9   1         19.02         13.50         4.86 o
  -6  10   1        103.56        106.54        19.59 o
  -5  10   1        188.55        180.42        16.10 o
  -4  10   1        616.07        647.61        39.86 o
  -3  10   1         74.73         88.68         9.65 o
  -2  10   1         21.60         20.53         4.86 o
  -1  10   1        297.21        316.76        15.81 o
   0  10   1        171.18        172.26        13.64 o
   1  10   1        104.10         98.80         6.26 o
   2  10   1        261.03        250.57        17.10 o
   3  10   1        415.79        419.09        40.92 o
   4  10   1        218.01        227.32        41.39 o
   5  10   1        111.63         97.08        16.88 o
  -5  11   1         59.57         57.81        14.79 o
  -4  11   1        133.84        130.71        12.19 o
  -3  11   1        502.38        545.39        65.72 o
  -2  11   1        504.20        533.20        32.41 o
  -1  11   1         25.57         24.62         5.91 o
   0  11   1          5.99         10.29         4.56 o
   1  11   1        638.25        559.33        24.98 o
   2  11   1         13.91         19.26         8.00 o
   3  11   1          5.34         -4.43         4.43 o
   4  11   1          0.23         -5.60         6.76 o
  -4  12   1         44.54         34.14        10.10 o
  -3  12   1        167.40        148.15        14.03 o
  -2  12   1         74.77         76.25        11.96 o
  -1  12   1         11.29         21.09         5.55 o
   0  12   1        155.26        158.62        23.03 o
   1  12   1        118.31        129.96        21.78 o
   2  12   1        320.76        293.97        27.37 o
   3  12   1         57.30         56.02        11.49 o
  -3  13   1        150.10        143.97        14.63 o
  -2  13   1          8.15          4.53         3.80 o
  -1  13   1        139.69        153.38        33.62 o
   0  13   1         31.04         22.94         7.04 o
   1 -13   2        324.15        368.03        33.08 o
   2 -13   2          9.70         10.50         4.93 o
  -2 -12   2        101.42         99.57        11.81 o
  -1 -12   2          1.20         11.59         5.45 o
   0 -12   2        116.22        122.87         9.67 o
   1 -12   2        118.71        128.45        13.83 o
   2 -12   2          2.46          0.48         2.96 o
   3 -12   2          4.23          6.14         6.33 o
   4 -12   2        148.80        128.80        17.86 o
  -4 -11   2        129.65        104.97        19.15 o
  -3 -11   2          7.57         10.77         4.79 o
  -2 -11   2         50.76         74.26        21.98 o
  -1 -11   2        294.55        310.91        21.29 o
   0 -11   2        985.74       1058.81        96.48 o
   1 -11   2          5.40          7.25         5.29 o
   2 -11   2         65.51         70.26        13.88 o
   3 -11   2        475.93        511.42        42.62 o
   4 -11   2        204.84        196.55        16.28 o
  -5 -10   2        209.32        213.46        23.84 o
  -4 -10   2        103.56        106.92        16.97 o
  -3 -10   2        123.46        112.40        15.80 o
  -2 -10   2          1.97         -3.02         3.02 o
  -1 -10   2        303.95        279.61        15.85 o
   0 -10   2        141.16        148.62        11.70 o
   1 -10   2         60.85         77.57         8.64 o
   2 -10   2         13.46         23.14         4.93 o
   3 -10   2        273.66        304.19        47.39 o
   4 -10   2        798.10        764.92        32.51 o
   5 -10   2        256.27        251.65        18.32 o
  -6  -9   2         28.53         36.39        12.77 o
  -5  -9   2          4.62          5.84         7.55 o
  -4  -9   2         60.89         62.31        12.71 o
  -3  -9   2        339.76        350.18        63.80 o
  -2  -9   2        757.54        702.19        47.54 o
  -1  -9   2        597.07        609.53        16.72 o
   0  -9   2         18.28         23.41         2.53 o
   1  -9   2         27.44         29.74         3.33 o
   2  -9   2        266.55        271.81        13.03 o
   3  -9   2        394.86        394.18        16.11 o
   4  -9   2        142.86        122.33         7.71 o
   5  -9   2         85.58         93.27         8.78 o
  -7  -8   2         23.96         11.78         5.13 o
  -6  -8   2        145.78        124.10        13.20 o
  -5  -8   2        325.80        325.26        20.97 o
  -4  -8   2         44.55         44.04         7.32 o
  -3  -8   2        105.64        103.12         6.85 o
  -2  -8   2         89.49         86.31         8.30 o
  -1  -8   2        719.77        671.40        24.99 o
   0  -8   2        349.01        345.91        12.72 o
   1  -8   2       1453.61       1499.92        36.54 o
   2  -8   2       1259.90       1233.31        26.97 o
   3  -8   2       1085.37       1123.90        32.03 o
   4  -8   2        406.37        418.62        13.99 o
   5  -8   2        172.33        163.57        11.07 o
   6  -8   2        265.64        246.11        18.64 o
  -7  -7   2        119.92        122.82        11.43 o
  -6  -7   2        265.30        260.09        15.69 o
  -5  -7   2        191.28        200.92        21.60 o
  -4  -7   2        559.98        497.67        23.06 o
  -3  -7   2        812.54        751.18        25.12 o
  -2  -7   2        654.74        598.67        22.88 o
  -1  -7   2         44.76         40.82         3.31 o
   0  -7   2        237.75        241.23         7.17 o
   1  -7   2       1488.71       1484.06        27.41 o
   2  -7   2          0.03          1.96         1.77 o
   3  -7   2        510.46        470.25        12.30 o
   4  -7   2        332.55        303.95        13.72 o
   5  -7   2          6.76          4.04         2.11 o
   6  -7   2        119.85        137.99         9.04 o
  -7  -6   2         16.91         11.03         5.61 o
  -6  -6   2          3.27          2.76         1.76 o
  -5  -6   2         12.32         11.06         3.28 o
  -4  -6   2        567.41        555.74        12.69 o
  -3  -6   2       1265.26       1248.49        31.58 o
  -2  -6   2        124.04         94.46         5.70 o
  -1  -6   2        727.65        724.72        19.09 o
   0  -6   2        369.71        358.51         8.29 o
   1  -6   2       2894.35       2874.94        35.15 o
   2  -6   2       1590.63       1558.86        31.29 o
   3  -6   2        788.17        779.53        23.76 o
   4  -6   2        302.22        303.29        12.08 o
   5  -6   2        116.04        130.26         6.33 o
   6  -6   2        223.81        223.86        10.12 o
   7  -6   2         68.14         81.76        15.61 o
  -7  -5   2         25.77         27.08         3.99 o
  -6  -5   2        478.77        494.10        16.20 o
  -5  -5   2        375.82        376.08        12.11 o
  -4  -5   2       1403.79       1428.33        21.08 o
  -3  -5   2          5.91          6.78         1.42 o
  -2  -5   2         22.74         23.49         2.65 o
  -1  -5   2         11.64         15.00         1.88 o
   0  -5   2        138.63        149.84         7.95 o
   1  -5   2       1589.37       1673.02        20.58 o
   2  -5   2        709.37        689.44        17.83 o
   3  -5   2       1003.20       1016.34        15.44 o
   4  -5   2        326.79        360.76        10.06 o
   5  -5   2        740.00        706.82        13.53 o
   6  -5   2       1062.83       1049.29        30.25 o
   7  -5   2        712.93        729.37        27.75 o
  -8  -4   2        193.29        185.67        21.79 o
  -7  -4   2         15.43          5.16         3.32 o
  -6  -4   2        128.54        134.52         7.97 o
  -5  -4   2        370.42        364.26        10.52 o
  -4  -4   2       2730.97       2737.88        30.09 o
  -3  -4   2       2321.96       2312.07        30.93 o
  -2  -4   2        994.30        961.04        17.72 o
  -1  -4   2       5098.75       5015.57        71.51 o
   0  -4   2       4883.97       4638.93        49.47 o
   1  -4   2       6513.79       6366.65        72.43 o
   2  -4   2        893.92        907.66        12.97 o
   3  -4   2        432.40        467.46         9.20 o
   4  -4   2        485.91        492.78        10.55 o
   5  -4   2        365.38        361.08        11.51 o
   6  -4   2         42.78         43.22         6.25 o
   7  -4   2         66.26         73.56         8.57 o
  -8  -3   2        207.48        213.17        24.13 o
  -7  -3   2        331.58        326.81        19.53 o
  -6  -3   2        380.49        405.62        13.47 o
  -5  -3   2        338.14        368.36         9.49 o
  -4  -3   2         26.86         28.63         2.07 o
  -3  -3   2        135.33        161.18         4.32 o
  -2  -3   2          8.33          9.32         1.19 o
  -1  -3   2        693.90        771.74        15.06 o
   0  -3   2       2810.58       2830.39        37.80 o
   1  -3   2       1831.74       1849.72        22.74 o
   2  -3   2         25.06         16.61         1.53 o
   3  -3   2        264.64        262.16         6.05 o
   4  -3   2       2618.64       2574.86        28.82 o
   5  -3   2        552.25        573.03        16.70 o
   6  -3   2        794.71        852.85        27.74 o
   7  -3   2         89.24         92.87         9.23 o
  -8  -2   2        108.36        110.79        10.71 o
  -7  -2   2        180.88        179.54        11.68 o
  -6  -2   2        975.06        987.91        21.40 o
  -5  -2   2       1785.12       1790.41        22.93 o
  -4  -2   2       2692.83       2786.99        28.01 o
  -3  -2   2        130.37        126.40         4.03 o
  -2  -2   2        525.24        510.51         9.33 o
  -1  -2   2      20627.53      16240.61       700.49 o
   0  -2   2        876.11        911.98        12.74 o
   1  -2   2         19.08         23.51         2.32 o
   2  -2   2        709.45        791.62        12.57 o
   3  -2   2        791.65        882.00        15.61 o
   4  -2   2          4.96          8.50         1.24 o
   5  -2   2          4.65          5.77         0.97 o
   6  -2   2        557.90        580.05        27.28 o
   7  -2   2        578.85        594.23        24.87 o
   8  -2   2        114.65        124.08        20.06 o
  -8  -1   2        256.20        247.79        16.16 o
  -7  -1   2          9.22         11.85         2.52 o
  -6  -1   2        419.52        422.57        11.85 o
  -5  -1   2         44.30         41.09         2.73 o
  -4  -1   2         97.24         96.05         4.23 o
  -3  -1   2         85.95        113.16         3.34 o
  -2  -1   2        600.53        581.99         9.89 o
  -1  -1   2      10887.16       9063.89       113.25 o
   0  -1   2        585.10        571.55        12.02 o
   1  -1   2       2444.49       2558.03        49.81 o
   2  -1   2       3073.97       3115.52        45.15 o
   3  -1   2       1954.90       1878.91        24.63 o
   4  -1   2       1726.92       1697.19        20.81 o
   5  -1   2        284.24        302.42         8.60 o
   6  -1   2        267.40        285.41        18.70 o
   7  -1   2         69.97         63.41         9.84 o
   8  -1   2         94.26        110.03        18.87 o
  -8   0   2        245.71        257.58        16.45 o
  -7   0   2        929.42        962.63        24.90 o
  -6   0   2       1792.66       1816.96        33.83 o
  -5   0   2        529.08        530.97         8.87 o
  -4   0   2        540.63        605.42        10.44 o
  -3   0   2        549.41        510.40         8.97 o
  -2   0   2       7355.56       6962.58        70.13 o
  -1   0   2       6894.09       6482.86        69.97 o
   0   0   2       1032.14       1083.78        12.53 o
   1   0   2         23.70         22.75         2.67 o
   2   0   2        653.64        719.06        10.12 o
   3   0   2          4.32          4.65         0.92 o
   4   0   2        982.53        981.74        13.68 o
   5   0   2       1296.51       1281.10        21.48 o
   6   0   2         12.46         10.71         3.89 o
   7   0   2        354.94        362.35        19.88 o
   8   0   2         47.05         40.60        11.73 o
  -8   1   2         67.55         67.15         8.61 o
  -7   1   2          1.74          1.80         2.46 o
  -6   1   2         14.14         12.69         2.25 o
  -5   1   2        356.79        354.71         7.99 o
  -4   1   2        761.17        748.07        10.56 o
  -3   1   2       1049.73       1081.58        15.16 o
  -2   1   2       3093.94       3028.97        43.98 o
  -1   1   2       3130.45       3173.52        42.90 o
   0   1   2       1330.03       1426.88        35.26 o
   1   1   2       3603.78       3642.45        43.33 o
   2   1   2       3945.53       4062.85        43.23 o
   3   1   2        442.92        395.69         7.89 o
   4   1   2        367.97        375.05         9.01 o
   5   1   2         23.73         17.47         2.36 o
   6   1   2         75.99         65.30        11.62 o
   7   1   2         16.93         16.20         4.78 o
   8   1   2          8.66          4.98         5.12 o
  -8   2   2        433.02        439.99        22.25 o
  -7   2   2        427.32        445.00        14.58 o
  -6   2   2        623.43        642.25        13.32 o
  -5   2   2        282.17        279.08         6.80 o
  -4   2   2       1249.89       1253.56        16.35 o
  -3   2   2       3793.71       3846.33        42.06 o
  -2   2   2         85.16         93.65         2.99 o
  -1   2   2       1946.10       1968.26        28.87 o
   0   2   2       6905.83       6897.57       109.87 o
   1   2   2       3331.55       3390.47        44.03 o
   2   2   2        884.61        919.70        13.70 o
   3   2   2       1821.44       1750.07        21.48 o
   4   2   2       1939.92       1950.40        19.68 o
   5   2   2        677.51        677.43        15.24 o
   6   2   2        373.48        381.78        17.92 o
   7   2   2        743.98        766.77        28.33 o
   8   2   2        132.81         97.37        18.15 o
  -8   3   2         10.37         11.86         3.96 o
  -7   3   2        170.31        171.24         8.64 o
  -6   3   2        431.43        456.17        11.15 o
  -5   3   2         32.79         33.60         2.46 o
  -4   3   2        911.04        858.10        16.28 o
  -3   3   2       2036.47       2015.31        26.05 o
  -2   3   2       1855.50       1842.96        23.61 o
  -1   3   2       1010.66       1026.22        18.16 o
   0   3   2       1095.85       1046.61        25.32 o
   1   3   2        399.45        368.67         8.62 o
   2   3   2        212.86        184.30         5.33 o
   3   3   2         29.02         40.85         2.97 o
   4   3   2          2.47          3.58         1.18 o
   5   3   2        187.77        165.83         6.55 o
   6   3   2          2.44          8.75         3.54 o
   7   3   2         46.90         47.91         6.82 o
  -8   4   2        105.16        115.49        11.23 o
  -7   4   2         11.14         14.30         3.46 o
  -6   4   2         55.33         60.81         4.57 o
  -5   4   2          9.70          8.73         2.09 o
  -4   4   2         35.66         39.50         2.72 o
  -3   4   2        313.15        287.72         6.97 o
  -2   4   2       1500.56       1539.83        24.08 o
  -1   4   2        279.27        254.98         9.06 o
   0   4   2       2484.74       2541.10        61.30 o
   1   4   2        745.54        703.14        22.20 o
   2   4   2       5712.81       5712.10        86.11 o
   3   4   2       2217.91       2151.06        40.23 o
   4   4   2         80.26         76.74         4.00 o
   5   4   2        354.09        346.05        10.36 o
   6   4   2        747.59        714.70        21.41 o
   7   4   2        166.76        163.38        12.68 o
  -8   5   2        239.82        222.18        18.67 o
  -7   5   2        476.24        509.21        19.60 o
  -6   5   2        236.48        261.18        12.01 o
  -5   5   2       1498.74       1433.73        37.03 o
  -4   5   2       2131.76       2115.92        28.49 o
  -3   5   2        958.17        939.37        15.81 o
  -2   5   2         10.35         11.23         1.84 o
  -1   5   2        676.15        688.56        34.81 o
   0   5   2        261.02        206.93        12.72 o
   1   5   2        780.72        839.88        20.67 o
   2   5   2          0.56          3.44         1.26 o
   3   5   2       1150.91       1150.54        18.17 o
   4   5   2        285.87        275.23         8.65 o
   5   5   2        167.17        180.17         8.45 o
   6   5   2        170.29        174.86        10.34 o
   7   5   2        415.47        414.56        20.34 o
  -8   6   2          1.19          1.91         4.31 o
  -7   6   2         34.82         34.88         5.13 o
  -6   6   2        158.02        165.68        16.08 o
  -5   6   2        179.88        155.44         9.97 o
  -4   6   2        286.75        299.43         9.03 o
  -3   6   2       1131.67       1117.27        20.19 o
  -2   6   2       1154.12       1198.22        30.74 o
  -1   6   2        323.89        326.22        11.88 o
   0   6   2       2046.48       2078.24       127.26 o
   1   6   2       2004.42       2055.54        40.16 o
   2   6   2        637.67        619.46        21.20 o
   3   6   2        612.76        617.68        23.95 o
   4   6   2        199.08        204.12         8.64 o
   5   6   2        636.63        636.14        26.57 o
   6   6   2         37.49         37.97         6.44 o
  -8   7   2         82.66         65.42        14.53 o
  -7   7   2         10.10          8.87         3.82 o
  -6   7   2        435.42        439.53        24.69 o
  -5   7   2       1083.52       1032.36        37.19 o
  -4   7   2        176.81        168.60         8.30 o
  -3   7   2        128.58        132.49         6.53 o
  -2   7   2         24.56         23.29         2.68 o
  -1   7   2        131.31        136.66         6.86 o
   0   7   2         53.19         62.37         5.01 o
   1   7   2        361.60        349.76        11.88 o
   2   7   2       1441.71       1461.19        30.81 o
   3   7   2       1006.87       1017.93        47.07 o
   4   7   2         19.75         22.79         3.63 o
   5   7   2        343.43        348.45        14.68 o
   6   7   2        666.05        680.22        36.18 o
  -7   8   2         29.15         23.64         7.13 o
  -6   8   2        215.62        223.47        17.93 o
  -5   8   2        915.52        840.52        62.45 o
  -4   8   2        876.37        861.87        25.38 o
  -3   8   2        286.66        303.07        13.21 o
  -2   8   2       3228.30       3154.45        55.17 o
  -1   8   2        673.79        678.89        23.32 o
   0   8   2       1793.02       1967.76        50.70 o
   1   8   2        656.51        651.05        18.59 o
   2   8   2        620.26        640.22        18.76 o
   3   8   2        143.96        136.25        11.88 o
   4   8   2        491.26        527.87        23.77 o
   5   8   2          0.06          4.34         3.11 o
   6   8   2         53.87         67.89        15.05 o
  -6   9   2        475.91        446.60        26.76 o
  -5   9   2          2.00         -1.37         3.24 o
  -4   9   2          1.24          4.66         2.67 o
  -3   9   2          9.83         11.94         3.94 o
  -2   9   2         54.58         61.20         5.99 o
  -1   9   2          4.40          2.11         2.38 o
   0   9   2        729.10        727.66        21.03 o
   1   9   2        791.19        767.56        82.25 o
   2   9   2        138.66        148.52        16.36 o
   3   9   2         12.86         10.06         4.15 o
   4   9   2        368.15        350.67        21.68 o
   5   9   2        613.70        656.06        48.06 o
  -6  10   2        245.15        203.56        27.47 o
  -5  10   2        458.17        449.66        26.38 o
  -4  10   2        179.87        208.84        13.45 o
  -3  10   2        395.20        390.17        37.38 o
  -2  10   2       1014.12       1042.53        74.73 o
  -1  10   2        394.82        401.60        17.33 o
   0  10   2         48.25         44.10         7.26 o
   1  10   2         98.89         99.54        13.15 o
   2  10   2          9.65          8.47         3.72 o
   3  10   2          2.42         -5.47         5.47 o
   4  10   2          1.23         -0.11         4.61 o
  -5  11   2        194.61        219.60        30.93 o
  -4  11   2         12.77         18.50         4.69 o
  -3  11   2          5.98         17.12         6.14 o
  -2  11   2        100.50         91.14        10.56 o
  -1  11   2        576.51        621.91        29.74 o
   0  11   2        697.82        639.22        22.90 o
   1  11   2        244.79        232.24        30.75 o
   2  11   2         99.26        120.92        31.52 o
   3  11   2        461.51        471.16        60.16 o
   4  11   2        122.11         92.25        15.62 o
  -3  12   2        238.72        229.32        32.77 o
  -2  12   2        112.83        108.14        12.07 o
  -1  12   2         11.63         10.19         4.26 o
   0  12   2         45.41         46.20         8.04 o
   1  12   2         51.98         43.73         8.25 o
   2  12   2          4.34          9.16         6.03 o
   3  12   2         35.97         32.07         9.38 o
  -3  13   2        226.92        253.36        28.84 o
  -2  13   2        288.98        314.73        43.20 o
  -1  13   2        119.33        117.00        18.21 o
   0  13   2         26.43         23.45         8.02 o
   2 -13   3        212.39        276.25        27.96 o
  -2 -12   3        125.88        109.65        18.15 o
  -1 -12   3          7.33          8.47         6.29 o
   0 -12   3        480.50        510.17        27.29 o
   1 -12   3        196.53        232.48        24.86 o
   2 -12   3         40.79         42.87        11.66 o
   3 -12   3         46.71         57.29         9.41 o
  -4 -11   3          0.11         -3.23         7.13 o
  -3 -11   3         12.18          5.89        10.44 o
  -2 -11   3         13.67         13.41         5.19 o
  -1 -11   3          9.22          8.45         7.14 o
   0 -11   3        490.53        524.32        19.79 o
   1 -11   3        302.71        328.35        18.24 o
   2 -11   3        252.95        261.81        16.49 o
   3 -11   3         19.24         18.94         4.51 o
   4 -11   3         56.02         56.30        11.18 o
  -5 -10   3        632.78        660.57        33.23 o
  -4 -10   3        313.96        338.22        70.17 o
  -3 -10   3          9.49          6.46         5.09 o
  -2 -10   3        121.13        121.35        19.02 o
  -1 -10   3        880.43        846.45        33.72 o
   0 -10   3        204.24        218.17        16.20 o
   1 -10   3        246.44        258.99        15.33 o
   2 -10   3         25.97         22.88         4.89 o
   3 -10   3         12.09         12.29         4.35 o
   4 -10   3          7.65          6.47         4.89 o
   5 -10   3         21.03         23.35         6.11 o
  -6  -9   3         24.58         35.34         8.18 o
  -5  -9   3          0.13         -3.19         9.48 o
  -4  -9   3         37.09         40.75        14.70 o
  -3  -9   3         94.14         90.80        13.26 o
  -2  -9   3         18.86         20.88         3.74 o
  -1  -9   3        228.80        206.57        13.35 o
   0  -9   3        757.04        791.89        30.81 o
   1  -9   3        368.36        389.51        17.60 o
   2  -9   3         78.46         78.44         5.27 o
   3  -9   3        410.14        429.57        14.23 o
   4  -9   3        426.49        438.62        15.00 o
   5  -9   3        272.40        269.26        18.17 o
  -7  -8   3         69.42         71.60        11.43 o
  -6  -8   3        621.57        624.14        42.95 o
  -5  -8   3        559.59        598.99        46.71 o
  -4  -8   3        136.05        139.67         9.69 o
  -3  -8   3         32.77         28.76         4.26 o
  -2  -8   3        867.37        858.89        37.92 o
  -1  -8   3        221.34        239.23         9.13 o
   0  -8   3        274.56        280.27         9.83 o
   1  -8   3          3.04          2.17         1.12 o
   2  -8   3          3.05          4.01         1.47 o
   3  -8   3         28.72         32.17         3.63 o
   4  -8   3        108.30        115.06         7.14 o
   5  -8   3        895.38        873.01        26.97 o
   6  -8   3        251.32        258.83        26.75 o
  -7  -7   3          1.34         -3.01         3.35 o
  -6  -7   3         13.73         17.17         5.82 o
  -5  -7   3         16.63         16.99         5.14 o
  -4  -7   3        103.46         91.10        11.08 o
  -3  -7   3        152.72        149.22         7.91 o
  -2  -7   3        960.85        886.62        27.23 o
  -1  -7   3        870.81        893.37        21.96 o
   0  -7   3       1061.97       1112.86        23.88 o
   1  -7   3        108.16        111.29         6.26 o
   2  -7   3        220.64        232.91         8.67 o
   3  -7   3        472.39        489.36        15.47 o
   4  -7   3        287.75        277.33        10.68 o
   5  -7   3          6.19         -0.22         2.10 o
   6  -7   3         44.78         36.51         7.35 o
  -7  -6   3        254.09        273.58        15.96 o
  -6  -6   3        126.49        127.06        10.21 o
  -5  -6   3        178.48        175.02         9.47 o
  -4  -6   3        185.96        180.85         6.59 o
  -3  -6   3        349.61        360.98        12.80 o
  -2  -6   3          1.52          3.80         1.64 o
  -1  -6   3        568.54        573.03        18.61 o
   0  -6   3        806.73        803.73        12.33 o
   1  -6   3        370.20        378.97         9.24 o
   2  -6   3        426.18        408.77        15.48 o
   3  -6   3       1309.55       1306.63        43.04 o
   4  -6   3       1017.82       1105.77        25.71 o
   5  -6   3        467.96        475.28        13.88 o
   6  -6   3         27.51         23.35         4.67 o
   7  -6   3        349.03        330.18        31.71 o
  -7  -5   3        167.73        178.31        16.48 o
  -6  -5   3        361.34        344.02        16.09 o
  -5  -5   3        414.34        427.68        14.43 o
  -4  -5   3        578.13        564.62        13.89 o
  -3  -5   3        695.90        696.20        17.79 o
  -2  -5   3       1058.53        945.98        20.84 o
  -1  -5   3       1686.15       1781.06        32.14 o
   0  -5   3        620.77        604.75        10.14 o
   1  -5   3         10.51          8.14         1.41 o
   2  -5   3        982.98        991.36        20.42 o
   3  -5   3        272.84        285.45         7.98 o
   4  -5   3        858.89        824.50        16.58 o
   5  -5   3        107.43        113.25         5.12 o
   6  -5   3         49.14         53.04         7.02 o
   7  -5   3        147.60        163.51        21.84 o
  -8  -4   3        177.70        181.20        23.76 o
  -7  -4   3        104.44        102.05         9.70 o
  -6  -4   3         36.33         37.56         3.99 o
  -5  -4   3        186.97        183.40         9.08 o
  -4  -4   3          1.85          1.95         1.13 o
  -3  -4   3        358.12        352.75         8.13 o
  -2  -4   3       1229.04       1189.32        21.33 o
  -1  -4   3        324.23        280.97         7.76 o
   0  -4   3         95.02        102.18         4.16 o
   1  -4   3        508.16        502.39        10.08 o
   2  -4   3       3742.10       3780.52        40.38 o
   3  -4   3       2551.13       2538.83        28.03 o
   4  -4   3        113.26        116.72         5.17 o
   5  -4   3        274.92        270.55         7.07 o
   6  -4   3        299.27        312.28        16.78 o
   7  -4   3        460.01        461.68        27.03 o
  -8  -3   3        238.27        218.70        26.19 o
  -7  -3   3         21.11         24.76         4.46 o
  -6  -3   3        152.22        156.26         7.12 o
  -5  -3   3        336.83        331.49        10.69 o
  -4  -3   3        896.15        886.11        15.41 o
  -3  -3   3       1427.71       1419.21        22.02 o
  -2  -3   3        260.48        286.91         7.47 o
  -1  -3   3        917.67       1030.99        19.89 o
   0  -3   3        253.90        286.83         6.48 o
   1  -3   3        177.06        200.09        10.55 o
   2  -3   3        198.39        216.23         5.80 o
   3  -3   3        599.70        612.38        11.63 o
   4  -3   3       2397.84       2431.51        43.92 o
   5  -3   3        176.56        173.61         7.31 o
   6  -3   3        327.99        308.56        16.61 o
   7  -3   3        523.82        513.03        23.55 o
  -8  -2   3          0.28         -3.06         7.03 o
  -7  -2   3        205.74        182.99        11.19 o
  -6  -2   3          1.77          5.35         2.17 o
  -5  -2   3        317.14        334.22         9.36 o
  -4  -2   3       1931.86       1964.25        31.66 o
  -3  -2   3       2772.49       2660.00        33.18 o
  -2  -2   3        955.80        927.72        15.30 o
  -1  -2   3       7128.76       6584.97        96.28 o
   0  -2   3       5300.40       5012.53        57.85 o
   1  -2   3       5300.69       5111.74        80.77 o
   2  -2   3       6558.64       6560.78        87.20 o
   3  -2   3        429.97        428.49        14.64 o
   4  -2   3        131.92        136.04         5.65 o
   5  -2   3       1312.27       1259.49        25.26 o
   6  -2   3        318.92        341.91        21.49 o
   7  -2   3         33.87         25.78         8.27 o
  -8  -1   3        437.74        447.92        26.99 o
  -7  -1   3         11.05         11.04         2.43 o
  -6  -1   3       1060.72       1067.09        19.52 o
  -5  -1   3       1188.74       1241.34        17.03 o
  -4  -1   3       1766.42       1838.09        22.74 o
  -3  -1   3          6.37          9.37         1.26 o
  -2  -1   3        503.47        537.20        15.05 o
  -1  -1   3       1769.51       1819.93        17.17 o
   0  -1   3       1956.65       2028.47        22.77 o
   1  -1   3          4.78          5.27         0.94 o
   2  -1   3       2641.62       2730.21        35.06 o
   3  -1   3       1185.36       1129.01        17.85 o
   4  -1   3        340.92        339.44         8.34 o
   5  -1   3        845.82        827.79        18.25 o
   6  -1   3        630.81        658.29        30.50 o
   7  -1   3        667.47        701.59        34.31 o
  -8   0   3         34.20         25.65         7.02 o
  -7   0   3         26.63         23.85         4.13 o
  -6   0   3        700.31        707.29        16.39 o
  -5   0   3       1260.15       1266.92        15.68 o
  -4   0   3        639.47        583.56        10.14 o
  -3   0   3       2756.85       2804.27        29.93 o
  -2   0   3       1838.60       1862.49        22.99 o
  -1   0   3       4854.42       4774.19        40.37 o
   0   0   3       4826.92       4636.44        53.04 o
   1   0   3       1078.86       1048.59        25.13 o
   2   0   3        105.64        112.65         3.60 o
   3   0   3         11.49         12.33         1.25 o
   4   0   3        615.94        628.07        11.17 o
   5   0   3        255.78        254.11         8.37 o
   6   0   3        261.60        257.90        18.73 o
   7   0   3        222.27        219.40        19.03 o
  -8   1   3         23.09         18.67         8.92 o
  -7   1   3        244.77        245.91        15.06 o
  -6   1   3        778.58        810.81        17.90 o
  -5   1   3        159.30        160.22         4.72 o
  -4   1   3        690.82        724.66        10.85 o
  -3   1   3        598.38        615.74        12.17 o
  -2   1   3         82.16        101.89         4.27 o
  -1   1   3          7.92         10.35         1.42 o
   0   1   3      10002.86       9850.91       200.44 o
   1   1   3       3344.58       3215.73        47.04 o
   2   1   3       5639.10       5643.80        87.63 o
   3   1   3        607.27        599.24         9.49 o
   4   1   3       1042.20        976.48        17.56 o
   5   1   3        948.61        956.05        18.35 o
   6   1   3        861.17        860.91        36.04 o
   7   1   3        245.62        235.66        17.35 o
  -8   2   3        205.79        229.57        15.87 o
  -7   2   3        496.01        496.85        16.34 o
  -6   2   3       1962.63       1964.33        31.42 o
  -5   2   3       1725.34       1752.97        29.09 o
  -4   2   3        893.94        858.69        12.29 o
  -3   2   3       4399.10       4524.17        41.71 o
  -2   2   3       1167.61       1141.81        18.40 o
  -1   2   3       6131.42       6256.95       134.32 o
   0   2   3       4799.64       4730.11        80.92 o
   1   2   3        322.34        358.92         7.42 o
   2   2   3        124.44        129.19         4.70 o
   3   2   3        218.23        244.95         6.56 o
   4   2   3         11.67          5.79         2.09 o
   5   2   3        121.30        133.58         6.30 o
   6   2   3        684.44        665.26        24.89 o
   7   2   3          7.87          0.52         3.29 o
  -8   3   3        187.69        218.18        15.52 o
  -7   3   3        289.48        303.03        14.43 o
  -6   3   3        238.64        239.29        11.99 o
  -5   3   3       1126.21       1100.38        22.45 o
  -4   3   3         60.01         58.73         3.53 o
  -3   3   3        135.76        138.23         4.50 o
  -2   3   3        376.81        366.50         8.28 o
  -1   3   3       3002.65       2965.52        89.95 o
   0   3   3       2112.38       1972.87        41.57 o
   1   3   3         19.60         29.95         3.14 o
   2   3   3       1148.24       1195.33        31.43 o
   3   3   3       1484.76       1502.54        23.61 o
   4   3   3       1044.67       1076.88        27.25 o
   5   3   3        167.68        173.41         7.45 o
   6   3   3          1.90          0.74         2.41 o
   7   3   3         26.87         18.54         5.78 o
  -8   4   3        449.13        471.86        19.97 o
  -7   4   3        527.36        534.69        19.75 o
  -6   4   3        673.77        683.21        17.23 o
  -5   4   3       1103.02       1038.22        33.99 o
  -4   4   3        756.77        759.85        12.69 o
  -3   4   3       1538.70       1575.06        24.03 o
  -2   4   3       1087.82       1058.43        17.07 o
  -1   4   3        200.85        224.42        11.05 o
   0   4   3        291.44        307.33        13.66 o
   1   4   3       1864.12       2012.25        34.10 o
   2   4   3        440.19        460.99         9.50 o
   3   4   3        205.03        193.19         7.89 o
   4   4   3        650.73        643.69        15.28 o
   5   4   3        655.36        673.54        19.96 o
   6   4   3        617.92        596.55        23.61 o
   7   4   3        235.31        247.42        15.88 o
  -8   5   3         18.84         18.99         6.07 o
  -7   5   3        130.87        115.45         9.22 o
  -6   5   3         85.65         99.83         6.99 o
  -5   5   3        612.64        588.26        15.28 o
  -4   5   3         62.54         57.71         3.80 o
  -3   5   3        708.60        707.36        12.23 o
  -2   5   3       4768.56       4591.54        66.54 o
  -1   5   3       2079.66       2057.64        67.84 o
   0   5   3         90.15         76.25         7.16 o
   1   5   3       1102.36       1183.60        39.33 o
   2   5   3       1872.02       1829.94        26.25 o
   3   5   3         48.25         49.58         3.31 o
   4   5   3         26.54         27.63         3.03 o
   5   5   3         18.05         17.81         2.77 o
   6   5   3          9.07          3.63         3.43 o
   7   5   3          0.75          7.78         3.87 o
  -8   6   3        512.75        477.15        36.25 o
  -7   6   3        325.06        358.75        16.80 o
  -6   6   3        111.73        103.63         9.62 o
  -5   6   3         54.85         61.76         4.27 o
  -4   6   3          2.81          1.42         1.12 o
  -3   6   3       1348.32       1296.22        24.24 o
  -2   6   3         53.88         47.66         3.44 o
  -1   6   3        555.86        568.72        17.57 o
   0   6   3        277.60        287.62        22.30 o
   1   6   3        155.02        164.54         8.30 o
   2   6   3        296.25        313.71        15.77 o
   3   6   3        788.85        823.94        20.58 o
   4   6   3       1258.36       1321.50        34.79 o
   5   6   3        113.84        116.14         7.09 o
   6   6   3        112.97        101.84        10.17 o
  -7   7   3        360.76        375.43        21.67 o
  -6   7   3        329.72        343.94        18.21 o
  -5   7   3        368.09        359.98        15.98 o
  -4   7   3        969.26        883.11        23.96 o
  -3   7   3       1119.38       1108.43        21.40 o
  -2   7   3        661.36        673.49        14.32 o
  -1   7   3          9.02         10.36         2.13 o
   0   7   3        692.20        687.13        29.89 o
   1   7   3        501.41        536.41        23.85 o
   2   7   3        174.45        192.67        15.87 o
   3   7   3        463.71        483.19        17.26 o
   4   7   3         20.86         20.11         3.47 o
   5   7   3         23.10         25.98         5.63 o
   6   7   3        102.85         96.89        17.70 o
  -7   8   3         17.16         21.39        11.31 o
  -6   8   3         34.75         41.18         6.72 o
  -5   8   3        116.94        110.79         9.72 o
  -4   8   3         16.81         13.31         2.62 o
  -3   8   3         37.79         38.39         4.31 o
  -2   8   3       2048.24       2002.52        48.68 o
  -1   8   3        500.44        575.78        24.79 o
   0   8   3          9.68         12.31         7.42 o
   1   8   3        729.01        744.60        29.38 o
   2   8   3       1474.36       1455.34        37.31 o
   3   8   3        362.48        379.01        18.20 o
   4   8   3        370.48        349.33        14.42 o
   5   8   3         61.65         63.04        11.64 o
  -6   9   3         44.89         38.19         6.57 o
  -5   9   3        267.23        249.75        13.42 o
  -4   9   3        374.18        389.82        20.11 o
  -3   9   3        379.35        374.40        15.15 o
  -2   9   3         41.64         44.65         4.41 o
  -1   9   3        120.92        117.60         8.36 o
   0   9   3        212.86        210.08        14.99 o
   1   9   3        118.46        111.07         7.77 o
   2   9   3        106.41        101.69         7.44 o
   3   9   3        387.98        391.68        16.64 o
   4   9   3         54.04         61.62         8.38 o
   5   9   3        135.56        126.16        22.08 o
  -5  10   3         10.78         16.44         8.85 o
  -4  10   3        703.84        737.90        35.01 o
  -3  10   3       1137.20       1183.10        84.03 o
  -2  10   3        218.74        230.55        31.98 o
  -1  10   3        190.92        244.85        18.96 o
   0  10   3        482.27        501.01        20.41 o
   1  10   3       1183.68       1139.61        59.95 o
   2  10   3        259.98        244.09        13.15 o
   3  10   3        214.78        190.97        20.24 o
  -4  11   3         72.27         68.03         8.49 o
  -3  11   3         34.11         31.52         8.83 o
  -2  11   3          0.39          2.32         3.21 o
  -1  11   3          0.80          4.32         3.68 o
   0  11   3          7.03          8.29         2.24 o
   1  11   3        446.64        455.86        50.80 o
   2  11   3         75.23         78.26        15.50 o
   3  11   3        144.01        112.08        15.99 o
  -3  12   3          8.11         17.75         5.82 o
  -2  12   3        289.09        324.42        30.45 o
  -1  12   3        355.80        384.85        62.66 o
   0  12   3        699.43        691.48       108.39 o
   1  12   3          7.58         23.78         8.18 o
   2  12   3          5.57         23.85         8.46 o
  -3  13   3          1.84         16.24        12.12 o
  -1  13   3         17.43         17.90         8.43 o
   0  13   3        133.22        105.70        16.29 o
  -1 -12   4        163.42        199.87        29.50 o
   0 -12   4        127.08        146.31        14.66 o
   1 -12   4         20.46         22.16         7.67 o
   2 -12   4        459.22        544.41        37.98 o
   3 -12   4        421.66        494.27        35.76 o
  -3 -11   4         64.41         72.37        14.09 o
  -2 -11   4        151.92        136.40        13.63 o
  -1 -11   4         60.12         54.52         8.87 o
   0 -11   4        158.29        179.03        15.37 o
   1 -11   4         27.94         23.97         4.99 o
   2 -11   4         90.87         99.95         9.93 o
   3 -11   4        217.03        240.74        15.73 o
   4 -11   4        154.24        158.37        18.79 o
  -5 -10   4        145.88        160.55        39.34 o
  -4 -10   4         69.36         93.02        13.80 o
  -3 -10   4        396.81        395.35        43.39 o
  -2 -10   4        299.28        323.28        45.42 o
  -1 -10   4        107.19        121.96        15.98 o
   0 -10   4        129.06        148.48        13.13 o
   1 -10   4        535.84        580.79        23.04 o
   2 -10   4        627.81        661.51        37.78 o
   3 -10   4         10.14          7.94         2.61 o
   4 -10   4          8.72         10.33         4.31 o
   5 -10   4        104.86        112.45        16.94 o
  -6  -9   4         39.93         36.10         7.51 o
  -5  -9   4         28.59         37.05         7.47 o
  -4  -9   4        116.55        122.40        12.86 o
  -3  -9   4         93.73         96.58        10.90 o
  -2  -9   4         60.95         62.47        11.08 o
  -1  -9   4         47.05         51.49         4.23 o
   0  -9   4        132.76        135.31         7.12 o
   1  -9   4         35.18         35.26         3.34 o
   2  -9   4        670.59        670.42        31.05 o
   3  -9   4        827.39        826.56        20.46 o
   4  -9   4         53.94         49.86         5.67 o
   5  -9   4         83.57         92.64        10.85 o
  -7  -8   4         59.16         60.43        12.52 o
  -6  -8   4         87.62        104.70        12.53 o
  -5  -8   4        429.52        435.14        62.54 o
  -4  -8   4        671.42        698.63        50.34 o
  -3  -8   4        303.02        297.32        12.82 o
  -2  -8   4        306.03        300.72        12.09 o
  -1  -8   4        332.65        320.01        11.70 o
   0  -8   4       3243.68       3348.05        46.45 o
   1  -8   4        254.15        253.74        10.28 o
   2  -8   4        330.12        338.95        11.26 o
   3  -8   4         13.03         15.65         2.63 o
   4  -8   4         26.64         27.49         3.48 o
   5  -8   4         16.08          9.44         6.30 o
  -7  -7   4         71.89         78.77         8.83 o
  -6  -7   4        226.70        236.47        17.75 o
  -5  -7   4         12.15         13.93         4.95 o
  -4  -7   4         25.26         26.17         3.79 o
  -3  -7   4        101.94         92.48         6.69 o
  -2  -7   4        292.20        297.82        11.14 o
  -1  -7   4         26.81         27.21         2.53 o
   0  -7   4        222.24        248.47         7.21 o
   1  -7   4        668.99        647.17        17.17 o
   2  -7   4       1121.35       1107.73        28.54 o
   3  -7   4        352.88        349.13        13.37 o
   4  -7   4        120.55        130.93         6.14 o
   5  -7   4        519.69        493.09        25.02 o
   6  -7   4        380.69        410.38        34.99 o
  -7  -6   4        188.52        189.09        17.88 o
  -6  -6   4         71.61         78.97         9.67 o
  -5  -6   4       2110.36       1893.61        94.74 o
  -4  -6   4        527.05        484.32        11.01 o
  -3  -6   4        554.54        529.93        14.41 o
  -2  -6   4        430.50        411.95        23.75 o
  -1  -6   4        696.74        681.19        12.81 o
   0  -6   4        502.29        510.07         9.74 o
   1  -6   4         89.94         95.15         4.90 o
   2  -6   4         32.14         30.31         3.09 o
   3  -6   4          4.79          3.22         0.93 o
   4  -6   4         50.49         42.23         3.14 o
   5  -6   4        122.35        132.39        10.39 o
   6  -6   4        375.87        385.90        19.54 o
  -8  -5   4         18.98         15.74         8.75 o
  -7  -5   4         32.28         30.54         5.17 o
  -6  -5   4          1.55          3.18         2.05 o
  -5  -5   4         13.93          9.71         3.70 o
  -4  -5   4         52.96         56.49         4.31 o
  -3  -5   4         77.07         78.47         3.19 o
  -2  -5   4        337.89        353.37        12.16 o
  -1  -5   4       1752.48       1652.19        29.24 o
   0  -5   4       3129.10       3073.19        41.70 o
   1  -5   4        751.53        724.58        13.36 o
   2  -5   4         14.17         19.18         3.99 o
   3  -5   4        939.35        992.59        17.33 o
   4  -5   4        479.67        469.23        14.34 o
   5  -5   4        692.32        688.54        15.72 o
   6  -5   4          1.68          8.70         4.12 o
  -8  -4   4        224.36        198.25        23.86 o
  -7  -4   4        239.85        253.47        11.73 o
  -6  -4   4        388.36        403.42        18.47 o
  -5  -4   4       1034.26       1044.71        28.50 o
  -4  -4   4        118.62        117.88         5.62 o
  -3  -4   4         92.71         91.23         4.62 o
  -2  -4   4       3937.03       4139.94        52.33 o
  -1  -4   4          2.12          1.59         0.88 o
   0  -4   4         61.16         62.14         2.95 o
   1  -4   4        486.61        491.38        11.77 o
   2  -4   4        243.08        247.09         6.02 o
   3  -4   4        480.20        480.20        12.69 o
   4  -4   4         85.74         85.64         4.73 o
   5  -4   4        564.41        596.15        16.45 o
   6  -4   4        620.22        629.36        25.13 o
   7  -4   4         65.80         57.30        13.34 o
  -8  -3   4          0.96         -4.99         7.16 o
  -7  -3   4         32.06         31.02         4.35 o
  -6  -3   4        588.64        578.78        14.19 o
  -5  -3   4        472.93        460.54        14.95 o
  -4  -3   4        353.16        337.79         8.44 o
  -3  -3   4        351.67        351.70         7.49 o
  -2  -3   4       4545.77       4358.76        54.88 o
  -1  -3   4        606.25        526.79        14.85 o
   0  -3   4        872.12        880.41        16.02 o
   1  -3   4        186.29        180.90         8.04 o
   2  -3   4       1165.28       1167.58        19.86 o
   3  -3   4        695.10        678.24        14.05 o
   4  -3   4         48.46         66.59         8.29 o
   5  -3   4        356.00        322.58        14.72 o
   6  -3   4        110.10        104.44        19.16 o
   7  -3   4         11.16          8.30         5.63 o
  -8  -2   4        189.77        201.99        24.33 o
  -7  -2   4       1100.80       1100.06        25.92 o
  -6  -2   4        394.16        403.27        15.76 o
  -5  -2   4         51.23         60.16         4.15 o
  -4  -2   4         36.86         42.08         2.58 o
  -3  -2   4        310.00        331.17         7.59 o
  -2  -2   4        657.37        744.56        11.82 o
  -1  -2   4       3240.53       3354.61        33.23 o
   0  -2   4        590.33        546.55         9.59 o
   1  -2   4        437.38        426.27        12.84 o
   2  -2   4        239.58        254.83        10.64 o
   3  -2   4       1591.99       1606.88        29.72 o
   4  -2   4       1035.30        992.64        24.39 o
   5  -2   4        837.61        806.58        18.53 o
   6  -2   4        306.29        327.38        21.80 o
   7  -2   4         49.30         48.57        12.22 o
  -8  -1   4        130.64        123.30        18.20 o
  -7  -1   4         26.02         30.39         5.02 o
  -6  -1   4        156.52        173.79         8.47 o
  -5  -1   4        325.46        331.68         8.27 o
  -4  -1   4        339.91        311.51         6.89 o
  -3  -1   4       2564.38       2551.30        28.45 o
  -2  -1   4       1564.21       1547.24        16.58 o
  -1  -1   4        489.64        579.92         7.81 o
   0  -1   4         37.75         41.45         1.89 o
   1  -1   4       1482.76       1575.16        26.84 o
   2  -1   4         48.67         44.72         2.37 o
   3  -1   4        470.53        473.68         8.15 o
   4  -1   4        664.77        647.56        13.17 o
   5  -1   4        298.29        277.20         9.93 o
   6  -1   4        209.24        222.67        18.03 o
   7  -1   4         49.91         41.25        12.13 o
  -8   0   4         20.97         19.10         6.06 o
  -7   0   4        147.67        145.83         8.13 o
  -6   0   4        645.62        645.53        13.45 o
  -5   0   4         47.38         47.54         2.63 o
  -4   0   4         40.09         42.86         3.77 o
  -3   0   4        857.75        851.78        15.16 o
  -2   0   4       4987.97       4997.11        43.36 o
  -1   0   4       4924.04       4852.52        39.37 o
   0   0   4        960.70        970.93        12.79 o
   1   0   4       2089.83       2100.25        44.10 o
   2   0   4       2038.48       1908.13        34.53 o
   3   0   4       4957.73       4825.47        48.25 o
   4   0   4        554.24        551.03        11.10 o
   5   0   4        141.87        127.29         6.51 o
   6   0   4        172.99        184.07        16.41 o
   7   0   4         78.73         86.72        12.59 o
  -8   1   4        381.79        421.62        21.38 o
  -7   1   4        361.27        383.96        18.55 o
  -6   1   4        608.48        589.73         9.14 o
  -5   1   4       1175.95       1165.53        15.80 o
  -4   1   4       1617.49       1622.08        28.47 o
  -3   1   4       1626.90       1747.26        24.54 o
  -2   1   4         43.93         52.82         2.24 o
  -1   1   4        116.64        115.70         3.57 o
   0   1   4        533.61        559.12        10.86 o
   1   1   4          4.16          6.40         1.46 o
   2   1   4        642.76        645.50        16.65 o
   3   1   4        597.35        583.46         9.68 o
   4   1   4        734.26        678.98        12.59 o
   5   1   4        181.04        184.43         9.79 o
   6   1   4       1009.20        977.07        40.10 o
   7   1   4        329.86        355.32        25.21 o
  -8   2   4         38.06         39.72         6.79 o
  -7   2   4         80.19         80.38         7.24 o
  -6   2   4          5.19          7.10         2.24 o
  -5   2   4         61.14         57.66         3.79 o
  -4   2   4        566.95        535.48        10.95 o
  -3   2   4       2467.03       2293.65        29.89 o
  -2   2   4       2663.61       2743.07        31.99 o
  -1   2   4       1935.89       2090.08        46.35 o
   0   2   4        600.11        541.41        17.26 o
   1   2   4       3137.77       2971.42        38.29 o
   2   2   4       1532.60       1435.36        27.62 o
   3   2   4        143.84        158.82         7.62 o
   4   2   4         16.98          8.07         2.93 o
   5   2   4        488.10        458.09        15.15 o
   6   2   4        315.84        304.54        21.91 o
   7   2   4        238.99        239.29        16.02 o
  -8   3   4        479.09        525.91        21.05 o
  -7   3   4         62.63         63.65         6.71 o
  -6   3   4        268.15        264.79        12.36 o
  -5   3   4        260.53        258.50         7.02 o
  -4   3   4         80.18         80.14         3.15 o
  -3   3   4        229.48        248.30         5.98 o
  -2   3   4         94.21        101.88         5.87 o
  -1   3   4        395.77        476.30        11.60 o
   0   3   4         16.95         28.03         3.29 o
   1   3   4       5727.19       5768.35        99.42 o
   2   3   4       2370.29       2293.01        29.60 o
   3   3   4       1464.18       1428.99        34.70 o
   4   3   4        779.77        783.02        23.40 o
   5   3   4        531.12        559.38        28.00 o
   6   3   4        448.99        463.51        21.04 o
   7   3   4        393.98        379.19        23.87 o
  -8   4   4        114.43        123.55        10.15 o
  -7   4   4        113.15        121.53         9.37 o
  -6   4   4        832.02        804.74        19.86 o
  -5   4   4       2477.53       2412.04        32.45 o
  -4   4   4       2358.28       2302.40        28.97 o
  -3   4   4       1578.93       1539.94        21.81 o
  -2   4   4       1255.29       1269.40        28.19 o
  -1   4   4       2650.22       2529.48        54.80 o
   0   4   4       3297.04       3109.53        62.90 o
   1   4   4       4046.33       4087.93        88.80 o
   2   4   4         35.21         36.77         2.81 o
   3   4   4         31.91         33.66         2.84 o
   4   4   4        143.07        144.08         8.39 o
   5   4   4         25.02         18.59         4.82 o
   6   4   4        128.78        121.67        10.45 o
   7   4   4        368.36        361.00        43.36 o
  -8   5   4         79.66         60.58         9.28 o
  -7   5   4        185.04        197.69        12.07 o
  -6   5   4        408.34        394.48        18.35 o
  -5   5   4        539.38        530.20        12.56 o
  -4   5   4        955.24        928.73        17.40 o
  -3   5   4         94.77         93.24         4.63 o
  -2   5   4        195.00        179.33        10.72 o
  -1   5   4        251.68        242.38        10.76 o
   0   5   4        431.31        366.03        16.70 o
   1   5   4       1484.99       1446.02        48.71 o
   2   5   4       1442.76       1434.29        22.51 o
   3   5   4        123.31        120.91         6.95 o
   4   5   4        926.97        924.00        21.85 o
   5   5   4        462.98        485.39        23.45 o
   6   5   4        197.34        201.28        13.58 o
  -7   6   4        357.01        398.09        20.58 o
  -6   6   4       1210.87       1114.62        33.61 o
  -5   6   4        348.57        335.86        10.42 o
  -4   6   4        532.86        525.18        13.21 o
  -3   6   4       2174.45       2093.40        29.60 o
  -2   6   4        833.32        847.41        19.82 o
  -1   6   4        510.85        505.60        15.05 o
   0   6   4         35.72         34.02         3.94 o
   1   6   4          8.05         11.72         3.56 o
   2   6   4        473.96        501.24        17.16 o
   3   6   4        509.70        507.04        12.98 o
   4   6   4         51.76         48.24         4.09 o
   5   6   4        721.91        708.30        21.67 o
   6   6   4        228.22        208.10        23.32 o
  -7   7   4         22.11         14.03         5.36 o
  -6   7   4         83.59         77.69         8.62 o
  -5   7   4        273.22        273.05        12.04 o
  -4   7   4        410.63        398.02        10.87 o
  -3   7   4         98.63         99.31         5.60 o
  -2   7   4        113.78        105.18         7.66 o
  -1   7   4       2869.04       3036.59        69.43 o
   0   7   4       2260.94       2382.81        45.98 o
   1   7   4        907.84        945.42        30.75 o
   2   7   4        306.70        309.63        13.05 o
   3   7   4        216.04        206.64        10.30 o
   4   7   4        438.48        431.67        28.30 o
   5   7   4        139.84        139.81        11.93 o
  -7   8   4        684.98        672.21        35.13 o
  -6   8   4        317.54        315.92        19.70 o
  -5   8   4         88.72         95.68         8.84 o
  -4   8   4        443.81        440.41        13.30 o
  -3   8   4        578.39        549.56        16.37 o
  -2   8   4        125.58        131.61        13.57 o
  -1   8   4          8.42         12.36         4.47 o
   0   8   4          9.31         15.57         3.30 o
   1   8   4         16.73         22.67         5.45 o
   2   8   4         10.68         11.93         2.97 o
   3   8   4        133.67        140.98         8.81 o
   4   8   4        348.55        350.55        17.98 o
   5   8   4        417.69        444.41        41.55 o
  -6   9   4        634.24        640.71        26.08 o
  -5   9   4        146.08        135.67        11.89 o
  -4   9   4         55.04         55.95         5.54 o
  -3   9   4        503.25        487.63        19.75 o
  -2   9   4        625.33        670.83        40.98 o
  -1   9   4        977.91       1026.33        37.92 o
   0   9   4        158.28        152.76        11.64 o
   1   9   4         19.31         19.16         4.41 o
   2   9   4         96.61         93.94         7.57 o
   3   9   4        189.63        174.75        12.79 o
   4   9   4          3.11          3.19         5.23 o
  -5  10   4        224.42        238.89        19.75 o
  -4  10   4         37.21         33.78         5.72 o
  -3  10   4          6.14          3.40         2.93 o
  -2  10   4        168.35        197.06        23.71 o
  -1  10   4         71.68         93.14        11.50 o
   0  10   4        220.56        224.37        13.22 o
   1  10   4         35.39         41.65         6.38 o
   2  10   4        439.97        402.27        28.20 o
   3  10   4        401.11        367.11        33.32 o
  -4  11   4        343.49        305.37        18.57 o
  -3  11   4        363.05        360.99        20.24 o
  -2  11   4        326.84        332.32        24.13 o
  -1  11   4          3.24          1.31        11.49 o
   0  11   4         30.79         35.03         5.10 o
   1  11   4         75.76         91.49        10.98 o
   2  11   4         45.76         37.03         9.27 o
  -4  12   4         33.40         29.83        10.37 o
  -3  12   4        109.96         82.63        11.37 o
  -2  12   4        547.67        586.13        81.06 o
  -1  12   4         32.66         42.61        13.32 o
   0  12   4         43.37         52.75        12.10 o
   1  12   4        257.37        248.19        23.49 o
   0 -12   5         40.16         33.86         9.88 o
   1 -12   5         93.30        119.31        18.24 o
   2 -12   5          8.58         13.76         7.16 o
  -3 -11   5         30.01         30.97         9.68 o
  -2 -11   5         65.41         57.20        30.72 o
  -1 -11   5        518.69        544.32        61.97 o
   0 -11   5          6.31         10.77         5.56 o
   1 -11   5          8.03         12.41        13.58 o
   2 -11   5         11.23          8.38         6.08 o
   3 -11   5         30.20         45.98        10.79 o
  -4 -10   5        130.85        106.05        15.60 o
  -3 -10   5         51.83         47.75         8.41 o
  -2 -10   5         32.81         37.36         9.85 o
  -1 -10   5        146.36        166.12        14.53 o
   0 -10   5        307.62        321.88        20.17 o
   1 -10   5        153.64        167.98        10.28 o
   2 -10   5        161.21        155.87         9.25 o
   3 -10   5        272.54        312.20        14.07 o
   4 -10   5        442.32        391.49        23.85 o
  -6  -9   5        134.66        139.33        19.19 o
  -5  -9   5         24.25         26.06         6.98 o
  -4  -9   5         77.08         70.07        12.71 o
  -3  -9   5        670.99        657.76        52.48 o
  -2  -9   5        220.27        230.22        21.57 o
  -1  -9   5         68.25         68.73         8.97 o
   0  -9   5          1.32         -2.03         2.21 o
   1  -9   5          0.47          2.32         1.68 o
   2  -9   5        121.93        123.55         7.88 o
   3  -9   5         50.88         52.34         5.55 o
   4  -9   5        202.66        193.80        14.52 o
   5  -9   5        275.13        270.84        18.60 o
  -6  -8   5          0.01         -0.57         5.63 o
  -5  -8   5         44.30         51.12         8.46 o
  -4  -8   5          3.22          9.85         4.83 o
  -3  -8   5          2.77         -0.56         2.59 o
  -2  -8   5        679.64        657.17        56.29 o
  -1  -8   5        783.26        774.24        53.31 o
   0  -8   5        126.05        134.74         5.27 o
   1  -8   5        160.62        161.89        10.07 o
   2  -8   5        327.61        323.84        12.70 o
   3  -8   5        626.33        648.77        17.15 o
   4  -8   5        176.37        165.45        10.13 o
   5  -8   5          2.34          0.96         5.69 o
  -7  -7   5         73.29         78.98        10.86 o
  -6  -7   5          7.23          6.75         3.27 o
  -5  -7   5        261.58        262.84        32.76 o
  -4  -7   5         48.66         45.80         6.14 o
  -3  -7   5        186.72        179.46         7.65 o
  -2  -7   5         15.52         13.81         3.21 o
  -1  -7   5          5.48          8.02         1.52 o
   0  -7   5        254.63        264.47         8.66 o
   1  -7   5         99.18         99.73         5.34 o
   2  -7   5         87.32         95.23         6.69 o
   3  -7   5       1098.20       1120.00        18.73 o
   4  -7   5        521.94        543.61        20.61 o
   5  -7   5         95.61        110.82         9.97 o
  -7  -6   5        151.20        155.03        14.61 o
  -6  -6   5        163.72        182.95        17.33 o
  -5  -6   5        295.77        279.59        17.67 o
  -4  -6   5        392.27        380.12         9.26 o
  -3  -6   5        995.42        911.15        34.44 o
  -2  -6   5       1649.76       1637.01        39.36 o
  -1  -6   5        472.02        481.59        10.90 o
   0  -6   5        215.55        218.11         6.51 o
   1  -6   5       4937.77       4878.63        69.57 o
   2  -6   5       1194.93       1217.97        21.24 o
   3  -6   5         60.73         63.02         5.41 o
   4  -6   5          1.45          1.05         1.77 o
   5  -6   5         15.42         16.75         3.93 o
   6  -6   5        124.22        120.22        18.84 o
  -7  -5   5        119.85        115.76         9.41 o
  -6  -5   5        191.47        180.93        11.19 o
  -5  -5   5        509.96        506.47        16.18 o
  -4  -5   5          2.78          2.26         0.91 o
  -3  -5   5          2.65          2.06         0.99 o
  -2  -5   5        120.72        123.73         4.87 o
  -1  -5   5        236.71        246.62         7.87 o
   0  -5   5         35.12         36.81         2.10 o
   1  -5   5          7.29          6.75         1.33 o
   2  -5   5        824.07        814.37        14.39 o
   3  -5   5       1717.70       1746.49        26.26 o
   4  -5   5        338.15        333.23         9.95 o
   5  -5   5        224.22        222.60        13.89 o
   6  -5   5        432.95        428.63        25.72 o
  -8  -4   5         71.06         77.69        14.45 o
  -7  -4   5         69.13         73.06         7.22 o
  -6  -4   5        222.42        209.14         8.25 o
  -5  -4   5        436.44        431.00        12.60 o
  -4  -4   5       3067.14       3009.14        38.21 o
  -3  -4   5        421.01        393.64        10.44 o
  -2  -4   5       1422.52       1402.51        21.13 o
  -1  -4   5        194.66        191.26         6.65 o
   0  -4   5       1261.37       1233.17        20.33 o
   1  -4   5       1251.26       1300.77        22.89 o
   2  -4   5         31.60         30.89         2.60 o
   3  -4   5        383.55        393.81        23.63 o
   4  -4   5        463.06        442.58        22.72 o
   5  -4   5          2.80          1.47         3.08 o
   6  -4   5        197.24        199.03        14.24 o
  -8  -3   5         44.37         28.66         8.86 o
  -7  -3   5        134.08        132.84         9.44 o
  -6  -3   5         37.29         39.60         3.45 o
  -5  -3   5          3.09          5.24         1.70 o
  -4  -3   5          1.70          1.89         0.96 o
  -3  -3   5         38.05         33.45         2.18 o
  -2  -3   5       2965.04       2971.17        78.44 o
  -1  -3   5        619.05        659.61        13.68 o
   0  -3   5        799.66        764.57        15.71 o
   1  -3   5       3139.35       3084.27        40.35 o
   2  -3   5       2234.63       2173.52        35.84 o
   3  -3   5        429.08        444.52        20.69 o
   4  -3   5        544.81        555.57        25.51 o
   5  -3   5        691.29        704.79        31.72 o
   6  -3   5        343.96        303.95        21.91 o
  -8  -2   5         74.88         56.56        12.07 o
  -7  -2   5        984.75        991.80        52.91 o
  -6  -2   5        806.83        840.45        18.46 o
  -5  -2   5        761.13        782.49        15.10 o
  -4  -2   5        761.01        751.56        12.27 o
  -3  -2   5        205.45        223.64         6.53 o
  -2  -2   5       1280.78       1282.60        18.01 o
  -1  -2   5       5996.63       6133.39        51.96 o
   0  -2   5        350.47        322.86         7.24 o
   1  -2   5        144.23        151.67         6.24 o
   2  -2   5        248.63        260.28        11.56 o
   3  -2   5         10.83         11.38         3.62 o
   4  -2   5         21.38         19.04         2.46 o
   5  -2   5        397.27        370.79        22.60 o
   6  -2   5        567.39        568.81        30.66 o
  -8  -1   5          0.64          0.35         5.16 o
  -7  -1   5        181.19        149.92        18.29 o
  -6  -1   5         45.81         41.45         3.36 o
  -5  -1   5        623.92        609.59        11.40 o
  -4  -1   5       1098.01       1095.58        13.48 o
  -3  -1   5        760.99        744.09        12.05 o
  -2  -1   5        405.44        422.90         6.81 o
  -1  -1   5        641.97        594.06         8.23 o
   0  -1   5       1959.07       1845.40        24.06 o
   1  -1   5       3749.16       3790.54        48.57 o
   2  -1   5         18.27         15.65         1.57 o
   3  -1   5        685.78        706.74        11.23 o
   4  -1   5        180.16        183.77         6.21 o
   5  -1   5        275.43        292.93        19.96 o
   6  -1   5         41.01         42.74         8.35 o
  -8   0   5        268.24        261.96        27.45 o
  -7   0   5        900.89       1019.89        67.70 o
  -6   0   5        972.82        985.18        23.89 o
  -5   0   5        145.19        148.77         6.52 o
  -4   0   5        942.37        985.77        17.02 o
  -3   0   5        659.83        668.47        12.00 o
  -2   0   5        647.40        676.01         9.78 o
  -1   0   5          0.40          1.43         0.56 o
   0   0   5        977.03        994.68        12.92 o
   1   0   5        744.19        732.21        15.05 o
   2   0   5         80.22         65.57         3.54 o
   3   0   5        172.00        156.78         5.84 o
   4   0   5        998.20        967.42        15.04 o
   5   0   5       1123.96       1112.69        43.70 o
   6   0   5        289.41        289.21        21.68 o
  -8   1   5          5.41         24.60         7.15 o
  -7   1   5         13.39         31.52        14.90 o
  -6   1   5        569.08        566.38        12.27 o
  -5   1   5        392.20        410.35        15.91 o
  -4   1   5        884.13        949.70        16.50 o
  -3   1   5         15.67         20.91         2.13 o
  -2   1   5       3205.90       3211.89        49.86 o
  -1   1   5       1747.02       1738.00        22.00 o
   0   1   5       1137.13       1168.88        16.82 o
   1   1   5         69.64         68.89         4.54 o
   2   1   5        190.50        195.39         9.25 o
   3   1   5        490.60        486.77        13.20 o
   4   1   5         23.21         17.07         2.24 o
   5   1   5        235.01        229.75        19.15 o
   6   1   5         44.32         33.30         6.98 o
  -8   2   5        277.07        305.96        19.18 o
  -7   2   5         98.14        113.93         8.87 o
  -6   2   5         58.72         59.99         3.14 o
  -5   2   5          7.55          3.92         1.69 o
  -4   2   5        158.69        174.78         5.84 o
  -3   2   5         86.90        107.31         4.47 o
  -2   2   5        256.26        261.50         6.03 o
  -1   2   5       2367.73       2457.04        50.13 o
   0   2   5        543.88        504.42        12.05 o
   1   2   5        501.18        493.03        18.62 o
   2   2   5        955.43        935.14        18.39 o
   3   2   5       1168.21       1122.31        33.14 o
   4   2   5       1434.92       1459.47        32.93 o
   5   2   5        552.62        532.95        27.88 o
   6   2   5         26.37         38.93         8.62 o
  -8   3   5        155.09        146.69        10.98 o
  -7   3   5        555.82        577.01        20.42 o
  -6   3   5        849.84        846.93        15.19 o
  -5   3   5        314.39        293.42        10.05 o
  -4   3   5        767.57        768.54        13.66 o
  -3   3   5       2515.88       2419.30        36.30 o
  -2   3   5       3247.42       3357.07        43.29 o
  -1   3   5        279.65        358.02        12.35 o
   0   3   5        171.77        177.16         9.65 o
   1   3   5       1425.56       1489.71        43.29 o
   2   3   5         57.31         57.99         4.31 o
   3   3   5         22.61         25.03         4.34 o
   4   3   5        400.59        420.04        23.16 o
   5   3   5        525.29        508.32        27.79 o
   6   3   5        137.04        140.34        11.70 o
  -8   4   5         38.87         50.75         6.50 o
  -7   4   5         18.87         20.03         3.92 o
  -6   4   5        124.92        108.16         9.41 o
  -5   4   5         46.22         43.31         2.90 o
  -4   4   5         16.68         18.84         2.02 o
  -3   4   5        734.55        741.04        17.31 o
  -2   4   5       1034.70       1041.30        21.43 o
  -1   4   5       1727.31       1675.08        29.31 o
   0   4   5       1609.83       1576.08        38.59 o
   1   4   5        598.29        600.34        17.42 o
   2   4   5        631.59        623.07        13.36 o
   3   4   5        826.70        775.56        43.83 o
   4   4   5        304.74        284.77        19.66 o
   5   4   5         52.87         47.86         6.45 o
   6   4   5         52.80         49.12         6.91 o
  -8   5   5        230.56        232.42        20.64 o
  -7   5   5        364.69        363.29        21.52 o
  -6   5   5        145.56        146.98        11.09 o
  -5   5   5         29.92         26.95         2.87 o
  -4   5   5        799.94        766.65        20.33 o
  -3   5   5         57.05         57.87         5.30 o
  -2   5   5        156.26        149.25         6.84 o
  -1   5   5         45.44         55.23         4.61 o
   0   5   5         24.15         25.73         2.93 o
   1   5   5         54.39         60.20         3.62 o
   2   5   5       4356.78       4362.13        62.48 o
   3   5   5        737.78        751.17        18.57 o
   4   5   5        325.61        315.56        23.26 o
   5   5   5        252.69        248.87        14.22 o
   6   5   5        215.93        180.26        18.77 o
  -7   6   5        111.21        126.23        11.65 o
  -6   6   5        284.43        282.43        16.06 o
  -5   6   5        459.61        441.08        12.22 o
  -4   6   5        751.25        705.50        15.74 o
  -3   6   5       3543.23       3440.96        59.28 o
  -2   6   5        849.78        858.88        31.12 o
  -1   6   5        643.28        709.35        21.36 o
   0   6   5       1143.86       1199.50        30.10 o
   1   6   5       1153.72       1229.86        57.20 o
   2   6   5       1257.82       1234.23        42.44 o
   3   6   5        429.95        416.75        25.75 o
   4   6   5          3.29          2.23         2.39 o
   5   6   5         25.34         29.37         7.04 o
   6   6   5          7.40          8.00         5.41 o
  -7   7   5        146.65        136.13        12.15 o
  -6   7   5        319.25        299.30        16.77 o
  -5   7   5        235.77        218.35        13.17 o
  -4   7   5        687.03        635.77        15.59 o
  -3   7   5       1402.35       1382.83        51.85 o
  -2   7   5          7.50         10.18         4.29 o
  -1   7   5         56.12         57.05         9.92 o
   0   7   5        366.11        356.85        19.69 o
   1   7   5        992.21        998.51        33.62 o
   2   7   5        666.59        705.13        19.56 o
   3   7   5        232.54        244.10        11.27 o
   4   7   5        216.07        213.95        15.98 o
   5   7   5        559.32        541.72        36.10 o
  -7   8   5         10.25          5.37         4.63 o
  -6   8   5         46.22         36.70         6.35 o
  -5   8   5        782.00        730.07        35.20 o
  -4   8   5        830.48        769.07        32.27 o
  -3   8   5       1052.69       1089.52        59.83 o
  -2   8   5        239.73        265.88        18.04 o
  -1   8   5        343.78        394.62        38.71 o
   0   8   5        460.78        438.35        21.20 o
   1   8   5        159.59        167.57        12.91 o
   2   8   5          4.74          4.36         2.48 o
   3   8   5         45.69         35.29         6.11 o
   4   8   5          0.93         -2.54         4.04 o
  -6   9   5          1.02          4.09         8.18 o
  -5   9   5         40.07         44.06         8.68 o
  -4   9   5        163.25        160.99        12.32 o
  -3   9   5        162.35        163.30        12.55 o
  -2   9   5         69.04         63.84         9.33 o
  -1   9   5        215.10        233.23        22.60 o
   0   9   5       2610.69       2411.29        77.13 o
   1   9   5        426.71        463.16        22.34 o
   2   9   5        431.85        418.36        20.16 o
   3   9   5         99.17         87.61         8.87 o
  -5  10   5        852.19        846.28        39.60 o
  -4  10   5         86.21         87.60         9.55 o
  -3  10   5        170.71        165.87        13.51 o
  -2  10   5        183.36        173.88        15.85 o
  -1  10   5        525.23        507.38        27.88 o
   0  10   5         65.08         59.93         6.74 o
   1  10   5          8.95         14.43         3.38 o
   2  10   5         47.42         45.22         5.66 o
  -4  11   5         42.26         43.48        11.93 o
  -3  11   5        108.90        113.98        11.73 o
  -2  11   5        216.99        215.83        18.46 o
  -1  11   5        499.28        489.53        29.57 o
   0  11   5        417.90        389.67        19.97 o
   1  11   5         42.42         59.54        11.62 o
  -3  12   5        107.78         88.72        18.67 o
  -2  12   5         46.17         25.67         9.89 o
  -1  12   5         24.32         32.26        10.21 o
   1  12   5        100.93        107.00        15.64 o
  -2 -11   6         90.45         88.76        18.58 o
  -1 -11   6         21.06         23.50         6.61 o
   0 -11   6         97.67         99.68        11.92 o
   1 -11   6        203.01        246.13        18.41 o
   2 -11   6        219.50        238.95        32.10 o
  -4 -10   6         95.93        116.74        20.85 o
  -3 -10   6         31.82         36.10         7.96 o
  -2 -10   6         10.13          5.19         6.51 o
  -1 -10   6        210.07        212.71        17.01 o
   0 -10   6         76.89         69.21         9.64 o
   1 -10   6          7.36          5.60         7.76 o
   2 -10   6        388.46        360.92        28.23 o
   3 -10   6          6.19          2.34         3.82 o
  -5  -9   6         18.19         11.43         6.15 o
  -4  -9   6         60.59         75.10        12.05 o
  -3  -9   6        150.00        168.22        15.18 o
  -2  -9   6         67.72         74.88        11.64 o
  -1  -9   6        217.95        210.74        18.91 o
   0  -9   6        184.25        195.01         7.74 o
   1  -9   6        436.62        420.23        16.14 o
   2  -9   6         52.55         51.19         5.52 o
   3  -9   6          3.74          2.07         2.58 o
   4  -9   6         52.90         45.39         7.22 o
  -6  -8   6        201.40        180.82        19.48 o
  -5  -8   6         12.58         11.25         3.87 o
  -4  -8   6         18.58         19.33        10.86 o
  -3  -8   6         32.92         32.14         6.48 o
  -2  -8   6        139.47         99.15        10.15 o
  -1  -8   6          0.25         -1.02         1.78 o
   0  -8   6        159.85        171.74         5.60 o
   1  -8   6        311.88        328.91        13.58 o
   2  -8   6        119.74        116.81         7.63 o
   3  -8   6         51.11         49.25         5.47 o
   4  -8   6        372.05        391.71        21.10 o
   5  -8   6        322.56        296.87        27.26 o
  -7  -7   6         38.88         38.50         9.83 o
  -6  -7   6        123.25        108.39        15.29 o
  -5  -7   6        305.43        309.25        19.90 o
  -4  -7   6        221.15        224.39        16.26 o
  -3  -7   6        200.59        205.65        15.24 o
  -2  -7   6        545.63        513.23        22.41 o
  -1  -7   6        951.12        913.23        20.70 o
   0  -7   6          9.52         11.80         1.43 o
   1  -7   6        110.73        100.72         4.71 o
   2  -7   6         13.43         10.14         1.81 o
   3  -7   6         29.08         29.67         4.19 o
   4  -7   6        183.00        190.82        10.12 o
   5  -7   6         82.46         79.56        10.26 o
  -7  -6   6         75.71         86.45        11.13 o
  -6  -6   6        154.29        169.37        14.61 o
  -5  -6   6          0.79          2.13         1.61 o
  -4  -6   6          2.91          3.62         0.72 o
  -3  -6   6        194.67        192.43         5.07 o
  -2  -6   6         66.44         76.41         4.05 o
  -1  -6   6        613.63        603.55        14.18 o
   0  -6   6        893.02        909.96        16.77 o
   1  -6   6         20.35         21.25         2.35 o
   2  -6   6        680.13        695.46        14.55 o
   3  -6   6         31.24         31.71         3.74 o
   4  -6   6        691.43        671.12        19.34 o
   5  -6   6        241.67        238.64        14.90 o
  -7  -5   6        247.80        251.97        17.95 o
  -6  -5   6        339.22        322.81        14.49 o
  -5  -5   6        127.76        118.91         6.11 o
  -4  -5   6        136.57        142.69         4.57 o
  -3  -5   6        727.12        733.02        12.27 o
  -2  -5   6        174.84        170.57         6.41 o
  -1  -5   6         74.11         68.46         4.56 o
   0  -5   6        136.39        141.97         5.19 o
   1  -5   6         76.54         75.33         4.45 o
   2  -5   6         39.71         42.52         3.51 o
   3  -5   6         61.02         53.80         4.75 o
   4  -5   6        538.05        530.69        16.71 o
   5  -5   6        702.91        702.39        29.11 o
  -7  -4   6          0.99         -2.96         3.54 o
  -6  -4   6         85.63         82.62         7.23 o
  -5  -4   6        968.61        941.84        19.95 o
  -4  -4   6        148.45        142.90         5.57 o
  -3  -4   6        214.22        214.30         8.10 o
  -2  -4   6       1475.51       1511.40        21.41 o
  -1  -4   6       1568.84       1512.63        25.50 o
   0  -4   6       1128.09       1130.64        18.10 o
   1  -4   6        712.47        695.57        13.63 o
   2  -4   6       3076.99       3053.63        66.48 o
   3  -4   6        296.54        280.38        17.11 o
   4  -4   6        307.71        315.20        19.64 o
   5  -4   6         70.03         78.80        10.65 o
   6  -4   6          0.84         -8.53         8.53 o
  -8  -3   6         65.21         74.48        13.82 o
  -7  -3   6        333.14        362.34        15.82 o
  -6  -3   6        201.30        204.38         7.74 o
  -5  -3   6        247.91        242.65         8.02 o
  -4  -3   6       1430.44       1391.02        32.47 o
  -3  -3   6        611.12        639.15        16.54 o
  -2  -3   6       1265.07       1393.24        23.68 o
  -1  -3   6         43.29         34.40         2.10 o
   0  -3   6         74.58         81.93         3.60 o
   1  -3   6          1.94          4.70         1.39 o
   2  -3   6         93.21         88.51         6.26 o
   3  -3   6       1303.16       1263.39        39.68 o
   4  -3   6       1243.20       1168.63        36.90 o
   5  -3   6        380.06        394.38        24.28 o
   6  -3   6         23.99         29.26         9.48 o
  -8  -2   6         23.47         31.13         8.40 o
  -7  -2   6        255.22        248.29        14.28 o
  -6  -2   6        192.25        190.29         6.23 o
  -5  -2   6        118.97        112.14         4.08 o
  -4  -2   6        120.77        119.64         4.40 o
  -3  -2   6       3259.68       3266.93        42.45 o
  -2  -2   6       1807.07       1780.94        20.62 o
  -1  -2   6        621.82        608.28         9.65 o
   0  -2   6        547.53        540.85        10.31 o
   1  -2   6        297.51        281.38         8.64 o
   2  -2   6        730.64        742.48        16.75 o
   3  -2   6         72.87         84.40         9.34 o
   4  -2   6          0.72         -0.37         4.16 o
   5  -2   6         19.19         16.49         5.97 o
   6  -2   6         31.99         31.82        12.19 o
  -8  -1   6         64.36         63.35        13.38 o
  -7  -1   6         20.35         12.08         8.32 o
  -6  -1   6        111.17        111.11         7.65 o
  -5  -1   6        279.40        287.30         9.57 o
  -4  -1   6         12.14         10.58         1.20 o
  -3  -1   6        438.50        447.96         7.85 o
  -2  -1   6        894.95        954.87        12.55 o
  -1  -1   6        209.27        198.50         5.04 o
   0  -1   6        949.05        968.37        23.70 o
   1  -1   6       2537.33       2454.79        32.34 o
   2  -1   6       3213.03       3119.06        71.45 o
   3  -1   6       1385.30       1258.94        30.02 o
   4  -1   6        316.64        304.63        15.21 o
   5  -1   6        443.52        469.24        26.72 o
   6  -1   6        603.95        583.13        32.34 o
  -8   0   6        382.95        408.61        28.90 o
  -7   0   6        750.13        774.32        32.21 o
  -6   0   6        549.58        554.62        17.78 o
  -5   0   6        494.25        499.95        15.19 o
  -4   0   6       2737.33       2724.34        34.32 o
  -3   0   6       1851.39       1826.66        20.46 o
  -2   0   6       1883.27       1975.71        20.13 o
  -1   0   6        258.77        239.18         4.96 o
   0   0   6       3783.82       3881.25        39.34 o
   1   0   6        567.81        516.72        14.94 o
   2   0   6        168.11        179.26         8.34 o
   3   0   6        172.36        150.98         5.52 o
   4   0   6         29.66         20.76         2.96 o
   5   0   6         13.67          2.61         3.48 o
   6   0   6        145.13        143.06        15.76 o
  -8   1   6         38.67         48.98         8.65 o
  -7   1   6         95.57        104.09        11.42 o
  -6   1   6         96.14         84.86         5.88 o
  -5   1   6         36.58         28.34         4.46 o
  -4   1   6        771.67        770.42        13.88 o
  -3   1   6        586.28        558.68         9.60 o
  -2   1   6        363.67        376.64        10.16 o
  -1   1   6        224.54        219.42         6.01 o
   0   1   6       2032.01       1929.77        41.84 o
   1   1   6       2363.39       2310.63        36.52 o
   2   1   6        948.04        924.28        47.78 o
   3   1   6         65.19         62.75         4.52 o
   4   1   6        702.06        681.93        18.01 o
   5   1   6        330.54        355.39        23.42 o
   6   1   6         85.05        101.93        13.45 o
  -8   2   6        117.60        109.32        12.91 o
  -7   2   6        555.77        552.38        22.69 o
  -6   2   6        508.93        514.63        14.80 o
  -5   2   6       1848.83       1802.01        35.71 o
  -4   2   6        767.09        738.36        12.92 o
  -3   2   6        187.48        186.58         4.83 o
  -2   2   6        432.61        463.13        15.33 o
  -1   2   6        740.15        774.12        14.41 o
   0   2   6        163.60        146.80         6.65 o
   1   2   6        379.20        387.01        12.60 o
   2   2   6        686.11        659.87        25.51 o
   3   2   6        271.30        275.67        17.75 o
   4   2   6          7.00          1.12         7.69 o
   5   2   6        472.53        452.26        26.73 o
   6   2   6        689.22        657.12        48.25 o
  -8   3   6          0.19          5.06         3.94 o
  -7   3   6          9.29          6.82         2.72 o
  -6   3   6        159.81        154.04        14.95 o
  -5   3   6        646.78        626.64        18.28 o
  -4   3   6        501.51        514.76        14.23 o
  -3   3   6       1213.10       1254.57        23.84 o
  -2   3   6        418.08        389.52         9.08 o
  -1   3   6       1621.02       1571.17        58.29 o
   0   3   6       2424.51       2369.44        45.26 o
   1   3   6       1895.83       1807.32        40.73 o
   2   3   6        103.33        112.89        10.59 o
   3   3   6        519.21        550.26        26.15 o
   4   3   6        328.35        328.51        21.36 o
   5   3   6          1.21          5.16         4.69 o
   6   3   6        104.54        121.64        19.99 o
  -8   4   6        115.45        125.58        11.83 o
  -7   4   6        945.51        898.59        30.97 o
  -6   4   6        392.18        413.64        22.95 o
  -5   4   6         30.39         30.54         4.07 o
  -4   4   6        333.94        333.87         7.97 o
  -3   4   6         59.48         57.77         3.89 o
  -2   4   6         28.15         24.08         2.21 o
  -1   4   6          5.30          7.42         2.69 o
   0   4   6        690.70        696.77        25.84 o
   1   4   6        635.50        647.99        25.98 o
   2   4   6         31.30         39.28         6.73 o
   3   4   6        275.30        275.07        18.20 o
   4   4   6        855.65        881.55        36.86 o
   5   4   6        839.06        857.03        38.81 o
   6   4   6        141.94        127.11        16.91 o
  -7   5   6        104.47        106.12        10.52 o
  -6   5   6        401.95        420.71        23.97 o
  -5   5   6        689.84        653.42        16.41 o
  -4   5   6        952.94        930.97        22.81 o
  -3   5   6        399.12        394.22        15.05 o
  -2   5   6       1204.37       1175.17        28.57 o
  -1   5   6       1543.83       1572.11        40.78 o
   0   5   6        329.16        335.62        14.74 o
   1   5   6        178.82        199.19        14.23 o
   2   5   6        273.55        268.31        16.79 o
   3   5   6          8.55         12.45         4.53 o
   4   5   6          0.52          2.10         3.19 o
   5   5   6         61.89         58.42         6.83 o
  -7   6   6         63.39         63.91         8.43 o
  -6   6   6          3.35          3.48         4.00 o
  -5   6   6         15.59         13.79         3.28 o
  -4   6   6        744.09        720.61        18.25 o
  -3   6   6         19.58         25.14         4.64 o
  -2   6   6        478.94        484.36        23.79 o
  -1   6   6        882.62        985.71        35.69 o
   0   6   6        743.24        766.17        21.26 o
   1   6   6        621.33        652.22        23.14 o
   2   6   6         39.25         41.17         3.11 o
   3   6   6       1011.48       1048.73        45.04 o
   4   6   6        556.27        590.01        30.82 o
   5   6   6         17.95          9.56         5.24 o
  -7   7   6        402.87        369.68        34.38 o
  -6   7   6        307.95        311.25        21.60 o
  -5   7   6        269.80        262.43        21.20 o
  -4   7   6         14.48         13.06         5.64 o
  -3   7   6        216.41        230.54        18.78 o
  -2   7   6        535.62        544.28        26.11 o
  -1   7   6        240.88        230.53        16.85 o
   0   7   6         54.83         52.44         6.24 o
   1   7   6         19.96         15.49         6.23 o
   2   7   6         15.94         13.90         2.61 o
   3   7   6        448.55        414.92        20.41 o
   4   7   6        407.71        344.40        22.93 o
   5   7   6         40.95         28.59         8.73 o
  -7   8   6         56.17         45.24        11.83 o
  -6   8   6          0.67          3.40         3.68 o
  -5   8   6         26.42         34.00        10.01 o
  -4   8   6        514.32        492.97        27.17 o
  -3   8   6        897.02        851.28        42.12 o
  -2   8   6        810.77        887.64        35.92 o
  -1   8   6        207.62        228.59        17.82 o
   0   8   6        165.83        186.53        11.83 o
   1   8   6        721.09        718.80        25.70 o
   2   8   6        608.09        611.86        19.10 o
   3   8   6        611.59        581.82        24.71 o
   4   8   6          9.30          1.12         3.65 o
  -5   9   6        208.03        188.07        17.81 o
  -4   9   6        193.87        207.98        18.03 o
  -3   9   6        446.67        463.35        22.21 o
  -2   9   6        129.46        132.69        13.94 o
  -1   9   6        203.71        206.26        17.44 o
   0   9   6         19.92         19.63         3.98 o
   1   9   6          8.03          5.32         5.60 o
   2   9   6        306.71        322.54        17.59 o
   3   9   6        215.82        221.98        16.97 o
  -4  10   6        412.41        387.52        26.13 o
  -3  10   6        533.89        541.76        25.57 o
  -2  10   6        174.64        192.77        17.78 o
  -1  10   6        263.10        260.32        21.50 o
   0  10   6        272.34        267.80        14.99 o
   1  10   6        260.12        248.84        13.29 o
   2  10   6         24.60         15.00         4.83 o
  -3  11   6        250.25        238.71        20.48 o
  -2  11   6         68.03         50.27         9.81 o
  -1  11   6         74.65         68.16         7.95 o
   0  11   6         91.84        100.11         9.27 o
  -3  12   6        171.23        160.67        26.36 o
  -1 -11   7        208.24        216.09        20.21 o
   0 -11   7        145.04        163.26        20.69 o
   1 -11   7          4.80         14.96         6.03 o
   2 -11   7         26.44         23.49         7.81 o
  -3 -10   7        145.99        153.42        15.13 o
  -2 -10   7        293.29        316.21        39.23 o
  -1 -10   7        159.75        148.89        20.58 o
   0 -10   7        177.99        198.69        16.52 o
   1 -10   7        109.89        114.12        12.52 o
   2 -10   7        231.70        218.72        17.10 o
   3 -10   7         11.96          6.88        10.92 o
  -5  -9   7          2.22         -4.63         6.03 o
  -4  -9   7         72.53         56.19         9.30 o
  -3  -9   7        139.13        123.91        13.33 o
  -2  -9   7         22.40         23.82        11.05 o
  -1  -9   7        330.70        326.99        20.82 o
   0  -9   7         13.08         18.07         5.54 o
   1  -9   7        126.75        124.26         8.85 o
   2  -9   7        513.72        500.90        19.38 o
   3  -9   7        242.34        245.10        13.75 o
  -6  -8   7        160.14        158.43        20.08 o
  -5  -8   7        193.22        225.09        18.31 o
  -4  -8   7        213.52        227.61        17.88 o
  -3  -8   7        518.33        489.99        38.66 o
  -2  -8   7         95.07        100.91        11.39 o
  -1  -8   7          6.71          5.03         3.43 o
   0  -8   7        263.09        238.17        15.04 o
   1  -8   7        227.65        206.14        12.27 o
   2  -8   7         18.62         18.40         3.09 o
   3  -8   7        205.12        213.99        11.62 o
   4  -8   7          9.13          4.11         3.39 o
  -7  -7   7         27.55         24.54         8.25 o
  -6  -7   7          0.23         -1.96         3.45 o
  -5  -7   7          1.55          1.55         2.90 o
  -4  -7   7         75.43         90.51        10.81 o
  -3  -7   7        359.14        394.03        24.03 o
  -2  -7   7         98.28        124.10         7.86 o
  -1  -7   7        237.62        249.62         9.05 o
   0  -7   7        490.25        485.67        18.00 o
   1  -7   7        421.87        414.52        16.02 o
   2  -7   7       1038.66       1061.76        23.42 o
   3  -7   7         52.45         60.07         5.49 o
   4  -7   7         50.09         43.20         6.31 o
   5  -7   7        169.90        172.97        21.32 o
  -7  -6   7         73.82         71.18        12.56 o
  -6  -6   7        323.66        352.57        21.66 o
  -5  -6   7        241.39        240.17        23.30 o
  -4  -6   7        134.84        133.04         6.54 o
  -3  -6   7        277.93        265.58         9.14 o
  -2  -6   7        107.03         97.61         9.20 o
  -1  -6   7        191.71        196.39         9.54 o
   0  -6   7        508.12        497.97        12.12 o
   1  -6   7         58.79         69.75         4.48 o
   2  -6   7        946.05        937.48        19.56 o
   3  -6   7          4.20          5.08         1.87 o
   4  -6   7         19.56         23.50         3.72 o
   5  -6   7        225.85        258.88        26.21 o
  -7  -5   7          1.52          4.53         5.60 o
  -6  -5   7         52.94         55.35         8.14 o
  -5  -5   7        328.78        311.75        10.78 o
  -4  -5   7         89.82         98.02         5.86 o
  -3  -5   7       1803.98       1708.01        34.17 o
  -2  -5   7        165.29        159.99         6.72 o
  -1  -5   7        539.78        559.71        13.26 o
   0  -5   7        850.45        850.90        22.36 o
   1  -5   7         74.35         73.13         3.57 o
   2  -5   7        218.54        201.78         9.12 o
   3  -5   7        139.31        135.83         9.52 o
   4  -5   7         75.59         85.86         6.66 o
   5  -5   7         19.40         16.65         5.08 o
  -7  -4   7        119.86        107.88        13.35 o
  -6  -4   7        222.13        232.97        11.96 o
  -5  -4   7        216.37        212.25         7.59 o
  -4  -4   7         50.11         45.71         2.99 o
  -3  -4   7          4.01          4.40         1.39 o
  -2  -4   7        356.49        358.57        12.32 o
  -1  -4   7         31.15         24.72         2.76 o
   0  -4   7        798.65        794.47        13.47 o
   1  -4   7       2294.15       2222.70        36.84 o
   2  -4   7          8.90         12.27         2.65 o
   3  -4   7         11.40         16.43         3.45 o
   4  -4   7        267.24        267.73        20.45 o
   5  -4   7        810.50        812.33        36.77 o
  -7  -3   7         55.21         66.44         6.88 o
  -6  -3   7        195.50        193.10         8.21 o
  -5  -3   7        486.54        490.58        11.84 o
  -4  -3   7         12.07         11.25         1.64 o
  -3  -3   7        848.71        838.68        25.34 o
  -2  -3   7        125.35        132.12         5.73 o
  -1  -3   7        356.50        338.75         7.92 o
   0  -3   7        857.06        852.76        13.73 o
   1  -3   7          5.56          5.57         1.82 o
   2  -3   7         12.39          8.39         3.11 o
   3  -3   7         22.69         18.69         2.85 o
   4  -3   7         32.56         26.93         5.99 o
   5  -3   7        180.23        172.09        16.49 o
  -8  -2   7        390.87        367.94        30.17 o
  -7  -2   7         11.00          5.14         1.95 o
  -6  -2   7         77.46         74.52         6.00 o
  -5  -2   7          3.61          4.33         2.34 o
  -4  -2   7        702.37        699.42        15.26 o
  -3  -2   7          4.24          4.36         1.08 o
  -2  -2   7        223.42        213.85         5.29 o
  -1  -2   7       1244.10       1192.56        16.33 o
   0  -2   7       2702.35       2714.92        33.91 o
   1  -2   7        213.69        192.65         7.29 o
   2  -2   7        240.07        250.72        10.78 o
   3  -2   7       1323.99       1300.18        27.15 o
   4  -2   7       1161.08       1137.88        41.93 o
   5  -2   7         34.97         35.03         7.39 o
  -8  -1   7         98.48         98.30        15.51 o
  -7  -1   7        353.36        342.56        16.97 o
  -6  -1   7        573.87        600.64        19.40 o
  -5  -1   7       1021.33       1003.43        22.65 o
  -4  -1   7        264.12        264.45         7.22 o
  -3  -1   7        804.44        800.44        11.70 o
  -2  -1   7        213.87        212.38         5.38 o
  -1  -1   7          3.54          2.59         0.81 o
   0  -1   7         14.11         23.43         2.36 o
   1  -1   7         44.53         39.09         2.71 o
   2  -1   7          2.11          4.46         1.61 o
   3  -1   7        126.18        125.45         7.75 o
   4  -1   7        585.33        571.18        28.75 o
   5  -1   7        635.03        619.59        32.43 o
  -8   0   7          4.82          3.80         3.51 o
  -7   0   7         49.30         56.58         8.51 o
  -6   0   7         19.02         25.12         3.83 o
  -5   0   7          6.32          5.20         2.54 o
  -4   0   7        103.91         96.71         4.87 o
  -3   0   7        343.21        335.13         7.80 o
  -2   0   7       3239.27       3145.49        34.32 o
  -1   0   7       1383.79       1409.07        19.14 o
   0   0   7         62.62         59.33         3.07 o
   1   0   7        282.54        267.16        13.52 o
   2   0   7        916.60        912.25        25.18 o
   3   0   7        367.02        405.12        15.90 o
   4   0   7        195.61        179.98        16.04 o
   5   0   7         17.90         24.88         6.92 o
  -8   1   7        190.03        231.62        18.83 o
  -7   1   7        373.67        368.72        21.99 o
  -6   1   7         33.76         32.37         5.13 o
  -5   1   7         42.36         36.60         4.71 o
  -4   1   7         64.39         58.79         4.62 o
  -3   1   7        211.00        215.25         5.89 o
  -2   1   7        579.54        646.06        15.37 o
  -1   1   7        623.63        582.98        11.32 o
   0   1   7        290.64        273.85         7.03 o
   1   1   7        991.88       1043.19        20.64 o
   2   1   7        475.10        480.12        23.09 o
   3   1   7       1968.59       1867.20        68.05 o
   4   1   7       1020.53        976.84        39.21 o
   5   1   7        361.21        403.38        25.88 o
  -8   2   7         53.81         49.63         9.00 o
  -7   2   7        520.12        549.12        22.80 o
  -6   2   7        455.01        442.61        14.51 o
  -5   2   7        418.47        403.99        14.99 o
  -4   2   7       1623.38       1618.21        33.03 o
  -3   2   7       2565.98       2625.34        29.20 o
  -2   2   7        952.64        931.55        19.15 o
  -1   2   7       1522.98       1544.31        44.92 o
   0   2   7        744.12        732.43        14.81 o
   1   2   7       1147.48       1242.46        37.65 o
   2   2   7        458.90        508.00        24.50 o
   3   2   7         82.21         97.79        11.16 o
   4   2   7          7.80          6.03         6.07 o
   5   2   7          1.34          5.10         3.96 o
  -8   3   7        148.57        128.16        19.02 o
  -7   3   7         55.80         54.43         7.23 o
  -6   3   7         24.92         31.49         6.60 o
  -5   3   7        261.46        239.20        11.39 o
  -4   3   7          0.74         -1.43         2.21 o
  -3   3   7        168.16        150.40         5.27 o
  -2   3   7       1354.88       1439.55        28.85 o
  -1   3   7         59.02         53.66         3.99 o
   0   3   7        125.31        122.88         6.25 o
   1   3   7       1986.99       2015.72        61.96 o
   2   3   7       1140.90       1221.75        53.81 o
   3   3   7        843.10        918.80        36.50 o
   4   3   7         68.76         95.67        12.32 o
   5   3   7        216.45        215.15        19.30 o
  -8   4   7        268.30        308.89        31.03 o
  -7   4   7        248.53        257.45        16.32 o
  -6   4   7        424.15        423.95        32.82 o
  -5   4   7        242.27        251.94        11.82 o
  -4   4   7       2303.88       2198.00        59.26 o
  -3   4   7        251.24        248.76        10.21 o
  -2   4   7        262.96        270.55         8.94 o
  -1   4   7        581.79        617.98        20.73 o
   0   4   7        502.42        564.14        24.28 o
   1   4   7        199.86        197.54         9.25 o
   2   4   7         75.97         77.02         9.85 o
   3   4   7        199.50        178.82        15.59 o
   4   4   7        367.88        341.54        23.33 o
   5   4   7         17.08         23.77         8.75 o
  -7   5   7         10.48          9.44        11.65 o
  -6   5   7         12.29          4.82         6.37 o
  -5   5   7         38.33         37.78         3.01 o
  -4   5   7       2201.84       2183.83        57.01 o
  -3   5   7        457.98        448.21        16.69 o
  -2   5   7        351.23        385.03        20.94 o
  -1   5   7        279.79        246.82        11.13 o
   0   5   7       1944.67       2042.66        64.50 o
   1   5   7       2870.97       3116.04        74.06 o
   2   5   7        600.06        661.57        29.93 o
   3   5   7        200.18        218.46        17.67 o
   4   5   7        169.14        163.44        11.16 o
   5   5   7        275.84        297.77        30.01 o
  -7   6   7        121.77        109.72        13.74 o
  -6   6   7        568.08        558.28        29.57 o
  -5   6   7       1279.20       1292.95        45.36 o
  -4   6   7        292.88        288.18        19.45 o
  -3   6   7        182.00        158.49        14.06 o
  -2   6   7         75.20         74.87         7.55 o
  -1   6   7         13.73         14.98         4.39 o
   0   6   7          9.75         19.15         4.06 o
   1   6   7         14.11         10.84         5.63 o
   2   6   7         14.77         17.81         2.73 o
   3   6   7        139.78        132.12        14.00 o
   4   6   7        281.13        259.42        20.83 o
   5   6   7         95.44         73.97        14.41 o
  -6   7   7         94.92         95.94        12.30 o
  -5   7   7        270.26        282.18        20.53 o
  -4   7   7        863.93        853.64        36.31 o
  -3   7   7         80.95         93.33        11.17 o
  -2   7   7        493.71        486.63        26.39 o
  -1   7   7       2011.41       2051.56        58.05 o
   0   7   7        566.15        605.72        22.62 o
   1   7   7        168.80        188.36        15.22 o
   2   7   7        256.50        215.88        17.13 o
   3   7   7        502.33        501.44        33.79 o
   4   7   7         64.98         70.99        13.42 o
  -6   8   7        341.11        312.24        23.47 o
  -5   8   7         22.51         36.10         7.97 o
  -4   8   7          8.28          4.37         3.22 o
  -3   8   7         91.98         70.80        15.57 o
  -2   8   7         53.62         43.41        11.68 o
  -1   8   7        228.83        221.28        15.84 o
   0   8   7        182.77        188.38        11.31 o
   1   8   7        498.39        477.13        16.58 o
   2   8   7        353.92        292.42        32.88 o
   3   8   7         94.20         80.33        13.43 o
   4   8   7        132.65        141.59        18.02 o
  -5   9   7         87.18         77.52        11.57 o
  -4   9   7        302.19        291.21        22.39 o
  -3   9   7         11.57          2.30         6.94 o
  -2   9   7        836.36        863.97        38.40 o
  -1   9   7        441.00        439.31        19.93 o
   0   9   7         17.99         17.01         3.61 o
   1   9   7         14.21         12.51         3.68 o
   2   9   7          7.54          2.94         3.83 o
   3   9   7         34.93         33.79         9.10 o
  -3  10   7        153.04        172.34        17.79 o
  -2  10   7        103.91        122.23        14.07 o
  -1  10   7        325.87        307.73        16.98 o
   0  10   7        122.83        122.07        11.79 o
   1  10   7        121.59        102.30        11.53 o
   2  10   7         73.78         67.15        11.49 o
  -2  11   7        143.97        158.33        26.68 o
  -1  11   7          0.56         -2.34         4.17 o
   0  11   7        249.67        202.51        19.69 o
  -2 -10   8         17.43         26.32         5.87 o
  -1 -10   8        171.52        220.87        18.03 o
   0 -10   8         85.78         86.79        11.30 o
   1 -10   8         91.35         80.90        11.05 o
   2 -10   8          2.79          3.71         8.39 o
  -4  -9   8         10.56          3.18         3.23 o
  -3  -9   8         34.08         21.92         5.82 o
  -2  -9   8         58.05         68.39        10.20 o
  -1  -9   8          9.90         14.05         4.97 o
   0  -9   8        107.46        113.77        12.37 o
   1  -9   8         91.82         92.34        11.24 o
   2  -9   8         49.39         53.62         8.48 o
   3  -9   8         33.34         34.86         5.34 o
  -6  -8   8        332.02        335.34        30.09 o
  -5  -8   8         43.43         46.45         8.59 o
  -4  -8   8         16.14         10.98         5.43 o
  -3  -8   8        173.58        177.36        15.66 o
  -2  -8   8        433.24        463.65        91.35 o
  -1  -8   8        356.52        372.82        24.39 o
   0  -8   8        238.39        232.95        11.95 o
   1  -8   8        311.21        308.61        14.54 o
   2  -8   8         10.91         10.40         3.34 o
   3  -8   8        554.53        504.17        20.03 o
  -7  -7   8        109.00         86.54        15.09 o
  -6  -7   8          9.20          7.10         4.54 o
  -5  -7   8          3.51         14.67         4.93 o
  -4  -7   8         79.71         68.01         9.72 o
  -3  -7   8         38.51         33.80         7.13 o
  -2  -7   8         48.28         42.50         4.59 o
  -1  -7   8         87.31         96.54         8.25 o
   0  -7   8        192.68        195.27        10.79 o
   1  -7   8         40.86         34.40         4.57 o
   2  -7   8         33.91         33.49         4.11 o
   3  -7   8        334.41        318.23        11.95 o
   4  -7   8        420.85        382.24        21.87 o
  -7  -6   8         35.60         52.97        12.13 o
  -6  -6   8        192.32        198.28        16.52 o
  -5  -6   8        117.56        132.10        13.32 o
  -4  -6   8        177.72        204.92         9.88 o
  -3  -6   8        413.99        438.23        14.98 o
  -2  -6   8        500.70        485.43        14.34 o
  -1  -6   8         90.18         81.78         7.21 o
   0  -6   8        164.26        156.47         5.48 o
   1  -6   8        243.82        244.92        10.87 o
   2  -6   8          1.50          1.65         1.96 o
   3  -6   8         10.82         11.89         2.59 o
   4  -6   8        122.57        117.05        12.08 o
   5  -6   8         17.76         20.86         8.35 o
  -7  -5   8          9.67         20.74         6.08 o
  -6  -5   8         14.11         14.08         8.19 o
  -5  -5   8         10.68         16.69         8.50 o
  -4  -5   8        115.50        112.51         5.66 o
  -3  -5   8        956.37        947.89        21.43 o
  -2  -5   8        546.34        582.92        14.41 o
  -1  -5   8        165.88        176.80         8.90 o
   0  -5   8        160.35        164.19         5.27 o
   1  -5   8       1059.78       1059.85        27.38 o
   2  -5   8        460.56        453.67        14.50 o
   3  -5   8       1646.68       1632.45        32.40 o
   4  -5   8        241.00        230.20        11.78 o
   5  -5   8          6.11         13.37         6.94 o
  -7  -4   8        217.76        241.58        17.35 o
  -6  -4   8        194.72        208.66        23.87 o
  -5  -4   8        562.91        548.28        14.83 o
  -4  -4   8        514.54        502.36        26.18 o
  -3  -4   8        255.36        273.35        10.45 o
  -2  -4   8        427.03        412.04        12.67 o
  -1  -4   8        108.29        113.70         3.97 o
   0  -4   8         88.64         75.45         3.85 o
   1  -4   8        468.95        474.94        16.81 o
   2  -4   8         52.64         51.10         5.37 o
   3  -4   8         61.66         59.48         5.90 o
   4  -4   8         64.91         74.03        10.73 o
  -7  -3   8         17.90         19.23         5.38 o
  -6  -3   8         31.57         29.70         4.23 o
  -5  -3   8         26.51         23.67         2.53 o
  -4  -3   8       1271.68       1262.53        25.72 o
  -3  -3   8        905.73        916.52        21.25 o
  -2  -3   8        544.40        536.47        12.67 o
  -1  -3   8        129.62        126.46         4.74 o
   0  -3   8        698.82        699.84        23.40 o
   1  -3   8       1102.38       1052.33        31.66 o
   2  -3   8        335.01        327.96        13.00 o
   3  -3   8        175.19        170.49        20.37 o
   4  -3   8         66.68         49.64         9.62 o
  -7  -2   8        306.21        279.23        15.83 o
  -6  -2   8         65.80         65.01         5.70 o
  -5  -2   8        319.75        307.52         8.54 o
  -4  -2   8        610.96        632.99        14.86 o
  -3  -2   8        375.11        374.83         7.83 o
  -2  -2   8         34.19         32.31         2.23 o
  -1  -2   8         48.90         45.34         2.56 o
   0  -2   8        100.35        105.89         4.18 o
   1  -2   8        108.42        103.65         6.19 o
   2  -2   8       1364.51       1319.67        39.14 o
   3  -2   8         12.70         15.22         6.21 o
   4  -2   8        150.43        152.31        15.29 o
  -8  -1   8          3.80          2.26         4.18 o
  -7  -1   8         18.82         15.68         3.45 o
  -6  -1   8         47.52         42.87         5.15 o
  -5  -1   8        934.09        943.69        30.39 o
  -4  -1   8        791.36        769.84        17.56 o
  -3  -1   8         20.53         23.74         1.98 o
  -2  -1   8        118.11        110.72         5.02 o
  -1  -1   8       1931.16       1962.59        25.54 o
   0  -1   8       1398.38       1370.52        26.91 o
   1  -1   8        587.83        592.31        19.02 o
   2  -1   8          4.22          6.77         1.71 o
   3  -1   8          3.57          5.62         3.87 o
   4  -1   8         17.58         18.23         5.33 o
  -8   0   8        215.94        200.72        22.33 o
  -7   0   8        164.45        167.19        15.88 o
  -6   0   8        122.59        131.08        11.62 o
  -5   0   8         21.70         23.07         3.83 o
  -4   0   8          7.00          9.82         2.38 o
  -3   0   8        475.79        478.33         9.12 o
  -2   0   8          3.54          4.43         1.16 o
  -1   0   8          9.48          8.54         1.52 o
   0   0   8        481.04        457.95        11.32 o
   1   0   8       1061.84       1029.12        34.22 o
   2   0   8        423.14        440.95        23.10 o
   3   0   8        104.84        108.11        21.71 o
   4   0   8        521.14        480.51        27.54 o
  -8   1   8          2.95         -7.40         7.40 o
  -7   1   8        182.32        210.77        13.78 o
  -6   1   8        894.64        856.03        27.05 o
  -5   1   8        807.33        778.19        22.92 o
  -4   1   8        504.99        527.70        17.71 o
  -3   1   8        701.36        720.19        14.24 o
  -2   1   8        481.38        457.81        12.78 o
  -1   1   8        774.44        778.70        20.35 o
   0   1   8         61.07         58.81         3.30 o
   1   1   8         55.56         54.72         5.17 o
   2   1   8          1.44          2.66         1.09 o
   3   1   8         71.80         73.28        12.14 o
   4   1   8        190.26        192.81        17.34 o
  -8   2   8         81.11         83.49        15.17 o
  -7   2   8         19.91         20.76         5.64 o
  -6   2   8          0.84         -1.19         2.60 o
  -5   2   8         42.60         39.88         4.79 o
  -4   2   8        125.40        134.07         6.71 o
  -3   2   8         32.67         28.06         2.49 o
  -2   2   8         93.70         86.13         5.87 o
  -1   2   8       1231.88       1212.23        20.52 o
   0   2   8       2532.32       2631.06        47.20 o
   1   2   8         17.89         20.84         3.49 o
   2   2   8        267.05        305.38        19.58 o
   3   2   8        547.42        624.00        33.06 o
   4   2   8        387.39        389.51        25.55 o
  -8   3   8        215.49        220.54        25.59 o
  -7   3   8        144.59        148.77        12.15 o
  -6   3   8        255.85        254.91        18.13 o
  -5   3   8         70.86         80.71         7.62 o
  -4   3   8         44.27         46.15         4.51 o
  -3   3   8        128.71        120.48         5.35 o
  -2   3   8        170.19        166.75        13.25 o
  -1   3   8         59.96         61.30         4.10 o
   0   3   8        200.22        185.61         7.65 o
   1   3   8        131.87        125.76        11.92 o
   2   3   8        181.81        207.92        19.92 o
   3   3   8        247.59        274.09        20.19 o
   4   3   8        974.69        964.47        41.80 o
  -7   4   8        236.62        225.66        18.66 o
  -6   4   8        296.56        303.01        20.37 o
  -5   4   8        154.88        155.99        13.91 o
  -4   4   8        362.28        372.96        12.90 o
  -3   4   8        792.44        819.30        19.01 o
  -2   4   8       2268.90       2318.20        81.38 o
  -1   4   8       1094.25       1148.56        26.26 o
   0   4   8        442.13        443.28        22.02 o
   1   4   8         12.22         15.13         4.73 o
   2   4   8       1020.37       1103.23        62.12 o
   3   4   8        510.09        564.87        30.08 o
   4   4   8         13.60         10.86         5.65 o
  -7   5   8        150.69        154.68        26.66 o
  -6   5   8        108.98        114.03        13.21 o
  -5   5   8        281.15        282.28        19.70 o
  -4   5   8         12.24         10.07         4.76 o
  -3   5   8         32.45         34.78         6.73 o
  -2   5   8         56.89         62.66         4.74 o
  -1   5   8        731.53        697.62        20.80 o
   0   5   8        304.61        289.21        19.17 o
   1   5   8        127.83        125.82         5.66 o
   2   5   8        767.59        813.36        35.35 o
   3   5   8        594.57        662.57        33.31 o
   4   5   8        155.34        189.87        24.08 o
  -7   6   8        173.69        168.84        22.96 o
  -6   6   8         55.07         50.72         9.15 o
  -5   6   8        224.75        230.56        18.75 o
  -4   6   8        509.76        511.79        27.31 o
  -3   6   8       1147.00       1159.38        32.13 o
  -2   6   8        292.14        325.27        16.45 o
  -1   6   8         27.02         36.35         5.70 o
   0   6   8        210.21        224.57        16.75 o
   1   6   8        630.25        644.90        22.51 o
   2   6   8          9.56          9.46         3.69 o
   3   6   8         31.83         35.61         8.09 o
   4   6   8        185.94        175.76        21.88 o
  -6   7   8         19.03         27.17         7.28 o
  -5   7   8         27.28         35.68         8.51 o
  -4   7   8         99.82        102.71         8.88 o
  -3   7   8        356.58        356.53        26.94 o
  -2   7   8        397.82        408.94        19.67 o
  -1   7   8        757.19        705.74        25.21 o
   0   7   8        178.46        191.49        15.79 o
   1   7   8        537.06        543.89        28.03 o
   2   7   8       1358.51       1353.20        54.46 o
   3   7   8        371.61        407.30        32.07 o
   4   7   8        165.01        156.58        20.57 o
  -5   8   8        592.17        573.03        32.22 o
  -4   8   8       1615.24       1555.97        58.36 o
  -3   8   8         13.11         12.26         7.46 o
  -2   8   8         88.50         92.56         9.74 o
  -1   8   8         60.60         59.23         7.28 o
   0   8   8        216.22        224.70        22.17 o
   1   8   8          1.71          2.97         2.69 o
   2   8   8          4.11         -2.27         3.27 o
   3   8   8         73.80         70.30        13.15 o
  -4   9   8         92.97         90.05        13.84 o
  -3   9   8        547.72        510.88        45.28 o
  -2   9   8        328.37        291.35        23.04 o
  -1   9   8        339.37        328.38        17.44 o
   0   9   8        421.24        393.08        23.53 o
   1   9   8        309.91        288.11        20.70 o
   2   9   8        221.34        198.49        20.89 o
  -2  10   8        125.23        114.81        18.53 o
  -1  10   8         64.16         46.41         8.61 o
   0  10   8        153.55        122.22        14.84 o
   1  10   8        167.44        140.61        17.18 o
  -2  11   8         11.74         18.92         7.26 o
  -1  11   8        680.91        666.84        31.95 o
  -1 -10   9         81.89         40.64        12.09 o
   0 -10   9          1.02          3.98         6.51 o
   1 -10   9         48.80         41.28        13.00 o
  -3  -9   9        157.40        178.79        16.94 o
  -2  -9   9         36.75         26.60        11.93 o
  -1  -9   9         17.99         18.91         6.33 o
   0  -9   9        106.56         89.32        21.03 o
   1  -9   9        268.83        224.00        19.36 o
   2  -9   9         16.36         24.33         5.74 o
  -5  -8   9         27.22         36.34        10.44 o
  -4  -8   9         34.36         39.43         8.43 o
  -3  -8   9         36.79         32.75         7.28 o
  -2  -8   9         23.39         30.50         7.15 o
  -1  -8   9         36.26         25.96         6.07 o
   0  -8   9        142.94        152.64        17.80 o
   1  -8   9        411.04        394.99        17.26 o
   2  -8   9         12.14         10.89         3.07 o
   3  -8   9         10.69         16.37         4.60 o
  -6  -7   9         14.59         20.62         7.95 o
  -5  -7   9          3.71          6.57         4.54 o
  -4  -7   9        402.51        382.44        44.27 o
  -3  -7   9         42.46         27.80         6.79 o
  -2  -7   9        158.12        157.01        10.77 o
  -1  -7   9         74.47         79.32         6.94 o
   0  -7   9          8.67          7.89         2.80 o
   1  -7   9        188.56        203.91        11.95 o
   2  -7   9          1.48          1.69         2.32 o
   3  -7   9          2.66         -0.20         3.30 o
  -7  -6   9          5.15          6.06         5.74 o
  -6  -6   9          0.15          3.47         4.28 o
  -5  -6   9        183.06        208.58        26.45 o
  -4  -6   9        169.12        170.73        15.24 o
  -3  -6   9         40.49         38.72         4.55 o
  -2  -6   9         44.94         45.23         5.07 o
  -1  -6   9        443.19        472.53        17.42 o
   0  -6   9        857.10        844.38        24.65 o
   1  -6   9        381.79        369.36        14.00 o
   2  -6   9          4.37          6.14         1.79 o
   3  -6   9         80.43         75.66         7.21 o
   4  -6   9        485.91        442.65        33.00 o
  -7  -5   9        162.04        164.77        19.51 o
  -6  -5   9         69.40         67.92        10.06 o
  -5  -5   9        101.28         98.00        11.59 o
  -4  -5   9        266.76        249.33        14.77 o
  -3  -5   9          1.93          0.39         1.97 o
  -2  -5   9        153.07        116.02         7.74 o
  -1  -5   9          3.50          3.42         2.43 o
   0  -5   9        218.77        221.97         8.53 o
   1  -5   9         16.93         20.30         3.90 o
   2  -5   9         30.36         37.85         4.35 o
   3  -5   9         91.63         90.83         8.56 o
   4  -5   9        402.82        390.60        31.21 o
  -7  -4   9         71.99         84.70        13.59 o
  -6  -4   9         50.75         57.96         8.66 o
  -5  -4   9         96.87        108.97        11.69 o
  -4  -4   9        131.59        136.90         7.82 o
  -3  -4   9          9.35          8.68         2.13 o
  -2  -4   9        400.32        424.70        13.40 o
  -1  -4   9       1674.27       1594.14        23.19 o
   0  -4   9         68.66         68.74         5.15 o
   1  -4   9          5.61          8.75         2.19 o
   2  -4   9         28.77         29.04         5.73 o
   3  -4   9        246.29        248.48        26.62 o
   4  -4   9          2.25          6.43         4.52 o
  -7  -3   9         90.05         99.50        14.49 o
  -6  -3   9         54.34         47.77         8.00 o
  -5  -3   9         53.06         47.88         5.06 o
  -4  -3   9          4.29          4.76         1.35 o
  -3  -3   9        120.33        126.83         6.30 o
  -2  -3   9        194.70        199.79         6.16 o
  -1  -3   9        431.98        446.64        10.60 o
   0  -3   9        260.56        267.98        10.30 o
   1  -3   9        155.13        144.22        11.66 o
   2  -3   9       1563.72       1562.05        48.42 o
   3  -3   9        564.76        578.67        29.21 o
   4  -3   9        663.75        691.19        34.44 o
  -7  -2   9        217.79        222.30        20.58 o
  -6  -2   9        216.56        218.42        10.74 o
  -5  -2   9        290.89        298.32        13.80 o
  -4  -2   9        735.63        749.03        22.93 o
  -3  -2   9       1106.30       1076.46        17.23 o
  -2  -2   9        817.95        826.42        12.46 o
  -1  -2   9        221.53        227.65         6.18 o
   0  -2   9          2.90          4.71         0.94 o
   1  -2   9        267.89        259.46         9.82 o
   2  -2   9        678.83        676.41        30.25 o
   3  -2   9          5.63          0.42         2.96 o
   4  -2   9        173.08        165.90        16.34 o
  -7  -1   9          0.46         -0.63         2.32 o
  -6  -1   9          9.79          5.94         2.52 o
  -5  -1   9         38.36         38.64         6.06 o
  -4  -1   9        173.30        183.30         6.50 o
  -3  -1   9       1567.15       1590.74        20.74 o
  -2  -1   9        323.92        312.31         8.38 o
  -1  -1   9        558.08        537.17        13.20 o
   0  -1   9        499.68        508.54        17.48 o
   1  -1   9        372.61        383.79        23.81 o
   2  -1   9        606.07        658.20        35.00 o
   3  -1   9        461.72        464.31        30.32 o
   4  -1   9        177.85        212.91        18.82 o
  -8   0   9        338.68        363.97        30.52 o
  -7   0   9         75.48         78.10         7.48 o
  -6   0   9        150.41        152.96        12.67 o
  -5   0   9        406.20        408.05        17.09 o
  -4   0   9        458.87        460.70        22.77 o
  -3   0   9        557.82        577.73        11.20 o
  -2   0   9        155.86        159.66         6.00 o
  -1   0   9         29.80         29.12         2.60 o
   0   0   9          0.56          3.94         1.38 o
   1   0   9          4.88          7.51         2.77 o
   2   0   9        200.88        217.09        16.85 o
   3   0   9        626.77        640.23        31.77 o
   4   0   9         31.98         40.07         8.83 o
  -8   1   9         28.35         28.32        10.13 o
  -7   1   9         71.78         75.26        10.03 o
  -6   1   9         76.51         72.98         7.74 o
  -5   1   9        184.79        178.06        13.73 o
  -4   1   9        492.62        519.96        18.22 o
  -3   1   9       1280.14       1324.82        28.54 o
  -2   1   9        191.27        172.56         7.35 o
  -1   1   9        325.66        311.58         8.73 o
   0   1   9       2345.12       2481.78        44.70 o
   1   1   9        759.21        765.51        19.33 o
   2   1   9        795.35        845.72        35.14 o
   3   1   9        107.82        115.73        13.46 o
   4   1   9          2.81          4.68         5.26 o
  -8   2   9        207.83        198.59        23.73 o
  -7   2   9        186.86        179.68        13.26 o
  -6   2   9        349.82        362.33        21.45 o
  -5   2   9        645.64        700.57        29.55 o
  -4   2   9          1.95          4.91         3.45 o
  -3   2   9          0.13          0.37         1.25 o
  -2   2   9          2.03          1.93         1.74 o
  -1   2   9         73.12         71.67         4.84 o
   0   2   9        213.44        213.81         7.71 o
   1   2   9         17.43         13.78         3.42 o
   2   2   9        516.77        496.41        16.75 o
   3   2   9        212.34        228.72        19.12 o
   4   2   9        122.02        120.72        14.71 o
  -8   3   9        165.74        184.82        23.45 o
  -7   3   9         10.06          5.62         3.53 o
  -6   3   9          6.71          9.32         3.95 o
  -5   3   9       2074.07       2054.47        57.89 o
  -4   3   9        617.71        609.48        16.15 o
  -3   3   9        412.84        421.42        13.35 o
  -2   3   9        305.21        300.01        11.50 o
  -1   3   9        610.72        606.72        15.03 o
   0   3   9        714.79        727.43        20.87 o
   1   3   9        206.11        232.63        12.70 o
   2   3   9          0.78         -0.32         3.07 o
   3   3   9         73.69         77.46        11.52 o
   4   3   9         72.19         70.82        15.67 o
  -7   4   9         81.27         88.31        17.80 o
  -6   4   9        111.63        144.27        14.58 o
  -5   4   9         25.00         26.48         6.43 o
  -4   4   9         11.40          9.25         3.09 o
  -3   4   9         30.67         28.14         4.04 o
  -2   4   9         17.86         15.57         2.30 o
  -1   4   9        435.40        443.71        15.86 o
   0   4   9        480.75        468.75        13.92 o
   1   4   9        376.62        394.12        44.35 o
   2   4   9        174.55        187.46        17.06 o
   3   4   9        407.47        460.11        28.12 o
  -7   5   9        169.95        177.81        23.48 o
  -6   5   9        322.15        346.56        23.65 o
  -5   5   9        810.43        803.26        35.69 o
  -4   5   9         16.07         11.91         2.48 o
  -3   5   9        121.66        129.81        13.31 o
  -2   5   9        475.78        425.84        20.76 o
  -1   5   9        406.39        424.74        11.87 o
   0   5   9          0.77          2.51         2.39 o
   1   5   9        116.23        131.35        14.32 o
   2   5   9         18.95         19.78         6.26 o
   3   5   9         21.25         23.60         7.46 o
  -6   6   9         58.64         64.78        10.77 o
  -5   6   9        111.15        110.28        13.45 o
  -4   6   9        139.83        148.39        17.38 o
  -3   6   9        138.13        157.54        13.01 o
  -2   6   9        754.79        757.70        30.56 o
  -1   6   9        507.46        552.98        21.53 o
   0   6   9        430.10        480.50        26.30 o
   1   6   9         78.99         86.11        19.62 o
   2   6   9        377.42        391.50        25.76 o
   3   6   9        107.68        116.14        18.53 o
  -6   7   9        121.97        121.50        19.58 o
  -5   7   9         18.09         11.14        11.99 o
  -4   7   9         65.60         74.78        11.11 o
  -3   7   9        331.94        343.57        18.03 o
  -2   7   9         96.54        105.19        10.26 o
  -1   7   9          3.40          4.36         2.97 o
   0   7   9        392.03        389.60        26.26 o
   1   7   9        257.35        248.46        31.73 o
   2   7   9          3.18          6.47         3.75 o
   3   7   9        213.82        213.92        24.31 o
  -5   8   9        119.74         96.44        17.20 o
  -4   8   9         74.91         97.99        13.69 o
  -3   8   9        208.37        209.10        14.91 o
  -2   8   9        385.75        372.45        20.35 o
  -1   8   9        158.22        170.38        11.47 o
   0   8   9        222.21        227.34        18.38 o
   1   8   9         62.38         60.44         9.86 o
   2   8   9        330.05        326.61        28.75 o
  -3   9   9          3.55         -3.70         3.70 o
  -2   9   9        236.79        210.91        16.05 o
  -1   9   9        363.07        348.32        18.57 o
   0   9   9         72.92         74.44        23.79 o
   1   9   9         57.55         40.54        10.18 o
  -2  10   9         70.48         58.77         9.04 o
  -1  10   9          2.83          6.56         4.60 o
   0  10   9         51.74         50.40        11.34 o
  -2  -9  10         61.82         40.40        12.36 o
  -1  -9  10        167.79        140.10        22.11 o
   0  -9  10        175.21        179.53        24.68 o
   1  -9  10         27.52         40.32        11.96 o
  -4  -8  10         90.45         58.82        16.43 o
  -3  -8  10         36.83         41.08        12.10 o
  -2  -8  10          2.88          8.45         4.48 o
  -1  -8  10          3.49          4.26         3.68 o
   0  -8  10        165.45        178.80        15.76 o
   1  -8  10         40.25         43.91         8.02 o
   2  -8  10          2.55          1.78         4.48 o
  -5  -7  10          5.54         17.97         6.17 o
  -4  -7  10        477.33        482.15        48.14 o
  -3  -7  10        222.00        247.59        30.28 o
  -2  -7  10        155.03        177.04        15.82 o
  -1  -7  10        119.59        117.05         8.93 o
   0  -7  10         54.35         49.83         6.15 o
   1  -7  10         43.87         41.48         5.71 o
   2  -7  10        583.30        521.54        25.77 o
  -6  -6  10         46.46         42.23        11.01 o
  -5  -6  10        323.99        339.75        23.06 o
  -4  -6  10          1.04          2.62        11.76 o
  -3  -6  10         34.17         21.60         4.53 o
  -2  -6  10          7.97          2.22         2.56 o
  -1  -6  10         19.47         18.74         3.82 o
   0  -6  10          1.34          0.96         2.57 o
   1  -6  10        192.09        194.82        11.96 o
   2  -6  10        179.34        182.69        12.52 o
   3  -6  10        106.70        106.05        11.64 o
  -7  -5  10          4.46          5.68         4.53 o
  -6  -5  10          6.44         12.32         7.29 o
  -5  -5  10         99.08        139.48        22.21 o
  -4  -5  10        293.63        273.38        13.83 o
  -3  -5  10        255.69        268.13        13.34 o
  -2  -5  10         13.31         10.77         4.28 o
  -1  -5  10        211.04        214.60        13.93 o
   0  -5  10        138.44        143.27         9.67 o
   1  -5  10        146.28        153.20         8.17 o
   2  -5  10          0.56         -0.20         3.46 o
   3  -5  10         35.43         31.25         7.48 o
  -7  -4  10         13.50          9.86         4.58 o
  -6  -4  10          0.37          2.36         5.12 o
  -5  -4  10          2.48          8.56         4.52 o
  -4  -4  10         81.70         82.64         9.35 o
  -3  -4  10         14.57         20.67         6.86 o
  -2  -4  10         46.79         44.24         5.04 o
  -1  -4  10        355.52        340.61        18.28 o
   0  -4  10        245.84        238.18        12.22 o
   1  -4  10        417.50        425.09        16.60 o
   2  -4  10         99.59         99.65        11.57 o
   3  -4  10         61.36         52.52         9.83 o
  -7  -3  10          2.75          4.22         4.31 o
  -6  -3  10        596.02        609.48        29.41 o
  -5  -3  10        331.37        321.35        20.13 o
  -4  -3  10        268.47        265.65        13.43 o
  -3  -3  10          6.02          7.88         2.35 o
  -2  -3  10        190.00        181.89         6.38 o
  -1  -3  10        371.21        350.57         9.56 o
   0  -3  10         36.13         32.85         3.69 o
   1  -3  10        356.00        336.68        13.82 o
   2  -3  10          2.08          1.04         6.56 o
   3  -3  10        108.48        103.03        13.01 o
  -7  -2  10          0.27         -0.33         3.77 o
  -6  -2  10         26.41         28.75         8.06 o
  -5  -2  10         28.27         39.25         5.02 o
  -4  -2  10          3.21          5.95         2.29 o
  -3  -2  10        132.10        135.48         5.49 o
  -2  -2  10        112.26        108.56         4.27 o
  -1  -2  10        357.86        354.19         9.79 o
   0  -2  10        657.96        640.21        17.29 o
   1  -2  10        289.36        286.59        18.78 o
   2  -2  10          4.89          1.35         5.18 o
   3  -2  10        100.37         95.60        12.15 o
  -7  -1  10         92.60        109.30        11.69 o
  -6  -1  10        300.68        290.14        18.12 o
  -5  -1  10         11.60          9.85         3.11 o
  -4  -1  10        179.77        175.66         9.13 o
  -3  -1  10          0.70          2.24         1.05 o
  -2  -1  10         11.32         11.38         1.73 o
  -1  -1  10         12.48         14.64         2.54 o
   0  -1  10        661.85        676.88        27.20 o
   1  -1  10        258.92        266.05        18.27 o
   2  -1  10         10.17         21.49         6.57 o
   3  -1  10       1019.81        957.97        44.01 o
  -7   0  10         76.14         76.26        20.29 o
  -6   0  10         76.17         87.22        10.17 o
  -5   0  10        456.76        494.50        19.51 o
  -4   0  10        711.35        711.54        21.28 o
  -3   0  10        452.30        458.18        11.75 o
  -2   0  10        741.68        713.30        14.82 o
  -1   0  10        879.05        875.74        26.19 o
   0   0  10         37.18         30.98         5.70 o
   1   0  10        101.57        118.20        13.51 o
   2   0  10        108.55        116.08        12.99 o
   3   0  10        428.14        438.24        33.40 o
  -7   1  10         35.95         31.54         6.73 o
  -6   1  10         65.88         66.21         7.78 o
  -5   1  10          1.53          3.77         2.89 o
  -4   1  10          6.53          1.45         2.81 o
  -3   1  10        197.34        189.35         8.56 o
  -2   1  10        803.83        794.95        16.16 o
  -1   1  10        731.34        747.94        17.90 o
   0   1  10        239.16        251.90        11.35 o
   1   1  10        155.93        179.32        16.48 o
   2   1  10        307.08        335.10        22.66 o
   3   1  10        587.19        654.63        34.10 o
  -7   2  10        230.83        244.71        16.00 o
  -6   2  10         28.02         36.20         7.10 o
  -5   2  10        205.44        219.45        16.55 o
  -4   2  10        209.23        213.08         9.01 o
  -3   2  10        279.88        296.17        23.01 o
  -2   2  10        930.58        941.17        21.83 o
  -1   2  10        162.97        173.42         8.22 o
   0   2  10        189.65        183.13        10.50 o
   1   2  10         52.27         55.56         5.55 o
   2   2  10         27.15         24.89        17.02 o
   3   2  10        127.97        136.33        15.02 o
  -7   3  10         25.98         26.42         5.62 o
  -6   3  10          5.03          7.23         5.90 o
  -5   3  10        508.27        510.39        35.40 o
  -4   3  10        106.24        109.36         8.89 o
  -3   3  10        341.38        355.02        15.67 o
  -2   3  10        897.77        861.46        24.15 o
  -1   3  10        480.31        453.29        14.32 o
   0   3  10        141.46        150.24        10.28 o
   1   3  10       1951.90       1923.15        51.08 o
   2   3  10        728.46        795.20        63.51 o
   3   3  10        204.73        204.89        19.12 o
  -7   4  10        206.93        210.57        24.86 o
  -6   4  10        285.65        319.40        22.53 o
  -5   4  10        319.42        323.24        21.82 o
  -4   4  10        622.47        633.41        30.43 o
  -3   4  10        259.93        294.68        20.16 o
  -2   4  10         22.53         21.63         3.79 o
  -1   4  10          6.10          6.19         2.54 o
   0   4  10         30.50         34.84         5.33 o
   1   4  10         75.44         66.78         7.50 o
   2   4  10        102.64        120.94        14.74 o
  -6   5  10        102.97        106.70        13.55 o
  -5   5  10        115.84        116.04        13.61 o
  -4   5  10        607.77        599.94        30.96 o
  -3   5  10        333.34        355.19        17.06 o
  -2   5  10        598.96        597.99        20.18 o
  -1   5  10        263.05        264.12        15.32 o
   0   5  10        560.77        598.33        23.84 o
   1   5  10        345.52        361.39        18.76 o
   2   5  10         90.98        124.76        15.22 o
  -6   6  10        165.92        158.04        22.88 o
  -5   6  10        232.06        233.09        20.01 o
  -4   6  10         14.07         10.98         5.71 o
  -3   6  10          9.26         12.18         3.47 o
  -2   6  10        228.99        208.30        13.48 o
  -1   6  10        105.61        100.10         8.56 o
   0   6  10        140.54        138.88        11.99 o
   1   6  10        195.01        190.96        17.89 o
   2   6  10        580.37        596.34        33.52 o
  -5   7  10        334.65        305.93        23.61 o
  -4   7  10        253.61        265.83        21.88 o
  -3   7  10        276.29        295.77        17.34 o
  -2   7  10        330.76        333.54        16.02 o
  -1   7  10        138.88        144.56        10.58 o
   0   7  10        203.69        199.58        14.81 o
   1   7  10         53.84         51.12        18.63 o
  -4   8  10        116.37        127.80        23.83 o
  -3   8  10         29.41         24.57         7.40 o
  -2   8  10          9.54          4.69         3.95 o
  -1   8  10        195.85        186.97        12.93 o
   0   8  10        474.31        419.06        26.45 o
   1   8  10        166.23        129.83        18.35 o
  -2   9  10        271.62        270.99        19.93 o
  -1   9  10          1.98         14.44         5.25 o
   0   9  10         22.20         39.04        14.47 o
  -1  -9  11         18.13         20.32        10.38 o
  -3  -8  11          1.71          6.79         9.14 o
  -2  -8  11        183.80        210.29        26.97 o
  -1  -8  11        194.56        215.15        26.50 o
   0  -8  11         31.88         19.12         7.85 o
  -4  -7  11         70.70         69.27        16.45 o
  -3  -7  11          4.11          5.32         5.35 o
  -2  -7  11         22.02         11.95         5.04 o
  -1  -7  11        279.70        268.89        39.38 o
   0  -7  11        210.03        226.54        13.36 o
   1  -7  11         54.83         63.56         8.74 o
  -5  -6  11        182.14        191.88        17.92 o
  -4  -6  11         11.55          3.75         3.44 o
  -3  -6  11        147.97        124.39        13.37 o
  -2  -6  11        284.14        277.14        18.53 o
  -1  -6  11         28.01         21.23         4.08 o
   0  -6  11          6.16         10.51         4.07 o
   1  -6  11         27.83         24.40         6.82 o
   2  -6  11          5.79         11.52         7.75 o
  -6  -5  11         18.14         21.08         7.72 o
  -5  -5  11          0.50          0.15         3.87 o
  -4  -5  11        162.34        169.91        11.39 o
  -3  -5  11        168.53        174.89        13.31 o
  -2  -5  11        509.13        499.13        22.98 o
  -1  -5  11         65.34         73.77         8.73 o
   0  -5  11         79.64         75.74         7.31 o
   1  -5  11        145.18        149.21        14.04 o
   2  -5  11        317.74        321.66        29.47 o
  -6  -4  11         88.27         77.02        11.48 o
  -5  -4  11         11.12          9.64         3.30 o
  -4  -4  11        262.67        264.58        17.30 o
  -3  -4  11        132.15        124.50        11.30 o
  -2  -4  11         27.61         26.56         5.16 o
  -1  -4  11         89.21        108.76         8.58 o
   0  -4  11          6.18          3.96         2.73 o
   1  -4  11         11.77          7.43         3.78 o
   2  -4  11          4.62         17.67         5.86 o
  -7  -3  11          2.88          2.06         3.76 o
  -6  -3  11         77.70         82.66        11.00 o
  -5  -3  11         59.78         60.98        13.50 o
  -4  -3  11        438.73        414.66        22.24 o
  -3  -3  11        170.75        170.17        13.38 o
  -2  -3  11        385.73        367.00        15.57 o
  -1  -3  11         18.30         25.92         4.35 o
   0  -3  11        368.84        364.72        15.29 o
   1  -3  11        372.42        371.48        23.56 o
   2  -3  11        182.27        188.44        17.09 o
  -7  -2  11          4.76         -0.90         4.15 o
  -6  -2  11         38.26         39.53         7.40 o
  -5  -2  11        134.01        115.49        12.00 o
  -4  -2  11          0.06         -1.10         2.60 o
  -3  -2  11          0.22          2.62         2.30 o
  -2  -2  11        120.10        120.63         7.00 o
  -1  -2  11        150.86        151.95         9.64 o
   0  -2  11          8.84         10.96         7.62 o
   1  -2  11        144.31        157.70        14.79 o
   2  -2  11        217.64        241.29        19.54 o
  -7  -1  11        171.61        176.55        15.39 o
  -6  -1  11        100.24         81.96        15.06 o
  -5  -1  11        271.14        259.34        24.39 o
  -4  -1  11        593.04        568.15        22.60 o
  -3  -1  11        158.11        158.78         9.58 o
  -2  -1  11        165.20        165.41         9.64 o
  -1  -1  11        397.18        413.39        21.82 o
   0  -1  11        164.83        180.01        14.99 o
   1  -1  11         40.71         52.19        14.89 o
   2  -1  11        160.60        165.85        16.38 o
  -7   0  11         28.32         29.34         9.82 o
  -6   0  11         97.25         64.76        13.19 o
  -5   0  11         21.94         29.79         8.64 o
  -4   0  11        189.39        190.21        15.32 o
  -3   0  11         50.97         52.09         4.81 o
  -2   0  11         37.15         33.42         3.84 o
  -1   0  11        404.09        435.64        22.81 o
   0   0  11         54.51         52.74         8.47 o
   1   0  11        769.22        820.18        49.58 o
   2   0  11        377.62        401.11        25.75 o
  -6   1  11        485.04        499.10        22.09 o
  -5   1  11         99.96         98.53        17.86 o
  -4   1  11        147.57        156.61        13.32 o
  -3   1  11        150.77        162.73        10.80 o
  -2   1  11         83.11         78.61         5.92 o
  -1   1  11          5.07          8.47         2.89 o
   0   1  11         58.54         64.94        15.11 o
   1   1  11        145.75        160.59        15.56 o
   2   1  11        239.53        258.59        33.19 o
  -7   2  11          1.01         10.08         8.12 o
  -6   2  11        121.02        113.02        10.78 o
  -5   2  11        141.95        144.42        14.07 o
  -4   2  11        204.02        197.92        15.85 o
  -3   2  11        443.26        428.86        24.62 o
  -2   2  11        557.92        586.90        20.89 o
  -1   2  11        602.82        629.08        21.70 o
   0   2  11         73.62         90.55        11.56 o
   1   2  11        145.73        143.18        20.39 o
   2   2  11         85.45        113.91        15.06 o
  -7   3  11        107.75        106.67        18.00 o
  -6   3  11        359.64        318.68        22.25 o
  -5   3  11          1.50          3.71         4.19 o
  -4   3  11         11.57         11.62         4.58 o
  -3   3  11         45.56         56.60         6.36 o
  -2   3  11        108.60        114.41         8.00 o
  -1   3  11        202.23        195.99        12.11 o
   0   3  11        426.63        434.35        18.39 o
   1   3  11        240.27        264.34        20.31 o
   2   3  11        197.87        227.08        20.19 o
  -7   4  11        145.97        165.50        23.11 o
  -6   4  11        251.97        233.12        20.10 o
  -5   4  11         10.70          8.55         4.77 o
  -4   4  11        107.98        117.26        13.28 o
  -3   4  11        543.72        546.64        21.13 o
  -2   4  11        143.88        152.66         9.80 o
  -1   4  11        266.19        284.96        15.83 o
   0   4  11         31.51         26.70         4.83 o
   1   4  11         29.38         31.65         7.69 o
   2   4  11          2.61         -1.59         5.57 o
  -6   5  11         30.16         39.45        12.39 o
  -5   5  11        256.87        259.43        21.15 o
  -4   5  11         19.94         18.22         6.08 o
  -3   5  11         18.75         13.74         4.85 o
  -2   5  11        246.41        243.53        13.04 o
  -1   5  11        612.02        649.23        25.49 o
   0   5  11        546.49        580.03        24.26 o
   1   5  11         83.26         93.55        13.02 o
  -5   6  11        331.94        369.40        26.45 o
  -4   6  11        355.76        369.13        26.03 o
  -3   6  11        270.06        279.24        22.03 o
  -2   6  11         64.95         77.26         7.52 o
  -1   6  11          8.11          9.95         3.72 o
   0   6  11          3.34          1.94         4.18 o
   1   6  11         68.89         77.35        18.08 o
  -4   7  11          4.50          3.78         7.63 o
  -3   7  11        489.97        494.04        30.61 o
  -2   7  11        423.44        463.00        19.51 o
  -1   7  11        310.15        292.54        18.31 o
   0   7  11         54.12         49.30         9.97 o
  -3   8  11         10.75         25.29        14.84 o
  -2   8  11         17.12         27.10         8.37 o
  -1   8  11         17.23         16.92         6.94 o
   0   8  11          6.99         -8.76        11.28 o
  -2  -8  12         11.12         16.39         6.85 o
  -3  -7  12          9.40         -4.34         5.86 o
  -2  -7  12         10.81          9.03         5.00 o
  -1  -7  12          6.10          7.87         5.09 o
  -4  -6  12          1.67         -8.47         8.85 o
  -3  -6  12          2.08          0.24         5.50 o
  -2  -6  12        102.14         73.54        15.07 o
  -1  -6  12        103.41        124.37        11.71 o
   0  -6  12        259.13        279.99        25.23 o
   1  -6  12          5.35          2.69         4.74 o
  -5  -5  12         16.96         35.35        11.72 o
  -4  -5  12         24.00         37.43         8.01 o
  -3  -5  12         30.51         34.14         6.43 o
  -2  -5  12         13.56         14.92         7.09 o
  -1  -5  12          2.52          5.71         6.08 o
   0  -5  12        198.69        229.36        17.31 o
   1  -5  12        193.56        201.36        22.78 o
  -6  -4  12         69.42         95.74        16.78 o
  -5  -4  12        183.51        214.88        18.03 o
  -4  -4  12         55.85         51.71         7.94 o
  -3  -4  12        101.46        102.80        10.57 o
  -2  -4  12        334.68        296.46        18.06 o
  -1  -4  12         84.86         91.49         8.51 o
   0  -4  12         60.03         57.77         8.90 o
   1  -4  12         16.58         22.66         6.05 o
  -6  -3  12          1.03          5.48         5.70 o
  -5  -3  12         20.25         22.93         6.45 o
  -4  -3  12         68.60         74.22        22.84 o
  -3  -3  12         18.04         15.99         7.78 o
  -2  -3  12         12.01         17.73         3.91 o
  -1  -3  12        565.21        551.95        20.26 o
   0  -3  12        189.32        182.58        15.65 o
   1  -3  12         46.95         43.64         8.16 o
  -6  -2  12         16.43         24.71         9.75 o
  -5  -2  12        156.15        165.89        19.81 o
  -4  -2  12         15.76         12.82         3.87 o
  -3  -2  12        268.31        262.80        13.27 o
  -2  -2  12         92.57         94.97         8.11 o
  -1  -2  12         43.34         50.03        12.85 o
   0  -2  12          0.17          6.35         3.58 o
   1  -2  12          0.47          2.31         3.71 o
  -6  -1  12        200.87        188.94        23.06 o
  -5  -1  12         72.73         73.41        13.41 o
  -4  -1  12         78.58         79.81         9.86 o
  -3  -1  12        291.64        301.98        14.17 o
  -2  -1  12        585.38        589.31        20.13 o
  -1  -1  12        448.14        470.03        24.72 o
   0  -1  12         33.56         31.86         6.83 o
   1  -1  12        171.61        190.70        17.58 o
  -6   0  12         67.67         58.26        13.74 o
  -5   0  12         79.40         69.18        13.50 o
  -4   0  12        201.32        185.63        11.73 o
  -3   0  12         11.97         15.78         4.39 o
  -2   0  12         24.10         16.07         4.60 o
  -1   0  12        353.66        357.08        21.65 o
   0   0  12          1.53          0.32         7.92 o
   1   0  12         11.12         16.40         6.01 o
  -6   1  12        514.98        527.22        29.67 o
  -5   1  12         20.75         20.63         4.64 o
  -4   1  12        102.05        104.44        11.00 o
  -3   1  12        919.17        967.55        27.72 o
  -2   1  12        274.29        278.91        14.18 o
  -1   1  12         20.29         31.44         6.89 o
   0   1  12        514.30        509.42        31.03 o
   1   1  12        252.54        279.87        21.68 o
  -6   2  12          0.61         -1.75         4.51 o
  -5   2  12         67.02         52.15         9.17 o
  -4   2  12          3.85          3.77         6.21 o
  -3   2  12        119.86        128.90         8.36 o
  -2   2  12          5.85          7.95         4.24 o
  -1   2  12         60.91         68.92         9.61 o
   0   2  12         81.33         83.26        11.75 o
   1   2  12        145.27        140.56        34.21 o
  -6   3  12        295.56        273.43        21.35 o
  -5   3  12        242.60        267.06        20.77 o
  -4   3  12        150.70        162.02        17.34 o
  -3   3  12        259.25        256.00        18.92 o
  -2   3  12         71.55         69.10         7.75 o
  -1   3  12        220.50        244.04        29.51 o
   0   3  12        205.72        179.31        19.49 o
   1   3  12          6.78         -3.00         6.79 o
  -6   4  12         18.16          3.04         6.15 o
  -5   4  12         10.14         13.02         4.92 o
  -4   4  12        120.53        130.15        14.64 o
  -3   4  12        495.64        470.41        21.93 o
  -2   4  12        121.57        122.96        10.50 o
  -1   4  12        147.18        138.68        25.77 o
   0   4  12        102.40        111.21        13.45 o
   1   4  12        247.82        243.02        31.78 o
  -5   5  12         66.35         66.27        10.96 o
  -4   5  12        121.58        113.15        13.88 o
  -3   5  12         50.10         51.24         7.24 o
  -2   5  12         93.34         89.79         9.09 o
  -1   5  12         17.46         25.20         6.12 o
   0   5  12         56.17         56.27        15.49 o
  -4   6  12         29.44         14.97        11.38 o
  -3   6  12         50.46         68.44        11.36 o
  -2   6  12         52.50         60.40         7.95 o
  -1   6  12        284.85        297.53        32.85 o
   0   6  12        153.22        165.69        26.38 o
  -3   7  12          4.29         11.81         7.82 o
  -2   7  12         84.49         73.18        16.69 o
  -1   7  12        108.35        103.28        19.86 o
  -3  -6  13          0.99          6.77         8.17 o
  -4  -5  13        103.87         93.64        18.81 o
  -3  -5  13        106.79        108.88        17.92 o
  -2  -5  13          0.65          1.37         3.85 o
  -1  -5  13         34.50         27.25         7.69 o
   0  -5  13         14.98         10.22         6.86 o
  -4  -4  13         17.13         16.48         5.07 o
  -3  -4  13         71.98         65.76         9.18 o
  -2  -4  13         44.41         48.81        10.84 o
  -1  -4  13         45.47         45.92         8.21 o
   0  -4  13         40.36         51.74         9.20 o
  -5  -3  13         57.65         47.07         8.44 o
  -4  -3  13         67.47         69.40        14.36 o
  -3  -3  13          0.83          6.47         3.33 o
  -2  -3  13          0.54          4.06         4.17 o
  -1  -3  13          3.83          4.87         3.85 o
   0  -3  13         22.90         14.31         5.64 o
  -6  -2  13         83.89        102.28        17.95 o
  -5  -2  13        140.49        151.20        14.48 o
  -4  -2  13        134.62        136.61        19.58 o
  -3  -2  13         94.86         83.98        14.86 o
  -2  -2  13        233.26        223.07        16.93 o
  -1  -2  13         42.39         48.07         8.64 o
   0  -2  13        186.32        205.71        17.72 o
  -6  -1  13          3.12         -1.00         5.47 o
  -5  -1  13          2.86          6.47         6.49 o
  -4  -1  13          0.04          0.81         5.74 o
  -3  -1  13          3.79          3.68         6.88 o
  -2  -1  13         51.06         47.35         7.82 o
  -1  -1  13         15.31         12.65         4.61 o
   0  -1  13        411.45        399.17        25.49 o
  -6   0  13        127.53        143.54        20.85 o
  -5   0  13         39.85         51.27        11.67 o
  -4   0  13         18.46          5.31         7.77 o
  -3   0  13         90.66         74.17        14.99 o
  -2   0  13        145.08        144.01        13.76 o
  -1   0  13          4.11          6.95         3.58 o
   0   0  13          7.45          1.78         4.57 o
   1   0  13          3.94          6.99         6.31 o
  -6   1  13         43.13         32.01         9.64 o
  -5   1  13         86.88         92.01        15.87 o
  -4   1  13         90.31         97.07        12.33 o
  -3   1  13        155.29        156.94        14.15 o
  -2   1  13        268.72        284.12        19.62 o
  -1   1  13        164.96        174.00        16.34 o
   0   1  13        544.62        555.72        43.59 o
  -5   2  13         70.67         61.07        13.98 o
  -4   2  13        253.85        228.34        14.75 o
  -3   2  13        339.77        347.89        21.99 o
  -2   2  13          2.19         15.05        11.00 o
  -1   2  13          2.94         -0.66         4.25 o
   0   2  13         32.27         41.43        12.94 o
  -5   3  13        130.36        140.09        15.23 o
  -4   3  13         44.65         30.95         6.57 o
  -3   3  13         10.86         18.65         5.22 o
  -2   3  13        680.73        702.08        32.95 o
  -1   3  13        350.66        337.59        32.48 o
   0   3  13        149.61        165.35        24.81 o
  -5   4  13         41.60         33.29         7.78 o
  -4   4  13         46.43         43.59        11.30 o
  -3   4  13         65.02         61.03         9.84 o
  -1   4  13         12.23          1.64         4.48 o
   0   4  13          9.97          7.14         5.66 o
  -4   5  13        272.90        275.88        22.40 o
  -3   5  13        233.30        246.92        20.17 o
  -1   5  13         13.71         24.34        10.40 o
  -1  -4  14         76.07        102.09        17.95 o
  -3  -3  14        158.94        177.21        21.68 o
  -2  -3  14        134.81        151.56        20.46 o
  -1  -3  14         23.54         43.93        12.06 o
  -4  -2  14         12.85          4.82         4.91 o
  -3  -2  14          1.13         -0.07         5.64 o
  -2  -2  14        288.35        286.31        23.90 o
  -1  -2  14         14.33         10.59         6.70 o
  -4  -1  14        152.20        103.49        18.58 o
  -3  -1  14          8.16          2.80         5.53 o
  -2  -1  14         30.76         40.66        12.24 o
  -1  -1  14         27.16         21.85         8.89 o
  -1   0  14         80.01         69.48        14.07 o
   0   0  14        124.14        150.81        23.03 o
  -1   1  14         33.42         35.12        10.29 o
   0   1  14          1.37         16.15         9.19 o
  -1   2  14         10.33          7.22         8.70 o
                                                
